# Supplementary material for: Cell type mapping of inflammatory muscle diseases highlights selective myofiber vulnerability in inclusion body myositis
Source: Nat Aging. 2024 Jun 4;4(7):969–83. doi: 10.1038/s43587-024-00645-9 (PMC11257986; doi:10.1038/s43587-024-00645-9)
Supplement: Supplementary file 2 — Supplementary Tables 1–15: Supplementary Table 1 Additional information on samples used in the present study. Supplementary Table 2 Clinicopathological data on sequenced samples. Supplementary Table 3 Top 50 marker genes for clusters of all captured nuclei identified by snRNA-seq. Wilcoxon’s rank-sum tests were performed to calculate P values followed by Benjamini–Hochberg correction to account for multiple comparisons. Supplementary Table 4 Top 50 marker genes for clusters of all captured myonuclei identified by snRNA-seq. Wilcoxon’s rank-sum tests were performed to calculate P values followed by Benjamini–Hochberg correction to account for multiple comparisons. Supplementary Table 5 Top 50 marker genes for clusters of all captured immune cell nuclei identified by snRNA-seq. Wilcoxon’s rank-sum tests were performed to calculate P values followed by Benjamin–Hochberg correction to account for multiple comparisons. Supplementary Table 6 Top 50 marker genes for clusters of all captured endothelial-stromal cells identified by snRNA-seq. Wilcoxon’s rank-sum tests were performed to calculate P values followed by Benjamini–Hochberg correction to account for multiple comparisons. Supplementary Table 7 Up- and downregulated gene sets in type 1 MNs compared between IBM and CTRLs. The ‘signal-to-noise’ method was used as a statistical test for data analysis. Supplementary Table 8 Up- and downregulated gene sets in type 2 MNs compared between IBM and CTRLs. The ‘signal-to-noise’ method was used as a statistical test for data analysis. Supplementary Table 9 Up- and downregulated gene sets in type 1 MNs compared between IBM and IMNM. The ‘signal-to-noise’ method was used as a statistical test for data analysis. Supplementary Table 10 Up- and downregulated gene sets in type 2 MNs compared between IBM and IMNM. The ‘signal-to-noise’ method was used as a statistical test for data analysis. Supplementary Table 11 Up- and downregulated gene sets in type 1 MNs compared between IMNM an [file 43587_2024_645_MOESM2_ESM.xlsx]

## Sheet: Supplementary Table 1
sample ID	condition	biopsy site	age	sex	method	RIN
CTRL 26	Non-inflammatory control	Quadriceps	62	F	snRNA-seq	8.0
CTRL 34	Non-inflammatory control	Quadriceps	62	M	snRNA-seq	8.1
CTRL 40	Non-inflammatory control	Quadriceps	66	M	snRNA-seq	7.9
CTRL 43	Non-inflammatory control	Quadriceps	50	F	FISH, IHC
CTRL 44	Non-inflammatory control	Quadriceps	51	F	snRNA-seq, IHC, FISH	2023-09-07
CTRL 47	Non-inflammatory control	Quadriceps	59	M	snRNA-seq, ST, IHC, FISH	2023-04-08
CTRL 48	Non-inflammatory control	Quadriceps	80	M	snRNA-seq, IHC, ISH	2023-03-08
CTRL 50	Non-inflammatory control	Quadriceps	70	M	snRNA-seq, ST, IHC, FISH	2023-01-08
CTRL 56	Non-inflammatory control	Quadriceps	72	F	ST	8.0
CTRL 80	Non-inflammatory control	Quadriceps	62	M	IHC
CTRL 81	Non-inflammatory control	Gastrocnemius	28	F	IHC
CTRL 82	Non-inflammatory control	Biceps	71	M	IHC
CTRL 83	Non-inflammatory control	Deltoid	65	M	IHC
CTRL 84	Non-inflammatory control	Deltoid	48	M	IHC
CTRL 85	Non-inflammatory control	Biceps	59	F	IHC
CTRL 86	Non-inflammatory control	Quadriceps	46	F	IHC
CTRL 87	Non-inflammatory control	Deltoid	49	M	IHC
CTRL 88	Non-inflammatory control	Quadriceps	74	F	IHC
CTRL 89	Non-inflammatory control	Quadriceps	63	M	IHC
CTRL 90	Non-inflammatory control	Biceps	55	M	IHC
CTRL 91	Non-inflammatory control	Quadriceps	50	F	IHC
CTRL 92	Non-inflammatory control	Biceps	68	M	IHC
CTRL 93	Non-inflammatory control	Biceps	63	M	IHC
CTRL 94	Non-inflammatory control	Biceps	41	M	IHC
CTRL 95	Non-inflammatory control	Quadriceps	64	F	IHC
CTRL 96	Non-inflammatory control	Quadriceps	50	F	IHC
CTRL 97	Non-inflammatory control	Quadriceps	59	M	IHC
CTRL 98	Non-inflammatory control	Quadriceps	62	F	IHC
CTRL 99	Non-inflammatory control	Deltoid	41	F	IHC
IMNM 1	Immune mediated necrotizing myopathy	Quadriceps	49	M	ST, FISH, IHC	2023-04-08
IMNM 2	Immune mediated necrotizing myopathy	Quadriceps	57	M	snRNA-seq, FISH, IHC	2023-08-07
IMNM 3	Immune mediated necrotizing myopathy	Quadriceps	47	F	snRNA-seq	2023-06-08
IMNM 4	Immune mediated necrotizing myopathy	Quadriceps	66	F	snRNA-seq, ST, FISH, IHC	8.0
IMNM 5	Immune mediated necrotizing myopathy	Quadriceps	67	M	snRNA-seq, FISH, IHC	2023-01-08
IMNM 6	Immune mediated necrotizing myopathy	Quadriceps	57	F	IHC
IMNM 7	Immune mediated necrotizing myopathy	Biceps	64	F	IHC
IMNM 8	Immune mediated necrotizing myopathy	Deltoid	71	M	IHC
IMNM 9	Immune mediated necrotizing myopathy	Deltoid	50	M	IHC
IMNM 10	Immune mediated necrotizing myopathy	Deltoid	42	F	IHC
IMNM 11	Immune mediated necrotizing myopathy	Biceps	38	F	IHC
IMNM 12	Immune mediated necrotizing myopathy	Quadriceps	48	M	IHC
IMNM 13	Immune mediated necrotizing myopathy	Deltoid	56	M	IHC
IBM 3	Inclusion body myositis	Quadriceps	78	M	snRNA-seq	8.0
IBM 8	Inclusion body myositis	Quadriceps	63	M	snRNA-seq	8.4
IBM 20	Inclusion body myositis	Quadriceps	62	F	snRNA-seq	8.3
IBM 21	Inclusion body myositis	Quadriceps	73	M	snRNA-seq	8.5
IBM 24	Inclusion body myositis	Quadriceps	57	M	FISH, IHC
IBM 25	Inclusion body myositis	Quadriceps	64	M	FISH, IHC, snRNA-seq	2023-05-08
IBM 28	Inclusion body myositis	Quadriceps	65	F	FISH, IHC, snRNA-seq	2023-08-08
IBM 29	Inclusion body myositis	Quadriceps	59	M	FISH, IHC, snRNA-seq, ST	2023-05-08
IBM 30	Inclusion body myositis	Quadriceps	75	M	FISH, IHC
IBM 31	Inclusion body myositis	Quadriceps	64	M	FISH, IHC, ST	2023-05-08
IBM 32	Inclusion body myositis	Quadriceps	58	M	IHC
IBM 35	Inclusion body myositis	Quadriceps	78	F	snRNA-seq, ST, FISH, IHC	2023-03-08
IBM 40	Inclusion body myositis	Quadriceps	64	M	FISH, IHC
IBM 41	Inclusion body myositis	Quadriceps	77	M	FISH, IHC
IBM 43	Inclusion body myositis	Biceps	77	M	IHC
IBM 44	Inclusion body myositis	Deltoid	53	M	IHC
IBM 45	Inclusion body myositis	Biceps	67	M	IHC
IBM 46	Inclusion body myositis	Biceps	66	F	IHC
IBM 47	Inclusion body myositis	Biceps	64	M	IHC
IBM 48	Inclusion body myositis	Quadriceps	77	M	IHC
IBM 49	Inclusion body myositis	Quadriceps	74	M	IHC
IBM 50	Inclusion body myositis	Biceps	67	F	IHC
IBM 51	Inclusion body myositis	Quadriceps	58	M	IHC
IBM 52	Inclusion body myositis	Deltoid	71	F	IHC
IBM 53	Inclusion body myositis	Quadriceps	71	M	IHC
IBM 54	Inclusion body myositis	Quadriceps	67	M	IHC
IBM 55	Inclusion body myositis	Biceps	65	M	IHC
IBM 56	Inclusion body myositis	Biceps	78	M	IHC
IBM 57	Inclusion body myositis	Deltoid	59	M	IHC
IBM 58	Inclusion body myositis	Biceps	87	M	IHC
IBM 59	Inclusion body myositis	Biceps	61	F	IHC
IBM 60	Inclusion body myositis	Biceps	71	F	IHC
IBM 61	Inclusion body myositis	Quadriceps	75	M	IHC
IBM 62	Inclusion body myositis	Biceps	70	F	IHC
IBM 63	Inclusion body myositis	Biceps	81	F	IHC
IBM 64	Inclusion body myositis	Biceps	74	M	IHC
IBM 65	Inclusion body myositis	Biceps	70	F	IHC
Legend:
M = male
F = female
snRNA-seq = single nucleus RNA-sequencing
ST = spatial transcriptomics
IHC = immunohistochemistry
FISH = fluorescence in situ hybridization

## Sheet: Supplementary Table 2
sample ID	condition	age	sex	Creatine kinase at biopsy (U/l)	T cell infiltration	Rimmed vacuoles	COX-negative fibers
CTRL 26	Non-inflammatory control	62	F	NA	no	no	no
CTRL 34	Non-inflammatory control	62	M	NA	no	no	no
CTRL 40	Non-inflammatory control	66	M	NA	no	no	no
CTRL 44	Non-inflammatory control	51	F	51	no	no	no
CTRL 47	Non-inflammatory control	59	M	1518	no	no	no
CTRL 48	Non-inflammatory control	80	M	912	no	no	yes
CTRL 50	Non-inflammatory control	70	M	NA	no	no	NA
CTRL 56	Non-inflammatory control	72	F	NA	no	no	NA
IMNM 1	Immune mediated necrotizing myopathy	49	M	465	yes	no	no
IMNM 2	Immune mediated necrotizing myopathy	57	M	3719	no	no	no
IMNM 3	Immune mediated necrotizing myopathy	47	F	9234	no	no	no
IMNM 4	Immune mediated necrotizing myopathy	66	F	275	no	yes	no
IMNM 5	Immune mediated necrotizing myopathy	67	M	10000	no	no	NA
IBM 3	Inclusion body myositis	78	M	318	yes	yes	yes
IBM 8	Inclusion body myositis	63	M	342	yes	yes	yes
IBM 20	Inclusion body myositis	62	F	NA	yes	yes	yes
IBM 21	Inclusion body myositis	73	M	NA	yes	yes	yes
IBM 25	Inclusion body myositis	64	M	180	yes	yes	yes
IBM 28	Inclusion body myositis	65	F	42	yes	no	no
IBM 29	Inclusion body myositis	59	M	1493	yes	yes	yes
IBM 31	Inclusion body myositis	64	M	NA	yes	yes	NA
IBM 35	Inclusion body myositis	78	F	NA	yes	yes	NA
Legend:
M = male
F = female
NA = not available

## Sheet: Supplementary Table 3
index	cluster	genes	scores	pvals	pvals_adj	logfoldchanges
1	Type 1 MNs	ATP2A2	163.114	0	0	4.07861
2	Type 1 MNs	TPM3	153.91	0	0	3.72039
3	Type 1 MNs	MYOM1	149.79	0	0	3.58535
4	Type 1 MNs	MYBPC1	149.541	0	0	3.67574
5	Type 1 MNs	NEB	146.488	0	0	3.23047
6	Type 1 MNs	TNNT1	144.231	0	0	3.56641
7	Type 1 MNs	TTN	137.883	0	0	2.87406
8	Type 1 MNs	XPO4	131.115	0	0	3.41237
9	Type 1 MNs	OBSCN	124.3	0	0	3.18858
10	Type 1 MNs	SVIL	122.231	0	0	2.63935
11	Type 1 MNs	ACTN2	122.031	0	0	2.74709
12	Type 1 MNs	CMYA5	120.584	0	0	2.44761
13	Type 1 MNs	PDLIM5	119.394	0	0	2.37557
14	Type 1 MNs	MYOT	119.067	0	0	2.72935
15	Type 1 MNs	PDE4DIP	117.531	0	0	2.40116
16	Type 1 MNs	DMD	116.601	0	0	3.12452
17	Type 1 MNs	TRDN	115.396	0	0	2.87124
18	Type 1 MNs	MYL3	115.199	0	0	4.07879
19	Type 1 MNs	MLIP	114.022	0	0	2.71317
20	Type 1 MNs	USP54	113.848	0	0	2.9559
21	Type 1 MNs	SORBS1	112.388	0	0	2.6748
22	Type 1 MNs	MYH7B	112.275	0	0	5.63671
23	Type 1 MNs	CD36	112.099	0	0	2.86496
24	Type 1 MNs	RYR1	112.093	0	0	3.03524
25	Type 1 MNs	KIAA1217	112.008	0	0	2.55238
26	Type 1 MNs	SGCD	109.443	0	0	2.3698
27	Type 1 MNs	PDE4D	108.117	0	0	2.43412
28	Type 1 MNs	CTNNA3	107.48	0	0	2.85842
29	Type 1 MNs	TACC2	107.195	0	0	2.50278
30	Type 1 MNs	AGBL1	106.652	0	0	2.81551
31	Type 1 MNs	TTN-AS1	106.326	0	0	2.51878
32	Type 1 MNs	MYH7	105.483	0	0	2.83087
33	Type 1 MNs	FILIP1L	103.271	0	0	2.81219
34	Type 1 MNs	ESRRG	102.635	0	0	3.50123
35	Type 1 MNs	ADCY2	102.604	0	0	2.50382
36	Type 1 MNs	LDB3	101.746	0	0	2.36877
37	Type 1 MNs	MIR1-1HG	101.698	0	0	2.65136
38	Type 1 MNs	MYOM3	101.097	0	0	3.03243
39	Type 1 MNs	MEF2C	100.919	0	0	2.03311
40	Type 1 MNs	PDLIM3	99.7246	0	0	2.21101
41	Type 1 MNs	MYPN	99.5602	0	0	2.40377
42	Type 1 MNs	CAP2	99.3115	0	0	2.31082
43	Type 1 MNs	SLC20A2	98.7854	0	0	2.19446
44	Type 1 MNs	NRAP	98.1128	0	0	2.22307
45	Type 1 MNs	USP13	97.7726	0	0	2.36677
46	Type 1 MNs	CPED1	97.0325	0	0	2.07333
47	Type 1 MNs	NEXN	96.6804	0	0	2.20523
48	Type 1 MNs	LRRC2	95.8665	0	0	2.60352
49	Type 1 MNs	MEF2C-AS1	95.6912	0	0	2.61786
50	Type 1 MNs	RBFOX2	94.3197	0	0	1.85793
1	Type 2 MNs	ATP2A1	178.441	0	0	4.49091
2	Type 2 MNs	FILIP1L	172.653	0	0	3.89855
3	Type 2 MNs	CTNNA3	166.169	0	0	3.7257
4	Type 2 MNs	TRDN	160.385	0	0	3.29664
5	Type 2 MNs	CMYA5	158.034	0	0	2.77593
6	Type 2 MNs	DENND2C	157.094	0	0	3.82918
7	Type 2 MNs	TTN	155.262	0	0	2.95867
8	Type 2 MNs	MYBPC2	154.226	0	0	3.63844
9	Type 2 MNs	RYR1	153.14	0	0	3.56125
10	Type 2 MNs	DMD	152.949	0	0	3.45433
11	Type 2 MNs	SVIL	143.803	0	0	2.76203
12	Type 2 MNs	MYBPC1	141.657	0	0	3.33408
13	Type 2 MNs	OBSCN	140.62	0	0	3.24425
14	Type 2 MNs	MLIP	140.441	0	0	2.9507
15	Type 2 MNs	TTN-AS1	138.658	0	0	2.91797
16	Type 2 MNs	MYPN	137.083	0	0	2.92594
17	Type 2 MNs	TNNT3	137.052	0	0	2.66223
18	Type 2 MNs	PDLIM3	136.326	0	0	2.60753
19	Type 2 MNs	TACC2	135.748	0	0	2.81807
20	Type 2 MNs	MYH1	135.596	0	0	3.4823
21	Type 2 MNs	LDB3	135.27	0	0	2.73984
22	Type 2 MNs	PDE4DIP	135.154	0	0	2.46663
23	Type 2 MNs	SOX6	133.654	0	0	2.73526
24	Type 2 MNs	ADCY2	133.419	0	0	2.90589
25	Type 2 MNs	EMC10	130.81	0	0	3.16318
26	Type 2 MNs	CDH13	130.754	0	0	2.78236
27	Type 2 MNs	RHOBTB1	130.29	0	0	3.2139
28	Type 2 MNs	NEB	130.244	0	0	2.91215
29	Type 2 MNs	AGL	130.088	0	0	2.55351
30	Type 2 MNs	MIR1-1HG	129.067	0	0	3.0692
31	Type 2 MNs	AMPD1	128.892	0	0	2.95348
32	Type 2 MNs	CAP2	128.781	0	0	2.64992
33	Type 2 MNs	CACNA2D1	127.72	0	0	2.31999
34	Type 2 MNs	KCNQ5	127.29	0	0	2.91372
35	Type 2 MNs	PDLIM5	126.936	0	0	2.23813
36	Type 2 MNs	PEBP4	126.844	0	0	3.15214
37	Type 2 MNs	PDE4D	126	0	0	2.51228
38	Type 2 MNs	NEAT1	125.374	0	0	2.33683
39	Type 2 MNs	ERBB4	123.007	0	0	3.02308
40	Type 2 MNs	RBFOX1	121.115	0	0	2.66714
41	Type 2 MNs	FGF13	117.777	0	0	2.47336
42	Type 2 MNs	LIMCH1	117.746	0	0	2.17635
43	Type 2 MNs	MYOM1	117.185	0	0	2.60362
44	Type 2 MNs	CAPN3	115.981	0	0	2.41878
45	Type 2 MNs	MYOM2	115.427	0	0	2.75233
46	Type 2 MNs	DTNA	115.036	0	0	2.20498
47	Type 2 MNs	EGF	114.963	0	0	2.86638
48	Type 2 MNs	DEPTOR	114.857	0	0	2.62991
49	Type 2 MNs	FBXO32	114.652	0	0	2.55214
50	Type 2 MNs	MYH2	113.504	0	0	2.28293
1	Reactive MNs	AC108734.4	93.9678	0	0	3.17502
2	Reactive MNs	RBFOX1	86.0993	0	0	2.49683
3	Reactive MNs	LMO7	84.0704	0	0	2.49446
4	Reactive MNs	COL19A1	81.4037	0	0	4.82485
5	Reactive MNs	NEAT1	80.4622	0	0	1.97561
6	Reactive MNs	ARPP21	80.443	0	0	2.41283
7	Reactive MNs	PRUNE2	78.8662	0	0	3.68905
8	Reactive MNs	NCAM1	76.6491	0	0	3.6791
9	Reactive MNs	TP63	76.3896	0	0	2.23424
10	Reactive MNs	FLRT2	75.4038	0	0	2.42722
11	Reactive MNs	MYO18B	75.0943	0	0	2.13947
12	Reactive MNs	CASQ2	73.5321	0	0	2.96611
13	Reactive MNs	NEB	70.185	0	0	2.19573
14	Reactive MNs	RUNX1	69.7361	0	0	2.22764
15	Reactive MNs	PDE4DIP	68.3988	0	0	1.73579
16	Reactive MNs	RYR1	65.3574	0	0	2.1441
17	Reactive MNs	PLA2G4C	63.7482	0	0	2.05364
18	Reactive MNs	MDM2	63.6338	0	0	2.41708
19	Reactive MNs	TRIM55	63.3444	0	0	2.44085
20	Reactive MNs	EIF4E2	61.9988	0	0	2.18634
21	Reactive MNs	ARHGAP28	60.8867	0	0	2.52505
22	Reactive MNs	GSE1	60.6476	0	0	1.76608
23	Reactive MNs	PALLD	59.8257	0	0	1.66999
24	Reactive MNs	BEST3	59.4756	0	0	1.96288
25	Reactive MNs	TRIM54	58.8766	0	0	1.71274
26	Reactive MNs	DMD	58.8056	0	0	2.11594
27	Reactive MNs	TRDN	58.0618	0	0	2.01298
28	Reactive MNs	KCNN3	57.9414	0	0	2.4106
29	Reactive MNs	ANKRD1	57.3211	0	0	2.42512
30	Reactive MNs	GBE1	57.2051	0	0	1.53222
31	Reactive MNs	AKAP6	56.9829	0	0	1.57512
32	Reactive MNs	CHRNA1	56.9364	0	0	3.01452
33	Reactive MNs	PLCE1	56.5572	0	0	2.88906
34	Reactive MNs	OSBPL6	56.0763	0	0	1.98912
35	Reactive MNs	PDLIM3	55.0479	0	0	1.51112
36	Reactive MNs	ASB5	54.9633	0	0	1.53134
37	Reactive MNs	KIF1B	54.8127	0	0	1.20562
38	Reactive MNs	OBSCN	54.7223	0	0	1.74591
39	Reactive MNs	ANK3	53.6955	0	0	1.51012
40	Reactive MNs	CHRNG	53.6641	0	0	4.1591
41	Reactive MNs	NEXN	53.4472	0	0	1.44307
42	Reactive MNs	SLC7A6	53.3591	0	0	1.79785
43	Reactive MNs	CASZ1	53.2525	0	0	1.79096
44	Reactive MNs	EGF	53.175	0	0	1.66237
45	Reactive MNs	MYH3	53.1712	0	0	3.15159
46	Reactive MNs	RYR3	52.9617	0	0	2.22231
47	Reactive MNs	CACNA2D1	52.0818	0	0	1.34851
48	Reactive MNs	DTNA	51.9234	0	0	1.37018
49	Reactive MNs	DST	51.9121	0	0	1.03015
50	Reactive MNs	TMEM178B	51.6468	0	0	2.39566
1	Damaged MNs	KLHL41	41.4182	0	0	3.57627
2	Damaged MNs	DES	40.8227	0	0	3.80281
3	Damaged MNs	TPM2	40.0817	0	0	3.45737
4	Damaged MNs	RPS23	39.489	0	0	3.85581
5	Damaged MNs	EIF1	39.3741	0	0	4.14832
6	Damaged MNs	RPL15	39.0858	0	0	4.41324
7	Damaged MNs	RPL11	38.5549	0	0	3.83376
8	Damaged MNs	CA3	38.0235	0	0	3.89935
9	Damaged MNs	RPL7A	37.1383	6.78066e-302	1.84909e-298	3.99286
10	Damaged MNs	TNNT3	36.999	1.18631e-299	2.94096e-296	3.43365
11	Damaged MNs	STAC3	36.8902	6.64315e-298	1.50966e-294	3.84715
12	Damaged MNs	YBX3	36.5942	3.54192e-293	7.42985e-290	3.04188
13	Damaged MNs	CSDE1	36.5595	1.2591e-292	2.45255e-289	3.10078
14	Damaged MNs	RPL17	36.505	9.25293e-292	1.68218e-288	3.88514
15	Damaged MNs	SLN	36.2477	1.07937e-287	1.83965e-284	3.57049
16	Damaged MNs	FTH1	35.9101	2.12578e-282	3.22056e-279	3.53364
17	Damaged MNs	CAVIN4	35.6656	1.35014e-278	1.93781e-275	4.42713
18	Damaged MNs	SYNPO2	35.5925	1.8301e-277	2.49534e-274	3.37406
19	Damaged MNs	RPL21	35.4169	9.38076e-275	1.21816e-271	3.24008
20	Damaged MNs	SMPX	35.4103	1.18694e-274	1.47127e-271	3.76866
21	Damaged MNs	BIN1	34.9957	2.6147e-268	3.10012e-265	3.42351
22	Damaged MNs	RPL35	34.9801	4.51317e-268	5.12809e-265	3.48103
23	Damaged MNs	H19	34.8079	1.84742e-265	2.01517e-262	4.78243
24	Damaged MNs	RPL26	34.6329	8.09446e-263	8.48984e-260	3.3657
25	Damaged MNs	EEF1A1	34.4239	1.10808e-259	1.11916e-256	3.31765
26	Damaged MNs	CRYAB	34.3768	5.61154e-259	5.46524e-256	3.63942
27	Damaged MNs	MYLPF	34.2447	5.23804e-257	4.92556e-254	3.1209
28	Damaged MNs	ANKRD1	33.7936	2.45157e-250	2.22848e-247	4.75507
29	Damaged MNs	CFL2	33.7437	1.32424e-249	1.16491e-246	4.0606
30	Damaged MNs	RPS27L	33.7094	4.20299e-249	3.58174e-246	4.60218
31	Damaged MNs	RPS27A	33.7005	5.68814e-249	4.70047e-246	3.27564
32	Damaged MNs	B2M	33.6167	9.56671e-248	7.67307e-245	3.18061
33	Damaged MNs	MYL12A	33.583	2.97291e-247	2.31632e-244	3.81311
34	Damaged MNs	YBX1	33.3353	1.18988e-243	8.76973e-241	3.85963
35	Damaged MNs	MYL1	33.3134	2.46908e-243	1.77189e-240	2.67313
36	Damaged MNs	CSRP3	32.9791	1.61847e-238	1.13168e-235	3.7656
37	Damaged MNs	RPL41	32.8539	1.00191e-236	6.83051e-234	3.16452
38	Damaged MNs	NORAD	32.4501	5.39422e-231	3.58781e-228	4.62352
39	Damaged MNs	RPL34	32.4404	7.40691e-231	4.8092e-228	3.13621
40	Damaged MNs	C4orf3	32.2288	6.96682e-228	4.31785e-225	5.24624
41	Damaged MNs	RPL7	32.1831	3.03829e-227	1.8412e-224	3.42918
42	Damaged MNs	UQCRB	32.0577	1.71707e-225	9.96264e-223	3.32956
43	Damaged MNs	HSPB3	31.5196	4.68052e-218	2.65912e-215	5.06958
44	Damaged MNs	RPL19	31.423	9.81865e-217	5.46438e-214	3.23063
45	Damaged MNs	MYOZ2	31.4097	1.48998e-216	8.12635e-214	4.54797
46	Damaged MNs	RTN4	31.3604	7.03062e-216	3.75931e-213	2.76663
47	Damaged MNs	SRP14	31.3405	1.31278e-215	6.88454e-213	4.11683
48	Damaged MNs	RPL13A	31.0071	4.32013e-211	2.22283e-208	2.77438
49	Damaged MNs	RPL13	30.8613	3.95108e-209	1.9953e-206	2.86023
50	Damaged MNs	RPS12	30.7993	2.67755e-208	1.32758e-205	2.84478
1	Satellite cells	CADM2	102.168	0	0	5.48771
2	Satellite cells	MEG3	91.6637	0	0	5.16198
3	Satellite cells	PAX7	87.4889	0	0	8.71836
4	Satellite cells	CLCN5	79.658	0	0	4.28085
5	Satellite cells	GPC6	79.3883	0	0	4.98575
6	Satellite cells	SPATS2L	79.1496	0	0	3.76362
7	Satellite cells	MEG8	78.5298	0	0	4.62013
8	Satellite cells	TLN2	71.4389	0	0	3.09345
9	Satellite cells	MEGF10	68.3947	0	0	4.49054
10	Satellite cells	LAMA2	68.2044	0	0	3.08252
11	Satellite cells	HMCN2	61.1976	0	0	3.60315
12	Satellite cells	HS3ST5	60.3859	0	0	3.7526
13	Satellite cells	DIRC3	58.6271	0	0	3.91538
14	Satellite cells	PPP1R9A	58.3212	0	0	2.70579
15	Satellite cells	TANC2	58.2638	0	0	3.24615
16	Satellite cells	NAV2	57.8793	0	0	3.12327
17	Satellite cells	GNA14	57.2183	0	0	4.70157
18	Satellite cells	NAV1	56.7273	0	0	3.02057
19	Satellite cells	CHN1	55.8729	0	0	4.4417
20	Satellite cells	FAM110B	54.7712	0	0	3.16248
21	Satellite cells	APBB2	53.9628	0	0	2.3862
22	Satellite cells	MARCH1	53.1929	0	0	3.24615
23	Satellite cells	DANT2	52.9706	0	0	3.90639
24	Satellite cells	DOCK9	52.9677	0	0	2.65809
25	Satellite cells	ST5	52.2955	0	0	2.83872
26	Satellite cells	CDK6	51.2929	0	0	2.84184
27	Satellite cells	CALCR	51.1864	0	0	6.22106
28	Satellite cells	PTCHD1-AS	50.1901	0	0	2.67655
29	Satellite cells	PTPRG	49.9175	0	0	1.9908
30	Satellite cells	PTPRE	49.3549	0	0	2.87427
31	Satellite cells	CDH4	49.2585	0	0	6.54465
32	Satellite cells	MSC-AS1	49.1623	0	0	2.69519
33	Satellite cells	KANK1	48.9969	0	0	2.69732
34	Satellite cells	MIR100HG	48.9362	0	0	2.66748
35	Satellite cells	PTPN12	48.8511	0	0	2.28569
36	Satellite cells	PXDN	47.7425	0	0	3.93191
37	Satellite cells	KCNQ1OT1	47.5877	0	0	3.0574
38	Satellite cells	PLXDC2	47.544	0	0	2.03009
39	Satellite cells	EGFR	47.5202	0	0	2.19625
40	Satellite cells	GAREM1	47.323	0	0	2.59188
41	Satellite cells	ST8SIA1	47.2552	0	0	2.987
42	Satellite cells	TENM4	46.4931	0	0	3.01664
43	Satellite cells	NCAM1	46.0017	0	0	2.81759
44	Satellite cells	SNED1	45.4993	0	0	2.01764
45	Satellite cells	ANTXR1	45.1667	0	0	2.39837
46	Satellite cells	GXYLT2	44.6503	0	0	3.38298
47	Satellite cells	ANKRD10	44.0854	0	0	1.74995
48	Satellite cells	ZBTB7C	44.0569	0	0	3.77653
49	Satellite cells	APP	43.9354	0	0	2.24626
50	Satellite cells	ARHGAP24	43.8278	0	0	1.89033
1	Muscle spindle	PKHD1L1	26.4434	4.33989e-154	1.18349e-149	10.688
2	Muscle spindle	PPFIBP1	26.3181	1.19115e-152	1.62413e-148	4.85167
3	Muscle spindle	STOX2	26.1854	3.9023e-151	3.54719e-147	6.63936
4	Muscle spindle	PTPRE	24.1878	2.98924e-129	2.03792e-125	4.68471
5	Muscle spindle	ST6GALNAC3	24.1671	4.93739e-129	2.69285e-125	5.97416
6	Muscle spindle	EFNA5	23.4008	4.19625e-121	1.9072e-117	5.6371
7	Muscle spindle	MAGI1	23.1877	6.06146e-119	2.36137e-115	4.02909
8	Muscle spindle	LINC02147	22.9773	7.86729e-117	2.68176e-113	8.63174
9	Muscle spindle	KALRN	22.512	3.1666e-112	9.59481e-109	3.97453
10	Muscle spindle	ZNF521	22.2348	1.58256e-109	4.31564e-106	4.11719
11	Muscle spindle	TFPI	22.1478	1.09514e-108	2.71496e-105	4.13314
12	Muscle spindle	SNTG2	21.9646	6.28541e-107	1.42836e-103	6.87404
13	Muscle spindle	AL357507.1	21.8155	1.65446e-105	3.47054e-102	7.32399
14	Muscle spindle	NRG3	21.4161	9.4541e-102	1.84152e-98	8.55885
15	Muscle spindle	TSHZ2	21.294	1.2898e-100	2.34486e-97	3.91657
16	Muscle spindle	MMRN1	21.2749	1.94105e-100	3.30828e-97	8.84535
17	Muscle spindle	MPP7	21.0381	2.93765e-98	4.71233e-95	4.26901
18	Muscle spindle	PDE1A	20.9408	2.2756e-97	3.44753e-94	4.57012
19	Muscle spindle	PARD6G	20.6132	2.08975e-94	2.99935e-91	6.74702
20	Muscle spindle	NXN	20.4319	8.70885e-93	1.18745e-89	3.12626
21	Muscle spindle	PGM5	20.1486	2.76998e-90	3.59702e-87	3.7607
22	Muscle spindle	AL589693.1	20.1399	3.29821e-90	4.08828e-87	5.73653
23	Muscle spindle	RHOJ	19.9028	3.84923e-88	4.56384e-85	4.61382
24	Muscle spindle	KIAA1671	19.6558	5.15993e-86	5.86297e-83	3.69789
25	Muscle spindle	PLSCR4	19.6526	5.48821e-86	5.98654e-83	4.17644
26	Muscle spindle	GPM6A	19.5509	4.04944e-85	4.24724e-82	8.1248
27	Muscle spindle	LDB2	19.3838	1.05812e-83	1.0687e-80	4.12269
28	Muscle spindle	ITGA9	19.1806	5.37662e-82	5.23644e-79	4.04366
29	Muscle spindle	FOXP1	19.0603	5.39794e-81	5.07593e-78	2.30007
30	Muscle spindle	RELN	18.9377	5.57725e-80	5.06972e-77	7.89278
31	Muscle spindle	DOCK5	18.9224	7.45383e-80	6.55696e-77	3.91217
32	Muscle spindle	CNTNAP3B	18.674	8.05514e-78	6.86449e-75	5.38766
33	Muscle spindle	SMAD1	18.6716	8.43287e-78	6.96862e-75	4.04703
34	Muscle spindle	ELK3	18.6497	1.27081e-77	1.01927e-74	4.42372
35	Muscle spindle	AUTS2	18.2207	3.53509e-74	2.75434e-71	2.80301
36	Muscle spindle	VAV3	18.1924	5.93039e-74	4.49227e-71	3.73685
37	Muscle spindle	PROX1	18.1044	2.93977e-73	2.16669e-70	5.29022
38	Muscle spindle	PLCB4	17.9893	2.36257e-72	1.69546e-69	3.77638
39	Muscle spindle	NRP2	17.953	4.54853e-72	3.18047e-69	4.59312
40	Muscle spindle	UTRN	17.8549	2.64532e-71	1.80345e-68	2.14418
41	Muscle spindle	LRMDA	17.8181	5.11698e-71	3.40342e-68	3.0779
42	Muscle spindle	ARL15	17.7925	8.07288e-71	5.24161e-68	2.7427
43	Muscle spindle	COLEC12	17.7595	1.45454e-70	9.22451e-68	3.79314
44	Muscle spindle	LAMA4	17.6562	9.12329e-70	5.65436e-67	3.35446
45	Muscle spindle	NR2F2-AS1	17.4528	3.27661e-68	1.98563e-65	3.52214
46	Muscle spindle	RASGRP3	17.2052	2.42873e-66	1.43982e-63	2.97173
47	Muscle spindle	SEMA6A	17.1158	1.13176e-65	6.5666e-63	4.23699
48	Muscle spindle	SLC22A23	17.1094	1.26234e-65	7.17167e-63	3.94991
49	Muscle spindle	ARHGAP29	16.7832	3.24136e-63	1.80391e-60	3.09034
50	Muscle spindle	ZDHHC14	16.7316	7.71161e-63	4.20591e-60	3.23591
1	FAPs	NEGR1	180.016	0	0	6.78683
2	FAPs	EBF1	171.187	0	0	5.77641
3	FAPs	DLC1	163.886	0	0	5.39245
4	FAPs	NOVA1	160.657	0	0	6.74375
5	FAPs	LAMA2	160.523	0	0	4.57093
6	FAPs	EBF2	154.474	0	0	5.77052
7	FAPs	ABCA8	152.839	0	0	5.59101
8	FAPs	COL6A3	148.156	0	0	4.80047
9	FAPs	DCLK1	145.66	0	0	4.52548
10	FAPs	FBN1	144.533	0	0	4.55231
11	FAPs	ABCA9	143.4	0	0	4.3579
12	FAPs	RUNX1T1	142.838	0	0	4.21702
13	FAPs	AUTS2	140.915	0	0	3.53766
14	FAPs	SOX5	140.601	0	0	4.43917
15	FAPs	TSHZ2	140.356	0	0	4.62656
16	FAPs	DCN	138.768	0	0	3.26413
17	FAPs	TCF7L2	138.696	0	0	3.63174
18	FAPs	BICC1	138.469	0	0	4.02632
19	FAPs	ABI3BP	137.757	0	0	4.6716
20	FAPs	ABCA10	137.271	0	0	3.94054
21	FAPs	SMOC2	135.464	0	0	5.48452
22	FAPs	EPB41L2	135.34	0	0	3.67933
23	FAPs	MIR99AHG	132.861	0	0	2.88104
24	FAPs	TNXB	132.538	0	0	4.90952
25	FAPs	ABCA6	132.511	0	0	3.88685
26	FAPs	MEG3	130.114	0	0	4.30951
27	FAPs	KAZN	129.784	0	0	5.01482
28	FAPs	COL1A2	129.241	0	0	3.5925
29	FAPs	EGFR	128.317	0	0	3.642
30	FAPs	BNC2	127.687	0	0	3.34302
31	FAPs	FBXL7	127.666	0	0	3.92398
32	FAPs	PRRX1	126.799	0	0	3.27119
33	FAPs	HMCN2	126.556	0	0	4.96012
34	FAPs	SLIT2	126.075	0	0	4.61976
35	FAPs	GAS7	124.624	0	0	3.7221
36	FAPs	RBMS3	124.459	0	0	2.45781
37	FAPs	ARHGAP24	123.25	0	0	3.19165
38	FAPs	ROBO2	122.109	0	0	6.67107
39	FAPs	LPAR1	121.99	0	0	4.76411
40	FAPs	COL5A2	121.365	0	0	3.91417
41	FAPs	PRICKLE1	121.159	0	0	4.87812
42	FAPs	SPTBN1	121.092	0	0	2.93836
43	FAPs	PDGFRA	120.99	0	0	5.44808
44	FAPs	PID1	119.412	0	0	4.29723
45	FAPs	GLI3	118.72	0	0	4.68311
46	FAPs	PARD3B	117.884	0	0	2.66736
47	FAPs	LHFPL6	117.068	0	0	3.8501
48	FAPs	ZEB1	115.12	0	0	2.26611
49	FAPs	SVEP1	114.983	0	0	5.23557
50	FAPs	COL15A1	114.931	0	0	4.88985
1	naFb cells	BNC2	28.4373	6.99998e-178	1.90889e-173	5.01933
2	naFb cells	CNTN4	25.0484	1.8194e-138	2.48075e-134	6.48091
3	naFb cells	SLC22A3	23.8508	9.93117e-126	9.02743e-122	6.05748
4	naFb cells	NR2F2-AS1	23.6919	4.36856e-124	2.97827e-120	4.57991
5	naFb cells	ADAMTS9-AS2	23.5767	6.68579e-123	3.64643e-119	4.12244
6	naFb cells	ARHGEF28	23.4113	3.28071e-121	1.49108e-117	6.41828
7	naFb cells	PDZRN4	23.2371	1.91952e-119	7.47792e-116	6.85828
8	naFb cells	FLRT2	22.2513	1.09669e-109	3.73834e-106	3.6431
9	naFb cells	DOCK5	22.0327	1.40133e-107	4.24602e-104	4.37194
10	naFb cells	NLGN1	22.0162	2.01252e-107	5.48813e-104	6.28677
11	naFb cells	EBF2	20.3865	2.20142e-92	5.45751e-89	3.91917
12	naFb cells	PARD3B	19.8727	7.00953e-88	1.59292e-84	2.863
13	naFb cells	GPC6	19.3881	9.7314e-84	2.04135e-80	4.34579
14	naFb cells	TENM2	19.3081	4.59087e-83	8.94236e-80	6.62736
15	naFb cells	MEOX2	19.1811	5.3242e-82	9.67939e-79	4.10018
16	naFb cells	LAMA4	18.9915	2.00528e-80	3.41775e-77	3.69722
17	naFb cells	SPTBN1	18.9144	8.67247e-80	1.39117e-76	2.71929
18	naFb cells	RBMS3	18.7677	1.38888e-78	2.10416e-75	2.3007
19	naFb cells	CASC15	18.6866	6.36805e-78	9.13982e-75	4.93875
20	naFb cells	ROR1	18.252	1.99309e-74	2.58817e-71	3.53078
21	naFb cells	ZBTB7C	18.1937	5.78806e-74	7.17457e-71	4.74345
22	naFb cells	KIAA1671	17.9039	1.09869e-71	1.30266e-68	3.50805
23	naFb cells	RGS6	17.5336	7.93634e-69	9.01767e-66	5.96006
24	naFb cells	LINC01088	17.2297	1.59063e-66	1.73505e-63	4.18858
25	naFb cells	CALD1	16.7761	3.64776e-63	3.82594e-60	2.70452
26	naFb cells	NR2F2	16.5805	9.63662e-62	9.73299e-59	4.3755
27	naFb cells	PRICKLE1	16.5452	1.73252e-61	1.68735e-58	3.41531
28	naFb cells	PTCH2	16.5168	2.77875e-61	2.61298e-58	5.41691
29	naFb cells	AUTS2	16.4251	1.26524e-60	1.1501e-57	2.54693
30	naFb cells	MATN2	16.2777	1.42073e-59	1.24978e-56	5.29683
31	naFb cells	GAB1	16.255	2.05732e-59	1.75322e-56	2.51442
32	naFb cells	GAB2	16.1617	9.40026e-59	7.76804e-56	3.00382
33	naFb cells	ARHGAP42	16.0326	7.56632e-58	6.06863e-55	3.25053
34	naFb cells	LINC00924	16.0038	1.20287e-57	9.37209e-55	5.84513
35	naFb cells	EGFR	15.8858	7.9456e-57	5.85612e-54	2.69036
36	naFb cells	PLCB4	15.3361	4.39055e-53	3.15079e-50	3.46332
37	naFb cells	MTSS1	15.3279	4.98052e-53	3.48253e-50	2.32496
38	naFb cells	MAPK10	15.2879	9.20947e-53	6.27856e-50	4.83394
39	naFb cells	NHS	15.2585	1.44598e-52	9.61752e-50	4.17397
40	naFb cells	BMPR1B	15.2413	1.88217e-52	1.22207e-49	3.8914
41	naFb cells	ABCA8	15.1474	7.88728e-52	5.002e-49	3.04186
42	naFb cells	SORBS1	15.1265	1.0838e-51	6.71711e-49	2.29786
43	naFb cells	VIT	15.1088	1.41757e-51	8.59044e-49	3.63558
44	naFb cells	COL21A1	15.1069	1.45874e-51	8.64779e-49	3.85835
45	naFb cells	LAMA2	15.0258	4.97576e-51	2.887e-48	2.48623
46	naFb cells	DENND2A	14.5903	3.23646e-48	1.73055e-45	3.27312
47	naFb cells	PDE1A	14.5441	6.3674e-48	3.33921e-45	3.29277
48	naFb cells	EBF1	14.5087	1.06672e-47	5.48857e-45	2.56092
49	naFb cells	ITGA6	14.421	3.81938e-47	1.92878e-44	3.74107
50	naFb cells	PAK3	14.3394	1.24116e-46	6.1539e-44	4.46841
1	Endothelial cells	MECOM	90.8008	0	0	8.97582
2	Endothelial cells	VWF	90.5454	0	0	8.41679
3	Endothelial cells	LDB2	89.1908	0	0	6.1026
4	Endothelial cells	PTPRM	88.5954	0	0	3.793
5	Endothelial cells	PTPRB	86.3206	0	0	8.51493
6	Endothelial cells	ANO2	85.5542	0	0	9.43066
7	Endothelial cells	ABLIM1	84.9279	0	0	4.79677
8	Endothelial cells	MAGI1	81.2482	0	0	4.48237
9	Endothelial cells	EMCN	79.7322	0	0	7.15457
10	Endothelial cells	ERG	78.1707	0	0	7.66603
11	Endothelial cells	PECAM1	77.6689	0	0	5.13283
12	Endothelial cells	ADGRL4	76.0723	0	0	6.68556
13	Endothelial cells	DACH1	75.6425	0	0	6.99508
14	Endothelial cells	SHANK3	72.2656	0	0	8.11414
15	Endothelial cells	PREX2	71.7868	0	0	4.9691
16	Endothelial cells	DOCK9	71.708	0	0	3.85834
17	Endothelial cells	FLT1	70.9274	0	0	6.92643
18	Endothelial cells	ST6GALNAC3	70.3861	0	0	5.952
19	Endothelial cells	FBXL7	69.5715	0	0	3.8329
20	Endothelial cells	CYYR1	69.3166	0	0	7.4332
21	Endothelial cells	PLCB1	68.9539	0	0	3.18901
22	Endothelial cells	EGFL7	68.4306	0	0	7.83274
23	Endothelial cells	RASGRF2	68.0417	0	0	6.44115
24	Endothelial cells	TCF4	66.9513	0	0	2.67238
25	Endothelial cells	ARHGAP29	66.8619	0	0	3.85136
26	Endothelial cells	MCTP1	66.8554	0	0	4.35738
27	Endothelial cells	EPAS1	66.7254	0	0	5.25455
28	Endothelial cells	TJP1	66.6905	0	0	3.91472
29	Endothelial cells	UTRN	66.3885	0	0	2.5475
30	Endothelial cells	PKP4	66.3415	0	0	4.35955
31	Endothelial cells	FLI1	66.2489	0	0	3.63128
32	Endothelial cells	STOX2	66.1826	0	0	5.40628
33	Endothelial cells	DOCK4	65.8912	0	0	3.22976
34	Endothelial cells	AFDN	64.8036	0	0	3.84194
35	Endothelial cells	CNTNAP3B	64.4408	0	0	6.97776
36	Endothelial cells	ARHGAP31	64.2177	0	0	4.14437
37	Endothelial cells	LRMDA	63.8611	0	0	3.36507
38	Endothelial cells	TANC1	63.8069	0	0	4.54274
39	Endothelial cells	ELMO1	63.588	0	0	3.10074
40	Endothelial cells	ABLIM3	63.0795	0	0	4.87347
41	Endothelial cells	SASH1	62.7337	0	0	3.17955
42	Endothelial cells	SYNE2	62.6484	0	0	2.59419
43	Endothelial cells	PLCB4	62.438	0	0	4.43546
44	Endothelial cells	PITPNC1	61.9285	0	0	3.72389
45	Endothelial cells	NRP1	61.7669	0	0	3.24293
46	Endothelial cells	ITGA6	61.07	0	0	4.55991
47	Endothelial cells	SPTBN1	61.0194	0	0	2.77893
48	Endothelial cells	EPB41L4A	60.8603	0	0	3.92694
49	Endothelial cells	PRKCH	60.591	0	0	3.04561
50	Endothelial cells	FLNB	60.4669	0	0	4.72374
1	Pericytes	CACNA1C	76.6309	0	0	6.21535
2	Pericytes	CARMN	71.3991	0	0	8.40424
3	Pericytes	DLC1	70.0077	0	0	5.0329
4	Pericytes	RBPMS	68.8947	0	0	5.2118
5	Pericytes	CALD1	68.7557	0	0	4.00197
6	Pericytes	PRKG1	68.2268	0	0	3.45996
7	Pericytes	NR2F2-AS1	66.977	0	0	4.79075
8	Pericytes	SOX5	63.0634	0	0	4.06497
9	Pericytes	NOTCH3	61.9302	0	0	5.98595
10	Pericytes	EPS8	61.7262	0	0	3.96835
11	Pericytes	LHFPL6	60.2095	0	0	4.07317
12	Pericytes	ADAMTS9-AS2	58.1362	0	0	3.62394
13	Pericytes	PDGFRB	58.004	0	0	5.05369
14	Pericytes	GUCY1A2	56.0088	0	0	5.92325
15	Pericytes	INPP4B	55.2734	0	0	2.97407
16	Pericytes	EBF1	54.8271	0	0	3.4685
17	Pericytes	IGFBP7	54.7709	0	0	3.63508
18	Pericytes	PTPRG	54.2771	0	0	2.74357
19	Pericytes	RASAL2	54.2224	0	0	3.24743
20	Pericytes	EGFLAM	54.019	0	0	6.39577
21	Pericytes	EBF2	53.6894	0	0	3.61304
22	Pericytes	FRMD3	53.4138	0	0	4.62126
23	Pericytes	FRY	53.2633	0	0	3.02211
24	Pericytes	MYO1B	52.2445	0	0	4.81528
25	Pericytes	CLMN	51.817	0	0	4.38409
26	Pericytes	GRK5	51.5754	0	0	3.4217
27	Pericytes	PDE3A	50.6486	0	0	4.77119
28	Pericytes	RBMS3	49.0671	0	0	2.1329
29	Pericytes	COBLL1	48.8233	0	0	3.59134
30	Pericytes	GUCY1A1	47.58	0	0	4.39958
31	Pericytes	RERG	45.6763	0	0	4.43
32	Pericytes	SGIP1	45.1988	0	0	3.91053
33	Pericytes	AC012409.2	45.1873	0	0	5.42427
34	Pericytes	SH3RF1	44.9316	0	0	3.37599
35	Pericytes	COL4A2	44.8047	0	0	2.99946
36	Pericytes	NFASC	44.6932	0	0	6.98669
37	Pericytes	APBB2	44.2656	0	0	2.5544
38	Pericytes	ITGA1	44.2605	0	0	3.97136
39	Pericytes	PHLDB2	43.885	0	0	3.38958
40	Pericytes	SPECC1	43.7192	0	0	4.20106
41	Pericytes	PDE1A	43.4245	0	0	3.4018
42	Pericytes	LPP	43.2361	0	0	1.48199
43	Pericytes	NEURL1B	43.0972	0	0	5.12831
44	Pericytes	UTRN	42.8538	0	0	1.82015
45	Pericytes	PDZD2	42.8378	0	0	3.82708
46	Pericytes	TNS1	42.5802	0	0	2.21305
47	Pericytes	SLIT3	42.2471	0	0	4.22803
48	Pericytes	EDNRA	42.2306	0	0	6.35688
49	Pericytes	PLCB4	42.1488	0	0	3.42727
50	Pericytes	PLCL1	41.9024	0	0	2.35878
1	Adipocytes	PDE3B	35.2318	6.52313e-272	1.77886e-267	7.4619
2	Adipocytes	TMEM132C	34.6391	6.52066e-263	8.89092e-259	7.32377
3	Adipocytes	EBF1	34.6183	1.33848e-262	1.21668e-258	5.47366
4	Adipocytes	SOX5	34.4909	1.09714e-260	7.47979e-257	5.33034
5	Adipocytes	AQP7	34.3488	1.46704e-258	8.00125e-255	6.4474
6	Adipocytes	GHR	33.6298	6.14537e-248	2.79307e-244	3.94622
7	Adipocytes	PLIN1	33.3809	2.59784e-244	1.01204e-240	8.59799
8	Adipocytes	LAMA4	33.376	3.05884e-244	1.04268e-240	5.12992
9	Adipocytes	PPARG	32.6882	2.29842e-234	6.96422e-231	5.92675
10	Adipocytes	ACACB	32.0377	3.25241e-225	8.86931e-222	4.11237
11	Adipocytes	EHBP1	31.6078	2.88409e-219	7.14992e-216	3.94064
12	Adipocytes	AC004160.1	31.3112	3.28306e-215	7.46076e-212	6.37369
13	Adipocytes	PALM2-AKAP2	30.695	6.64588e-207	1.3941e-203	4.42319
14	Adipocytes	GRK3	30.3492	2.57276e-202	5.01136e-199	4.73189
15	Adipocytes	GYG2	29.6086	1.15801e-192	2.10526e-189	9.78562
16	Adipocytes	TNS1	29.5572	5.31362e-192	9.0564e-189	3.45843
17	Adipocytes	GPAM	29.5468	7.22871e-192	1.15957e-188	6.44793
18	Adipocytes	SIK2	28.4152	1.31213e-177	1.98787e-174	3.7727
19	Adipocytes	ASPH	28.2544	1.25825e-175	1.80592e-172	2.89998
20	Adipocytes	ADH1B	27.848	1.13964e-170	1.5539e-167	4.69677
21	Adipocytes	FRMD4A	27.7868	6.26672e-170	8.13779e-167	3.72033
22	Adipocytes	PNPLA2	27.7805	7.46513e-170	9.25337e-167	5.65414
23	Adipocytes	TLN2	27.533	7.08024e-167	8.3947e-164	3.31801
24	Adipocytes	PRKAR2B	27.5166	1.11074e-166	1.26208e-163	6.04366
25	Adipocytes	PTPRF	27.3827	4.41323e-165	4.81395e-162	5.73697
26	Adipocytes	LIPE-AS1	27.1476	2.70109e-162	2.83303e-159	4.89352
27	Adipocytes	EFNA5	27.0449	4.39043e-161	4.43433e-158	4.55249
28	Adipocytes	MLXIPL	27.0284	6.84728e-161	6.66876e-158	4.91955
29	Adipocytes	SORBS1	26.9697	3.35524e-160	3.15508e-157	3.02214
30	Adipocytes	MAST4	26.9107	1.64683e-159	1.49697e-156	3.60145
31	Adipocytes	TRHDE-AS1	26.8561	7.14957e-159	6.28932e-156	8.34838
32	Adipocytes	PTGER3	26.572	1.43053e-155	1.21908e-152	7.96936
33	Adipocytes	MGST1	26.3082	1.54723e-152	1.27858e-149	5.54438
34	Adipocytes	PLIN4	26.2108	2.00248e-151	1.6061e-148	5.03925
35	Adipocytes	ADIPOQ	26.1328	1.54684e-150	1.20521e-147	7.55392
36	Adipocytes	LIMA1	26.1073	3.01575e-150	2.28443e-147	3.06646
37	Adipocytes	TENM3	25.6288	7.28686e-145	5.37062e-142	3.90999
38	Adipocytes	BCL2	25.5734	3.01529e-144	2.16387e-141	2.99618
39	Adipocytes	COL4A1	25.4084	2.03733e-142	1.42456e-139	3.6375
40	Adipocytes	SLC16A7	25.3311	1.4512e-141	9.89359e-139	3.94533
41	Adipocytes	DLC1	25.0145	4.24833e-138	2.82566e-135	3.4633
42	Adipocytes	RBPMS	24.9449	2.42259e-137	1.57295e-134	3.73916
43	Adipocytes	COL4A2	24.8568	2.18586e-136	1.38624e-133	3.50068
44	Adipocytes	PTPRS	24.7137	7.61754e-135	4.72114e-132	3.47773
45	Adipocytes	PLAAT3	24.4117	1.28628e-131	7.79488e-129	3.9097
46	Adipocytes	CD36	24.3534	5.34028e-131	3.16586e-128	2.83863
47	Adipocytes	VKORC1L1	24.1739	4.18633e-129	2.42896e-126	3.28227
48	Adipocytes	ACSL1	24.095	2.8181e-128	1.60103e-125	3.38407
49	Adipocytes	DIRC3	24.0938	2.90115e-128	1.61458e-125	3.7788
50	Adipocytes	PLXNA4	23.8497	1.01896e-125	5.55743e-123	6.43482
1	T cells	SKAP1	149.296	0	0	7.30368
2	T cells	ARHGAP15	139.132	0	0	5.27812
3	T cells	PTPRC	135.841	0	0	4.91334
4	T cells	ANKRD44	123.6	0	0	4.14095
5	T cells	BCL11B	121.358	0	0	7.43929
6	T cells	RIPOR2	118.788	0	0	4.62291
7	T cells	THEMIS	117.647	0	0	6.41672
8	T cells	IKZF1	116.657	0	0	5.03707
9	T cells	CHST11	115.872	0	0	4.2993
10	T cells	PRKCH	115.514	0	0	4.01449
11	T cells	RABGAP1L	111.545	0	0	2.97082
12	T cells	CDC42SE2	109.634	0	0	3.6969
13	T cells	FYB1	107.354	0	0	4.08018
14	T cells	PARP8	104.102	0	0	3.83066
15	T cells	CARD11	103.178	0	0	6.66248
16	T cells	EML4	102.451	0	0	3.67358
17	T cells	PIP4K2A	102.164	0	0	3.71139
18	T cells	LINC02694	101.664	0	0	6.09965
19	T cells	CD247	100.555	0	0	6.22224
20	T cells	ITGAL	100.02	0	0	5.38019
21	T cells	LINC01934	99.3291	0	0	5.45221
22	T cells	B2M	98.4327	0	0	2.87258
23	T cells	CCND3	98.2344	0	0	4.0345
24	T cells	FNBP1	97.4915	0	0	2.86965
25	T cells	DOCK2	97.4531	0	0	3.7227
26	T cells	INPP4B	97.2573	0	0	3.00576
27	T cells	STK10	96.818	0	0	4.13146
28	T cells	TOX	96.5425	0	0	5.44858
29	T cells	FYN	96.2954	0	0	3.42058
30	T cells	RUNX1	95.0816	0	0	2.80847
31	T cells	DOCK8	94.3339	0	0	3.41019
32	T cells	CCDC88C	94.1285	0	0	4.98327
33	T cells	APBB1IP	93.9559	0	0	3.85952
34	T cells	PITPNC1	93.0019	0	0	3.83137
35	T cells	TC2N	92.2727	0	0	4.5729
36	T cells	RNF213	92.1795	0	0	2.58552
37	T cells	DOCK10	91.4917	0	0	3.22902
38	T cells	SYNE2	91.303	0	0	2.51443
39	T cells	TNFAIP8	89.9535	0	0	3.96237
40	T cells	SLFN12L	89.5797	0	0	5.12774
41	T cells	ITGA4	89.4626	0	0	4.68793
42	T cells	ITK	88.549	0	0	6.21324
43	T cells	PTPRJ	88.3499	0	0	3.39153
44	T cells	SH3KBP1	88.0803	0	0	3.30756
45	T cells	RHOH	87.8288	0	0	5.91215
46	T cells	ARAP2	87.2075	0	0	3.797
47	T cells	LRBA	87.1706	0	0	2.32175
48	T cells	PCED1B	86.6089	0	0	3.81791
49	T cells	PREX1	86.5645	0	0	3.78494
50	T cells	EMB	85.7484	0	0	3.87511
1	DCs	PLCG2	47.3107	0	0	4.46844
2	DCs	GNG7	43.5567	0	0	5.28979
3	DCs	SEL1L3	42.8967	0	0	4.37554
4	DCs	FCHSD2	42.3389	0	0	2.81416
5	DCs	RABGAP1L	41.3828	0	0	2.37896
6	DCs	FNBP1	39.8455	0	0	2.7926
7	DCs	NCOA3	39.6929	0	0	2.52257
8	DCs	FBXW7	39.5979	0	0	2.8412
9	DCs	ST6GAL1	38.2694	0	0	3.08818
10	DCs	CAMK1D	37.5684	0	1.74911e-305	2.78833
11	DCs	VOPP1	37.4991	9.52937e-308	2.16555e-304	2.66891
12	DCs	DOCK2	37.2245	2.74297e-303	5.62125e-300	2.9718
13	DCs	TPD52	37.2231	2.88586e-303	5.62125e-300	3.61515
14	DCs	ETV6	37.209	4.87611e-303	8.86477e-300	2.77074
15	DCs	ANKRD44	37.1074	2.13815e-301	3.6442e-298	2.63927
16	DCs	FUT8	36.7048	6.1263e-295	8.79285e-292	3.00483
17	DCs	CCSER1	36.6166	1.55708e-293	2.12308e-290	4.69523
18	DCs	NEDD9	36.5034	9.79011e-292	1.27132e-288	3.67049
19	DCs	WDFY4	34.6208	1.23089e-262	1.34266e-259	5.22449
20	DCs	SIPA1L3	34.4609	3.08749e-260	3.2383e-257	2.45393
21	DCs	DOCK8	34.3438	1.74534e-258	1.7628e-255	2.59137
22	DCs	SPATS2	33.7004	5.70445e-249	5.18534e-246	2.49029
23	DCs	RALGPS2	33.4167	7.84193e-245	6.48029e-242	3.6948
24	DCs	CDC42SE2	32.5951	4.81235e-233	3.4535e-230	2.33116
25	DCs	C11orf80	32.5657	1.25603e-232	8.78254e-230	3.86984
26	DCs	MYO1D	32.4784	2.14988e-231	1.46568e-228	2.90763
27	DCs	OSBPL3	31.9409	7.21829e-224	4.68674e-221	2.63169
28	DCs	LRRK1	31.5606	1.28415e-218	7.45079e-216	3.27286
29	DCs	DENND1B	31.5021	8.12489e-218	4.61595e-215	2.30346
30	DCs	ELMO1	30.9813	9.63076e-211	5.25261e-208	2.19144
31	DCs	TBC1D22A	30.4252	2.54984e-203	1.26426e-200	1.89255
32	DCs	INPP5D	30.3974	5.93902e-203	2.89209e-200	2.89746
33	DCs	DOCK10	30.1042	4.26707e-199	1.97225e-196	2.48174
34	DCs	TXNDC5	29.8903	2.63078e-196	1.13875e-193	4.42107
35	DCs	CD74	29.8608	6.35649e-196	2.70846e-193	2.3181
36	DCs	DIPK1A	29.4912	3.73871e-191	1.52171e-188	2.61754
37	DCs	TBC1D9	29.3843	8.7162e-190	3.44479e-187	2.98023
38	DCs	TRAF3	28.9693	1.60277e-184	6.15597e-182	2.46175
39	DCs	GMDS	28.695	4.40051e-181	1.60002e-178	2.39429
40	DCs	LYN	28.5681	1.6728e-179	5.77432e-177	2.90486
41	DCs	IKZF1	28.5488	2.90914e-179	9.91654e-177	2.4638
42	DCs	ARHGAP15	28.4851	1.79301e-178	5.96286e-176	2.15363
43	DCs	SUB1	28.3419	1.05365e-176	3.38036e-174	2.58759
44	DCs	ITGA4	28.248	1.50613e-175	4.72093e-173	2.78548
45	DCs	DENND5B	28.231	2.43359e-175	7.54136e-173	2.09393
46	DCs	WNT5B	28.2053	5.0326e-175	1.54201e-172	5.1672
47	DCs	ADAM28	28.1391	3.25447e-174	9.86106e-172	3.82375
48	DCs	SEPTIN6	27.807	3.57235e-170	1.05889e-167	2.86395
49	DCs	TXNDC11	27.7578	1.40287e-169	4.11357e-167	2.84866
50	DCs	FNDC3A	27.7425	2.14416e-169	6.22034e-167	1.83925
1	MΦ	FRMD4B	145.008	0	0	6.75922
2	MΦ	RBM47	142.905	0	0	7.13152
3	MΦ	LRMDA	139.339	0	0	4.92276
4	MΦ	ZEB2	138.943	0	0	4.41214
5	MΦ	SLC8A1	132.18	0	0	5.32881
6	MΦ	RBPJ	127.775	0	0	4.69042
7	MΦ	ATG7	125.23	0	0	3.50965
8	MΦ	CAMK1D	123.102	0	0	4.0886
9	MΦ	MRC1	121.166	0	0	6.38966
10	MΦ	SNX29	120.184	0	0	3.37141
11	MΦ	ZSWIM6	119.15	0	0	3.94367
12	MΦ	PTPRJ	118.828	0	0	4.45402
13	MΦ	BMP2K	118.724	0	0	4.09954
14	MΦ	ITPR2	118.056	0	0	3.67791
15	MΦ	SYK	117.482	0	0	6.17844
16	MΦ	GNAQ	116.333	0	0	3.27412
17	MΦ	F13A1	116.151	0	0	6.96464
18	MΦ	DOCK2	114.891	0	0	4.13641
19	MΦ	DMXL2	114.871	0	0	5.01918
20	MΦ	ELMO1	114.714	0	0	3.58486
21	MΦ	TFEC	114.424	0	0	6.24452
22	MΦ	GRK3	113.431	0	0	4.40782
23	MΦ	TBXAS1	113.381	0	0	5.67852
24	MΦ	MCTP1	113.305	0	0	4.86944
25	MΦ	MS4A6A	113.237	0	0	6.0297
26	MΦ	DAPK1	112.918	0	0	4.73545
27	MΦ	RTN1	112.815	0	0	6.15856
28	MΦ	IQGAP2	111.84	0	0	4.4328
29	MΦ	LYN	110.829	0	0	5.39094
30	MΦ	CIITA	110.437	0	0	5.22395
31	MΦ	AOAH	110.179	0	0	4.54489
32	MΦ	NAIP	110.058	0	0	3.86344
33	MΦ	SPRED1	109.695	0	0	4.20714
34	MΦ	SLC9A9	109.053	0	0	3.40171
35	MΦ	FYB1	108.881	0	0	3.98922
36	MΦ	ATP8B4	107.601	0	0	5.52553
37	MΦ	RGL1	107.59	0	0	4.71614
38	MΦ	TBC1D22A	106.96	0	0	2.87893
39	MΦ	DOCK8	105.899	0	0	3.65557
40	MΦ	ETV6	105.863	0	0	3.30382
41	MΦ	FAM49B	105.38	0	0	3.18736
42	MΦ	MYO5A	103.756	0	0	3.06564
43	MΦ	DISC1	103.577	0	0	3.61699
44	MΦ	FMN1	103.183	0	0	4.88987
45	MΦ	PTPRC	102.832	0	0	3.42611
46	MΦ	FCHSD2	102.828	0	0	2.94397
47	MΦ	SMAP2	101.292	0	0	4.29391
48	MΦ	RAB31	101.123	0	0	4.57012
49	MΦ	MARCH1	100.929	0	0	3.98904
50	MΦ	TNS3	100.775	0	0	3.27804

## Sheet: Supplementary Table 4
index	cluster	genes	scores	pvals	pvals_adj	logfoldchanges
1	Type 1 MNs	ATP2A2	144.113	0	0	3.85006
2	Type 1 MNs	TPM3	132.609	0	0	3.40783
3	Type 1 MNs	TNNT1	119.441	0	0	3.02741
4	Type 1 MNs	XPO4	114.664	0	0	3.17103
5	Type 1 MNs	MYOM1	102.085	0	0	1.83025
6	Type 1 MNs	MYL3	99.8842	0	0	3.599
7	Type 1 MNs	MYH7B	97.3691	0	0	4.45216
8	Type 1 MNs	MYBPC1	95.6663	0	0	1.5258
9	Type 1 MNs	CD36	93.7184	0	0	2.39841
10	Type 1 MNs	NEB	86.0818	0	0	1.01844
11	Type 1 MNs	MYH7	84.9689	0	0	2.40235
12	Type 1 MNs	ESRRG	82.5044	0	0	2.7577
13	Type 1 MNs	USP54	77.8207	0	0	1.87817
14	Type 1 MNs	LGR5	75.5426	0	0	4.55485
15	Type 1 MNs	ACTN2	74.3957	0	0	1.45679
16	Type 1 MNs	AC020687.1	70.7679	0	0	2.9392
17	Type 1 MNs	MYOT	70.69	0	0	1.42823
18	Type 1 MNs	TECRL	70.2998	0	0	3.27752
19	Type 1 MNs	TTN	69.1634	0	0	0.831853
20	Type 1 MNs	KIAA1217	65.3138	0	0	1.27779
21	Type 1 MNs	GAS2	64.2812	0	0	2.44476
22	Type 1 MNs	SORBS1	64.1126	0	0	1.37218
23	Type 1 MNs	MYOM3	63.4736	0	0	1.72486
24	Type 1 MNs	PDE4D	62.6479	0	0	1.39357
25	Type 1 MNs	MEF2C-AS1	61.3039	0	0	1.60366
26	Type 1 MNs	EXOC6	61.2512	0	0	1.47322
27	Type 1 MNs	SLC20A2	61.1463	0	0	1.27595
28	Type 1 MNs	QKI	61.0904	0	0	1.02407
29	Type 1 MNs	PDLIM5	60.9951	0	0	1.07061
30	Type 1 MNs	MYLK3	60.7437	0	0	3.37495
31	Type 1 MNs	BICC1	60.5491	0	0	2.43399
32	Type 1 MNs	AC090403.1	60.3886	0	0	2.73474
33	Type 1 MNs	USP13	59.6009	0	0	1.31162
34	Type 1 MNs	THRB	58.6887	0	0	1.33072
35	Type 1 MNs	LRRC2	58.266	0	0	1.41569
36	Type 1 MNs	NT5C2	57.1043	0	0	1.29621
37	Type 1 MNs	RCAN2	56.6005	0	0	1.56474
38	Type 1 MNs	CRIM1	56.4212	0	0	1.59895
39	Type 1 MNs	SGCD	56.0328	0	0	0.99991
40	Type 1 MNs	SVIL	55.3386	0	0	0.953333
41	Type 1 MNs	ABCC5	55.2503	0	0	1.53829
42	Type 1 MNs	AC099066.2	55.2093	0	0	2.94871
43	Type 1 MNs	MAGI1	55.0561	0	0	1.65461
44	Type 1 MNs	FMNL2	54.9736	0	0	1.417
45	Type 1 MNs	KALRN	54.779	0	0	1.58229
46	Type 1 MNs	KCNMA1	54.6867	0	0	1.36335
47	Type 1 MNs	COQ8A	53.634	0	0	1.49856
48	Type 1 MNs	ZNF385B	53.3829	0	0	1.84156
49	Type 1 MNs	C1orf21	53.1342	0	0	1.13987
50	Type 1 MNs	PRKG1	52.2898	0	0	1.32804
1	Type 2 MNs	ATP2A1	143.876	0	0	3.67696
2	Type 2 MNs	MYBPC2	116.271	0	0	2.82615
3	Type 2 MNs	MYH1	106.99	0	0	3.01953
4	Type 2 MNs	FILIP1L	106.692	0	0	1.90695
5	Type 2 MNs	TNNT3	100.489	0	0	2.1119
6	Type 2 MNs	DENND2C	98.6578	0	0	2.11155
7	Type 2 MNs	CTNNA3	94.2629	0	0	1.67466
8	Type 2 MNs	RHOBTB1	90.7291	0	0	2.14946
9	Type 2 MNs	RORA	87.2341	0	0	1.29155
10	Type 2 MNs	AC005323.2	85.528	0	0	2.97726
11	Type 2 MNs	TPM1	84.382	0	0	1.70159
12	Type 2 MNs	ACTN3	83.207	0	0	3.26923
13	Type 2 MNs	AGL	80.9441	0	0	1.52517
14	Type 2 MNs	CMYA5	79.2614	0	0	1.18904
15	Type 2 MNs	MYH2	78.3315	0	0	1.65102
16	Type 2 MNs	DIAPH2	78.2551	0	0	1.61296
17	Type 2 MNs	AC005323.1	75.6401	0	0	2.95142
18	Type 2 MNs	PEBP4	74.5483	0	0	1.72534
19	Type 2 MNs	DEPTOR	72.8804	0	0	1.65522
20	Type 2 MNs	AMPD1	71.0959	0	0	1.4485
21	Type 2 MNs	TRDN	70.9788	0	0	0.925576
22	Type 2 MNs	PYGM	70.0112	0	0	1.61257
23	Type 2 MNs	TTN-AS1	69.6239	0	0	1.34038
24	Type 2 MNs	SH3RF2	69.3814	0	0	2.6503
25	Type 2 MNs	SETBP1	69.0168	0	0	1.39078
26	Type 2 MNs	MBNL1	68.9134	0	0	1.03689
27	Type 2 MNs	ERBB4	68.0709	0	0	1.60685
28	Type 2 MNs	LMOD1	67.7215	0	0	2.35899
29	Type 2 MNs	PDE4D	66.7875	0	0	1.46433
30	Type 2 MNs	PHTF2	66.6811	0	0	1.44543
31	Type 2 MNs	CMSS1	65.6016	0	0	1.35546
32	Type 2 MNs	PGM1	65.3625	0	0	1.65317
33	Type 2 MNs	SLC7A2	65.3598	0	0	1.59303
34	Type 2 MNs	ARHGAP6	64.796	0	0	1.694
35	Type 2 MNs	FGF13	63.7388	0	0	1.28292
36	Type 2 MNs	NOS1	63.3698	0	0	1.89326
37	Type 2 MNs	DMD	61.9508	0	0	0.951473
38	Type 2 MNs	PRKG1	61.7859	0	0	1.39788
39	Type 2 MNs	COL4A3	61.3319	0	0	1.4567
40	Type 2 MNs	SOX6	60.3713	0	0	1.07571
41	Type 2 MNs	ATRNL1	60.1403	0	0	2.83982
42	Type 2 MNs	RYR1	59.9977	0	0	1.08209
43	Type 2 MNs	GPI	59.6453	0	0	1.47979
44	Type 2 MNs	ADCY2	59.4834	0	0	1.15466
45	Type 2 MNs	PPP1R3A	58.6244	0	0	1.33103
46	Type 2 MNs	MLF1	58.4627	0	0	2.12434
47	Type 2 MNs	EMC10	58.1887	0	0	1.24284
48	Type 2 MNs	MYOM2	58.1774	0	0	1.29214
49	Type 2 MNs	CACNA2D1	58.0971	0	0	0.975349
50	Type 2 MNs	GHR	57.8923	0	0	1.24293
1	Damaged MNs	KLHL41	39.9072	0	0	3.5158
2	Damaged MNs	RPL15	39.3782	0	0	5.01985
3	Damaged MNs	EIF1	38.8795	0	0	4.65094
4	Damaged MNs	RPS23	38.0617	0	0	4.20018
5	Damaged MNs	RPL17	37.2081	5.0473e-303	1.7205e-299	4.57588
6	Damaged MNs	CAVIN4	36.8197	8.93654e-297	2.21545e-293	4.5258
7	Damaged MNs	RPS27L	36.5906	4.02934e-293	9.15668e-290	5.36938
8	Damaged MNs	CSDE1	36.3737	1.10935e-289	2.32708e-286	3.15935
9	Damaged MNs	YBX1	36.1347	6.46022e-286	1.25836e-282	4.5604
10	Damaged MNs	FTH1	35.9105	2.09249e-282	3.56639e-279	4.19254
11	Damaged MNs	RPL7A	35.8324	3.46083e-281	5.55158e-278	4.35924
12	Damaged MNs	RPL11	35.8263	4.30716e-281	6.52534e-278	4.08288
13	Damaged MNs	SMPX	35.8002	1.09645e-280	1.495e-277	3.82007
14	Damaged MNs	B2M	35.6994	4.03392e-279	5.23834e-276	4.354
15	Damaged MNs	MYL12A	35.1398	1.66305e-270	2.06142e-267	4.40336
16	Damaged MNs	RTN4	35.0915	9.07235e-270	1.07567e-266	3.48095
17	Damaged MNs	CA3	35.0653	2.27805e-269	2.58844e-266	4.08351
18	Damaged MNs	SYNPO2	34.6758	1.8219e-263	1.91089e-260	3.3055
19	Damaged MNs	RPL26	34.6017	2.38372e-262	2.24152e-259	3.75652
20	Damaged MNs	CFL2	34.535	2.39034e-261	2.17282e-258	4.34824
21	Damaged MNs	C4orf3	34.4048	2.13454e-259	1.81903e-256	5.94033
22	Damaged MNs	MYOZ2	34.3168	4.40681e-258	3.64163e-255	4.76575
23	Damaged MNs	STAC3	34.2304	8.5308e-257	6.8422e-254	3.24319
24	Damaged MNs	YBX3	34.2207	1.18976e-256	9.26989e-254	2.88511
25	Damaged MNs	RPL21	34.1986	2.53247e-256	1.91834e-253	3.49012
26	Damaged MNs	GADD45A	33.9405	1.684e-252	1.20849e-249	5.78095
27	Damaged MNs	CSRP3	33.8207	9.77768e-251	6.83685e-248	3.98522
28	Damaged MNs	NORAD	33.6502	3.09377e-248	2.10918e-245	5.13535
29	Damaged MNs	SLN	33.5417	1.18794e-246	7.90128e-244	3.58952
30	Damaged MNs	NUPR1	33.1708	2.8367e-241	1.84183e-238	5.99378
31	Damaged MNs	EEF1A1	33.095	3.51128e-240	2.22681e-237	3.86978
32	Damaged MNs	ANKRD1	33.0939	3.63241e-240	2.25127e-237	5.09644
33	Damaged MNs	RPL36AL	32.9785	1.65397e-238	1.0023e-235	5.20349
34	Damaged MNs	TPM2	32.6998	1.57241e-234	9.12332e-232	2.89916
35	Damaged MNs	UQCRB	32.4002	2.72387e-230	1.51592e-227	3.59081
36	Damaged MNs	DES	32.3501	1.38244e-229	7.53982e-227	3.00665
37	Damaged MNs	TMA7	32.3026	6.43177e-229	3.37708e-226	4.92146
38	Damaged MNs	RPS27A	32.0256	4.80374e-225	2.47166e-222	3.56141
39	Damaged MNs	RPL34	32.0033	9.82511e-225	4.96168e-222	3.47553
40	Damaged MNs	RPL7	31.9651	3.3294e-224	1.65078e-221	3.7681
41	Damaged MNs	HSPB3	31.8142	4.11271e-222	2.00274e-219	5.24188
42	Damaged MNs	ARPP19	31.7261	6.79405e-221	3.25042e-218	4.12724
43	Damaged MNs	ATP6V1G1	31.5575	1.41589e-218	6.5443e-216	5.47101
44	Damaged MNs	MAP3K7CL	31.3863	3.11106e-216	1.36837e-213	6.06741
45	Damaged MNs	SRP14	31.3536	8.69892e-216	3.76539e-213	4.48255
46	Damaged MNs	PKIA	31.3399	1.33717e-215	5.6976e-213	3.35675
47	Damaged MNs	RPL35	30.6257	5.56459e-206	2.23156e-203	3.45011
48	Damaged MNs	H3F3B	30.4937	3.15823e-204	1.24819e-201	3.68759
49	Damaged MNs	H19	30.4786	5.00825e-204	1.95107e-201	4.72787
50	Damaged MNs	RNF7	29.93	8.00624e-197	2.99083e-194	5.22866
1	Reactive MNs	RUNX1	86.3427	0	0	3.20728
2	Reactive MNs	B2M	75.1713	0	0	2.59582
3	Reactive MNs	AC108734.4	70.0349	0	0	2.12777
4	Reactive MNs	COL19A1	68.7974	0	0	4.16923
5	Reactive MNs	PRUNE2	68.5276	0	0	3.16361
6	Reactive MNs	CASQ2	64.1782	0	0	2.52318
7	Reactive MNs	DCLK1	61.2089	0	0	3.38671
8	Reactive MNs	NCAM1	60.5979	0	0	2.7069
9	Reactive MNs	FLRT2	59.5161	0	0	1.81623
10	Reactive MNs	LMO7	59.0372	0	0	1.5026
11	Reactive MNs	ACTC1	58.559	0	0	2.4797
12	Reactive MNs	MDM2	57.6163	0	0	2.32944
13	Reactive MNs	ANKRD1	54.067	0	0	2.25581
14	Reactive MNs	PLCE1	49.6871	0	0	2.77497
15	Reactive MNs	GSE1	49.3104	0	0	1.37766
16	Reactive MNs	HLA-A	48.5554	0	0	2.41113
17	Reactive MNs	MYH3	48.4911	0	0	2.92692
18	Reactive MNs	ARHGAP24	47.2876	0	0	1.91808
19	Reactive MNs	CELF2	46.6803	0	0	1.28075
20	Reactive MNs	MYH8	46.162	0	0	3.01371
21	Reactive MNs	EEF1A1	45.8045	0	0	1.69145
22	Reactive MNs	CHRNA1	45.4114	0	0	2.38995
23	Reactive MNs	HLA-DRA	45.1546	0	0	2.59176
24	Reactive MNs	LIMA1	44.9858	0	0	1.67054
25	Reactive MNs	CHRNG	44.7885	0	0	3.29911
26	Reactive MNs	HLA-B	44.7031	0	0	2.40128
27	Reactive MNs	HLA-C	44.6514	0	0	2.30516
28	Reactive MNs	UTRN	44.5895	0	0	1.31291
29	Reactive MNs	TMSB4X	43.9046	0	0	1.69739
30	Reactive MNs	SYNE2	43.7358	0	0	1.21003
31	Reactive MNs	MACF1	43.1484	0	0	1.07928
32	Reactive MNs	ANXA2	41.5521	0	0	1.75038
33	Reactive MNs	IGKC	41.4842	0	0	3.30961
34	Reactive MNs	CD74	41.2669	0	0	2.53554
35	Reactive MNs	CALD1	40.9927	0	0	2.08579
36	Reactive MNs	ARHGAP28	40.9026	0	0	1.59553
37	Reactive MNs	PLA2G4C	40.7931	0	0	1.17036
38	Reactive MNs	MAML2	39.8954	0	0	2.20456
39	Reactive MNs	FP236383.3	39.8393	0	0	0.897957
40	Reactive MNs	C2orf27A	39.1427	0	0	2.47465
41	Reactive MNs	EIF4E2	39.0649	0	0	1.23627
42	Reactive MNs	ARPP21	38.5624	0	0	0.942923
43	Reactive MNs	FTL	38.2462	0	0	1.75955
44	Reactive MNs	SH3PXD2A	38.1467	0	0	1.48323
45	Reactive MNs	CA3	38.0371	0	0	0.919929
46	Reactive MNs	PVT1	38.0052	0	0	2.01381
47	Reactive MNs	MYOF	37.5254	3.54281e-308	8.78294e-306	2.84719
48	Reactive MNs	SYNE1	37.2984	1.74009e-304	4.1993e-302	1.00006
49	Reactive MNs	CAMK2D	36.3604	1.79971e-289	4.15916e-287	0.873628
50	Reactive MNs	GALNT17	36.2482	1.06032e-287	2.42982e-285	2.2888
1	BMPR1B+ MNs	BMPR1B	14.3015	2.14154e-46	5.30907e-43	3.57885
2	BMPR1B+ MNs	PXDNL	12.6669	9.02231e-37	1.06973e-33	2.94954
3	BMPR1B+ MNs	AC087627.1	11.4486	2.39019e-30	2.03689e-27	5.83338
4	BMPR1B+ MNs	PKD2L2	11.1156	1.05337e-28	7.55934e-26	3.77912
5	BMPR1B+ MNs	LINC01500	10.9666	5.53337e-28	3.68036e-25	5.48719
6	BMPR1B+ MNs	PRKCH	10.6601	1.56467e-26	9.48192e-24	2.69207
7	BMPR1B+ MNs	DLEU1	10.6313	2.13176e-26	1.26377e-23	2.4823
8	BMPR1B+ MNs	COL14A1	10.5278	6.4325e-26	3.65446e-23	3.18924
9	BMPR1B+ MNs	AC104596.1	10.3633	3.64206e-25	1.98638e-22	2.51828
10	BMPR1B+ MNs	LINC02150	10.1129	4.84314e-24	2.58965e-21	7.20487
11	BMPR1B+ MNs	SORBS2	10.0756	7.0798e-24	3.64276e-21	4.06221
12	BMPR1B+ MNs	RYR2	9.57933	9.7678e-22	3.91717e-19	5.26165
13	BMPR1B+ MNs	GDAP1	9.57182	1.05038e-21	4.15127e-19	2.49736
14	BMPR1B+ MNs	AC078923.1	9.49185	2.26967e-21	8.842e-19	6.67771
15	BMPR1B+ MNs	TPRG1	9.37718	6.77629e-21	2.49715e-18	2.50747
16	BMPR1B+ MNs	LINC00589	9.3605	7.93626e-21	2.88563e-18	6.24253
17	BMPR1B+ MNs	KLRD1	9.35643	8.24744e-21	2.95931e-18	3.95262
18	BMPR1B+ MNs	NUP210L	9.33695	9.91483e-21	3.46638e-18	5.83277
19	BMPR1B+ MNs	NSG2	9.21271	3.18003e-20	1.08399e-17	7.79685
20	BMPR1B+ MNs	MANBA	9.19798	3.64738e-20	1.22795e-17	2.4559
21	BMPR1B+ MNs	LINC00598	9.19233	3.84431e-20	1.27679e-17	4.42631
22	BMPR1B+ MNs	LINC01588	9.16108	5.13798e-20	1.59219e-17	3.31905
23	BMPR1B+ MNs	CCDC26	9.11407	7.93479e-20	2.40424e-17	4.64161
24	BMPR1B+ MNs	SOX2-OT	9.06124	1.28973e-19	3.82293e-17	2.71341
25	BMPR1B+ MNs	AC109927.1	8.99961	2.26531e-19	6.64246e-17	2.99032
26	BMPR1B+ MNs	LINC02062	8.98801	2.51751e-19	7.30347e-17	2.34596
27	BMPR1B+ MNs	LINC02615	8.91211	5.00727e-19	1.42238e-16	3.99028
28	BMPR1B+ MNs	NRXN3	8.88331	6.49026e-19	1.80601e-16	3.65647
29	BMPR1B+ MNs	MSH4	8.87493	6.9977e-19	1.92755e-16	3.02851
30	BMPR1B+ MNs	LINC01208	8.78766	1.52701e-18	4.0825e-16	4.77017
31	BMPR1B+ MNs	INPP4B	8.77578	1.69719e-18	4.49342e-16	1.49313
32	BMPR1B+ MNs	SLC14A2	8.76908	1.80128e-18	4.72317e-16	5.66747
33	BMPR1B+ MNs	FER1L6	8.68272	3.86416e-18	1.00358e-15	5.95649
34	BMPR1B+ MNs	AC108067.1	8.6794	3.97859e-18	1.02355e-15	8.58004
35	BMPR1B+ MNs	LINC01088	8.66275	4.6051e-18	1.17366e-15	4.55597
36	BMPR1B+ MNs	LIX1-AS1	8.57358	1.00317e-17	2.50977e-15	2.85514
37	BMPR1B+ MNs	AC005165.1	8.54427	1.29348e-17	3.17778e-15	4.68717
38	BMPR1B+ MNs	SLC28A1	8.47441	2.36276e-17	5.50704e-15	5.31557
39	BMPR1B+ MNs	AC044893.1	8.42507	3.60538e-17	8.3321e-15	4.64807
40	BMPR1B+ MNs	C8orf37-AS1	8.39877	4.51176e-17	1.03391e-14	3.14936
41	BMPR1B+ MNs	CDKL2	8.36036	6.25256e-17	1.42089e-14	7.51975
42	BMPR1B+ MNs	AC005355.1	8.24091	1.70907e-16	3.66978e-14	2.77317
43	BMPR1B+ MNs	IGF2BP2	8.11781	4.74654e-16	9.80592e-14	4.42116
44	BMPR1B+ MNs	AC064807.2	8.11029	5.05002e-16	1.02797e-13	4.89118
45	BMPR1B+ MNs	SLC7A13	8.10935	5.08899e-16	1.02797e-13	6.52362
46	BMPR1B+ MNs	AJ009632.2	8.05449	7.98119e-16	1.60035e-13	3.53683
47	BMPR1B+ MNs	COL23A1	8.0465	8.51967e-16	1.69585e-13	3.86959
48	BMPR1B+ MNs	AEBP2	7.97239	1.55637e-15	3.0316e-13	1.79698
49	BMPR1B+ MNs	LY96	7.93968	2.02708e-15	3.92045e-13	4.62929
50	BMPR1B+ MNs	AC002460.2	7.88415	3.16675e-15	6.0815e-13	3.13839
1	NMJs	LINC01091	20.818	2.97463e-96	8.11182e-92	5.03224
2	NMJs	ANK3	19.9401	1.82573e-88	2.48939e-84	4.30993
3	NMJs	LAMA2	19.3343	2.76156e-83	2.51026e-79	4.63029
4	NMJs	PHLDB2	19.2538	1.31137e-82	8.94023e-79	8.13917
5	NMJs	PLCB4	18.6571	1.10543e-77	6.02901e-74	7.0889
6	NMJs	MUSK	17.9766	2.97297e-72	1.35122e-68	5.23943
7	NMJs	DOCK9	17.3641	1.54373e-67	6.01393e-64	5.08933
8	NMJs	TMEM233	17.0571	3.09564e-65	1.05523e-61	4.31109
9	NMJs	UTRN	16.3634	3.49011e-60	1.0575e-56	3.57378
10	NMJs	COLQ	15.5549	1.47288e-54	4.01654e-51	3.7144
11	NMJs	DTNA	15.4128	1.34293e-53	3.05182e-50	2.02825
12	NMJs	SCUBE2	15.2132	2.88842e-52	6.05902e-49	7.22445
13	NMJs	TCF7L1	15.095	1.74561e-51	3.4002e-48	4.41932
14	NMJs	OAF	15.0533	3.28472e-51	5.97163e-48	7.5539
15	NMJs	SLC8A3	15.048	3.55574e-51	6.06032e-48	2.89784
16	NMJs	HS6ST2	14.89	3.82533e-50	6.13628e-47	4.92837
17	NMJs	LRP4	14.5781	3.86939e-48	5.86212e-45	4.79602
18	NMJs	CHRNA1	14.4552	2.32324e-47	3.33446e-44	3.73302
19	NMJs	GRAMD1A	14.1769	1.27261e-45	1.73521e-42	5.03633
20	NMJs	ATP2B1	14.1459	1.98044e-45	2.57175e-42	3.53628
21	NMJs	MTSS1	14.0694	5.8561e-45	7.2589e-42	2.91283
22	NMJs	COL13A1	14.0554	7.13842e-45	8.46368e-42	4.7756
23	NMJs	GGT7	13.9612	2.68978e-44	3.05626e-41	3.7626
24	NMJs	AC002070.1	13.9046	5.94146e-44	6.48094e-41	3.41985
25	NMJs	ARHGAP42	13.7452	5.44117e-43	5.65907e-40	3.85699
26	NMJs	CHRND	13.7431	5.60304e-43	5.65907e-40	4.65397
27	NMJs	DOK5	13.6672	1.59317e-42	1.55163e-39	3.68482
28	NMJs	COL4A3	13.5799	5.26708e-42	4.95287e-39	2.45906
29	NMJs	ETV5	13.5133	1.30594e-41	1.1871e-38	6.4261
30	NMJs	AKAP11	13.3982	6.19686e-41	5.45124e-38	4.75619
31	NMJs	FGF13	13.3403	1.34888e-40	1.1495e-37	2.15324
32	NMJs	CTDSPL	12.8331	1.07009e-37	8.84283e-35	4.23794
33	NMJs	GALNT18	12.6775	7.88522e-37	6.26185e-34	4.43387
34	NMJs	RBMS3	12.676	8.03684e-37	6.26185e-34	1.93395
35	NMJs	CALCRL	12.4209	2.01201e-35	1.5241e-32	5.53612
36	NMJs	FOCAD	12.3999	2.6177e-35	1.92932e-32	3.02692
37	NMJs	NEDD4	12.1924	3.41177e-34	2.4484e-31	2.22187
38	NMJs	IRAK2	12.105	9.93555e-34	6.77356e-31	4.2205
39	NMJs	MAP2K1	12.0647	1.62257e-33	1.0792e-30	4.52908
40	NMJs	AC073050.1	12.037	2.26935e-33	1.47346e-30	3.9829
41	NMJs	PDZRN4	11.9863	4.19342e-33	2.65941e-30	7.64313
42	NMJs	COL4A5	11.8625	1.85423e-32	1.1492e-29	3.13751
43	NMJs	SLC38A1	11.8495	2.16359e-32	1.31114e-29	4.10257
44	NMJs	GADL1	11.6571	2.11006e-31	1.2509e-28	2.84478
45	NMJs	EPB41L4A	11.5728	5.66212e-31	3.28523e-28	4.35255
46	NMJs	MPRIP	11.3031	1.26604e-29	7.04593e-27	2.51546
47	NMJs	PRKG1	11.248	2.36904e-29	1.29207e-26	1.87608
48	NMJs	GPC4	11.0644	1.86605e-28	9.78599e-26	3.87837
49	NMJs	RARB	10.6662	1.46428e-26	7.39462e-24	3.90284
50	NMJs	COL4A6	10.6286	2.19448e-26	1.06863e-23	5.19317
1	Satellite cells	MEG3	96.5303	0	0	8.04504
2	Satellite cells	CADM2	95.7	0	0	4.31992
3	Satellite cells	PAX7	85.8789	0	0	8.58155
4	Satellite cells	MEG8	84.4997	0	0	6.5909
5	Satellite cells	LAMA2	83.2478	0	0	3.76485
6	Satellite cells	GPC6	82.6605	0	0	6.39499
7	Satellite cells	SPATS2L	80.5363	0	0	4.12561
8	Satellite cells	CLCN5	76.54	0	0	3.96011
9	Satellite cells	HMCN2	72.3155	0	0	8.1796
10	Satellite cells	NAV1	69.7734	0	0	6.43654
11	Satellite cells	TLN2	69.5726	0	0	2.94635
12	Satellite cells	PLXDC2	69.2105	0	0	3.44616
13	Satellite cells	NAV2	67.3493	0	0	4.56515
14	Satellite cells	TANC2	66.8261	0	0	5.29826
15	Satellite cells	ARHGAP24	66.5544	0	0	3.40518
16	Satellite cells	DOCK9	64.488	0	0	4.33372
17	Satellite cells	APBB2	64.1875	0	0	3.19812
18	Satellite cells	FBXL7	63.8428	0	0	4.79714
19	Satellite cells	MEGF10	63.4305	0	0	3.73408
20	Satellite cells	CDK6	62.9322	0	0	5.30795
21	Satellite cells	PTPN12	62.5398	0	0	3.93305
22	Satellite cells	PTPRE	61.5369	0	0	6.96205
23	Satellite cells	SPTBN1	61.4863	0	0	2.85164
24	Satellite cells	CELF2	61.2018	0	0	2.36459
25	Satellite cells	DIRC3	60.7793	0	0	4.52397
26	Satellite cells	ZEB2	60.4785	0	0	2.93871
27	Satellite cells	AKT3	59.591	0	0	3.01761
28	Satellite cells	GNA14	59.5161	0	0	7.47038
29	Satellite cells	MARCH1	59.2404	0	0	4.48352
30	Satellite cells	EGFR	57.8394	0	0	2.99392
31	Satellite cells	DANT2	57.495	0	0	6.32976
32	Satellite cells	MSC-AS1	57.4834	0	0	3.98383
33	Satellite cells	APP	57.1728	0	0	4.05421
34	Satellite cells	CHN1	57.1194	0	0	5.46051
35	Satellite cells	PTPRG	56.313	0	0	2.1837
36	Satellite cells	TENM4	56.1868	0	0	6.31616
37	Satellite cells	ST8SIA1	56.0097	0	0	5.43436
38	Satellite cells	FAM110B	54.9938	0	0	3.30315
39	Satellite cells	DOCK1	54.7995	0	0	4.48797
40	Satellite cells	FBN1	54.4129	0	0	3.71156
41	Satellite cells	PSD3	54.2587	0	0	5.0413
42	Satellite cells	KAZN	53.9291	0	0	4.33113
43	Satellite cells	KCNQ1OT1	53.6148	0	0	4.31834
44	Satellite cells	ST5	52.8507	0	0	2.99273
45	Satellite cells	MIR100HG	52.4561	0	0	3.14388
46	Satellite cells	WDFY2	52.272	0	0	4.86719
47	Satellite cells	MDFIC	51.5788	0	0	3.21028
48	Satellite cells	PXDN	51.3156	0	0	6.84801
49	Satellite cells	HS3ST5	51.1657	0	0	2.73527
50	Satellite cells	ANTXR1	51.0201	0	0	3.07624

## Sheet: Supplementary Table 5
index	cluster	genes	scores	pvals	pvals_adj	logfoldchanges
1	MΦ2 cells	F13A1	94.3609	0	0	5.58039
2	MΦ2 cells	FRMD4B	92.8259	0	0	4.43924
3	MΦ2 cells	RBPJ	88.2489	0	0	3.75512
4	MΦ2 cells	ITSN1	87.17	0	0	4.82511
5	MΦ2 cells	PDGFC	85.5112	0	0	4.70067
6	MΦ2 cells	NRP1	84.5983	0	0	4.42327
7	MΦ2 cells	NAV2	84.1817	0	0	5.70496
8	MΦ2 cells	MAMDC2	82.3382	0	0	5.91268
9	MΦ2 cells	MRC1	82.1563	0	0	4.02944
10	MΦ2 cells	PDE4D	82.1367	0	0	4.30814
11	MΦ2 cells	SCN9A	81.3424	0	0	5.91935
12	MΦ2 cells	RGL1	80.7984	0	0	4.25707
13	MΦ2 cells	LGMN	80.5936	0	0	4.40524
14	MΦ2 cells	ME1	78.7901	0	0	4.11148
15	MΦ2 cells	HRH1	76.8199	0	0	4.94956
16	MΦ2 cells	LRMDA	76.0701	0	0	3.89343
17	MΦ2 cells	SLC9A9	75.5299	0	0	2.63543
18	MΦ2 cells	MTSS1	72.9492	0	0	3.2926
19	MΦ2 cells	COLEC12	72.198	0	0	4.97301
20	MΦ2 cells	WWP1	72.039	0	0	2.83571
21	MΦ2 cells	SPRED1	71.059	0	0	3.4158
22	MΦ2 cells	FRMD4A	70.3429	0	0	3.40809
23	MΦ2 cells	STARD13	69.9488	0	0	3.74092
24	MΦ2 cells	SELENOP	69.4409	0	0	3.36623
25	MΦ2 cells	MS4A4E	69.3701	0	0	3.69819
26	MΦ2 cells	ARHGAP24	68.9852	0	0	3.19525
27	MΦ2 cells	CD163	68.7573	0	0	3.82763
28	MΦ2 cells	ITPR2	67.8019	0	0	2.42858
29	MΦ2 cells	DIP2B	67.2285	0	0	2.63428
30	MΦ2 cells	MAN1A1	66.6968	0	0	3.1238
31	MΦ2 cells	WDFY3	66.4673	0	0	3.05972
32	MΦ2 cells	C20orf194	66.317	0	0	2.43713
33	MΦ2 cells	RBM47	66.1594	0	0	3.08867
34	MΦ2 cells	MS4A6A	65.8254	0	0	3.06093
35	MΦ2 cells	SNX29	65.5955	0	0	2.46204
36	MΦ2 cells	P2RY14	65.3668	0	0	3.88479
37	MΦ2 cells	NPAS3	65.2356	0	0	5.24217
38	MΦ2 cells	ZFHX3	65.0623	0	0	2.95372
39	MΦ2 cells	ZEB2	64.9745	0	0	2.86846
40	MΦ2 cells	ATP8B4	64.7132	0	0	3.00219
41	MΦ2 cells	ZSWIM6	64.6233	0	0	2.64441
42	MΦ2 cells	SLCO2B1	64.2746	0	0	3.37961
43	MΦ2 cells	ADAP2	64.1568	0	0	3.30997
44	MΦ2 cells	CD163L1	63.9339	0	0	4.88321
45	MΦ2 cells	PEAK1	62.9312	0	0	2.85547
46	MΦ2 cells	AL162414.1	62.2717	0	0	3.52827
47	MΦ2 cells	RNF150	62.219	0	0	4.908
48	MΦ2 cells	ABCA1	61.7082	0	0	2.98234
49	MΦ2 cells	NAIP	60.6748	0	0	2.45244
50	MΦ2 cells	MYO5A	60.6465	0	0	2.04111
1	MΦ1 cells	PLXDC2	74.431	0	0	3.70346
2	MΦ1 cells	SLC8A1	66.1245	0	0	3.30356
3	MΦ1 cells	RTN1	62.976	0	0	3.31324
4	MΦ1 cells	CIITA	62.7267	0	0	3.00314
5	MΦ1 cells	ZEB2	61.0191	0	0	2.84114
6	MΦ1 cells	UBE2E2	60.1588	0	0	2.768
7	MΦ1 cells	TFEC	59.5362	0	0	3.12359
8	MΦ1 cells	LRMDA	58.6305	0	0	3.25717
9	MΦ1 cells	RBM47	58.2741	0	0	2.89531
10	MΦ1 cells	NEAT1	56.9455	0	0	2.90138
11	MΦ1 cells	ABR	55.0578	0	0	2.27841
12	MΦ1 cells	DOCK4	54.9476	0	0	2.95325
13	MΦ1 cells	DMXL2	54.562	0	0	2.71434
14	MΦ1 cells	LYN	52.3616	0	0	2.49151
15	MΦ1 cells	DPYD	51.8873	0	0	1.55629
16	MΦ1 cells	FMNL2	51.647	0	0	2.73852
17	MΦ1 cells	MCTP1	50.9564	0	0	2.48978
18	MΦ1 cells	ETV6	50.5539	0	0	1.89842
19	MΦ1 cells	ATG7	50.427	0	0	2.00932
20	MΦ1 cells	ITGAX	50.3593	0	0	4.07246
21	MΦ1 cells	GNAQ	49.9994	0	0	2.08288
22	MΦ1 cells	KCNMA1	48.4019	0	0	2.72487
23	MΦ1 cells	CLEC7A	48.3629	0	0	3.19026
24	MΦ1 cells	SAMHD1	48.228	0	0	1.87694
25	MΦ1 cells	RASAL2	47.4956	0	0	2.66358
26	MΦ1 cells	CSF2RA	46.582	0	0	2.64551
27	MΦ1 cells	AOAH	46.2361	0	0	1.85887
28	MΦ1 cells	MYO1E	46.03	0	0	2.67122
29	MΦ1 cells	BMP2K	45.8425	0	0	2.02188
30	MΦ1 cells	UVRAG	45.7987	0	0	1.77222
31	MΦ1 cells	SAT1	45.679	0	0	2.22957
32	MΦ1 cells	CCDC88A	45.6622	0	0	2.07116
33	MΦ1 cells	ZNF804A	45.3711	0	0	3.73665
34	MΦ1 cells	HCK	45.3691	0	0	2.45769
35	MΦ1 cells	CAMK1D	45.3309	0	0	1.64613
36	MΦ1 cells	MARCH1	44.8378	0	0	2.11201
37	MΦ1 cells	GAS7	44.6909	0	0	2.01092
38	MΦ1 cells	IFNGR2	44.6583	0	0	2.5314
39	MΦ1 cells	MITF	44.5261	0	0	2.60719
40	MΦ1 cells	CYBB	44.4349	0	0	2.23882
41	MΦ1 cells	GSAP	44.2071	0	0	2.05365
42	MΦ1 cells	ARHGAP22	44.1036	0	0	2.44859
43	MΦ1 cells	FCHO2	44.0772	0	0	2.26568
44	MΦ1 cells	FPR3	43.8872	0	0	2.45863
45	MΦ1 cells	TRIO	43.7158	0	0	2.01003
46	MΦ1 cells	GRK3	43.5832	0	0	1.99591
47	MΦ1 cells	ARRB1	43.2766	0	0	2.05823
48	MΦ1 cells	JAK2	42.9097	0	0	1.85498
49	MΦ1 cells	TMEM51	42.3386	0	0	3.01482
50	MΦ1 cells	DAPK1	42.3285	0	0	2.0488
1	cDC1 cells	WDFY4	35.0278	8.49091e-269	2.31547e-264	7.00816
2	cDC1 cells	CLNK	33.5045	4.143e-246	5.64898e-242	6.56398
3	cDC1 cells	CCSER1	33.3144	2.38974e-243	2.17227e-239	6.3816
4	cDC1 cells	HDAC9	32.2275	7.28087e-228	4.96373e-224	4.79334
5	cDC1 cells	CADM1	30.6045	1.06491e-205	5.80804e-202	6.79104
6	cDC1 cells	FLT3	29.5638	4.35994e-192	1.98159e-188	6.88748
7	cDC1 cells	CPVL	29.472	6.58631e-191	2.56584e-187	4.68553
8	cDC1 cells	IRF8	29.293	1.27273e-188	4.33843e-185	5.00119
9	cDC1 cells	NEGR1	29.1456	9.49192e-187	2.87605e-183	5.70988
10	cDC1 cells	AUTS2	28.8401	6.74615e-183	1.83968e-179	4.59823
11	cDC1 cells	SLC24A4	28.6802	6.74654e-181	1.67253e-177	7.17505
12	cDC1 cells	SHTN1	28.4915	1.49172e-178	3.38993e-175	3.67821
13	cDC1 cells	VAC14	27.3143	2.86611e-164	6.01222e-161	4.38143
14	cDC1 cells	MIR924HG	26.6591	1.40215e-156	2.73118e-153	7.0067
15	cDC1 cells	FNBP1	26.6357	2.6226e-156	4.76789e-153	2.02198
16	cDC1 cells	PTK2	25.6832	1.80179e-145	3.07092e-142	3.65491
17	cDC1 cells	LRRK2	25.6768	2.12304e-145	3.4056e-142	4.09875
18	cDC1 cells	NAV1	25.6743	2.26527e-145	3.43189e-142	4.37592
19	cDC1 cells	ASAP1	25.3637	6.34225e-142	9.10279e-139	2.48077
20	cDC1 cells	CBFA2T3	25.2009	3.91419e-140	5.33699e-137	4.73164
21	cDC1 cells	CCDC26	24.5942	1.45683e-133	1.89179e-130	6.9341
22	cDC1 cells	CAMK2D	24.5651	2.98439e-133	3.69929e-130	2.78484
23	cDC1 cells	RAB7B	24.182	3.44527e-129	4.08489e-126	6.25507
24	cDC1 cells	NCALD	24.0744	4.64094e-128	5.27327e-125	3.62144
25	cDC1 cells	ETV6	23.7129	2.65474e-124	2.68129e-121	2.43292
26	cDC1 cells	CCDC88A	23.4166	2.89296e-121	2.81754e-118	2.72925
27	cDC1 cells	ZBTB46	23.4114	3.26836e-121	3.07339e-118	3.74861
28	cDC1 cells	ZNF366	23.353	1.28456e-120	1.16766e-117	6.29756
29	cDC1 cells	PLEKHM3	23.2661	9.77362e-120	8.59763e-117	3.69663
30	cDC1 cells	FNIP2	23.2387	1.85263e-119	1.57879e-116	3.62162
31	cDC1 cells	PIK3CB	23.0817	7.07582e-118	5.8472e-115	2.86722
32	cDC1 cells	ANPEP	22.8668	9.93795e-116	7.97082e-113	5.1802
33	cDC1 cells	NUBPL	22.653	1.30291e-113	1.01516e-110	3.14653
34	cDC1 cells	SULF2	22.6329	2.0567e-113	1.55795e-110	3.89842
35	cDC1 cells	ENPP1	21.9567	7.47896e-107	5.36714e-104	6.99429
36	cDC1 cells	TRERF1	21.8234	1.39084e-105	9.7252e-103	2.61833
37	cDC1 cells	VAV3	21.7118	1.58836e-104	1.08287e-101	2.69655
38	cDC1 cells	C1orf54	21.3571	3.34843e-101	2.17409e-98	4.57052
39	cDC1 cells	NOTCH2	21.0133	4.95992e-98	3.14551e-95	2.57955
40	cDC1 cells	PAK1	20.8832	7.61679e-97	4.72068e-94	2.93992
41	cDC1 cells	CBL	20.5064	1.88773e-93	1.14396e-90	2.39756
42	cDC1 cells	PTPRE	20.3999	1.67659e-92	9.93927e-90	2.46671
43	cDC1 cells	ZNF516	20.3818	2.42363e-92	1.40622e-89	3.11809
44	cDC1 cells	FAM49B	20.3805	2.49192e-92	1.41572e-89	1.65159
45	cDC1 cells	IDO2	20.2903	1.5666e-91	8.71863e-89	6.53859
46	cDC1 cells	BCL6	20.0664	1.45249e-89	7.92189e-87	3.77674
47	cDC1 cells	SDK1	19.9729	9.47321e-89	5.06538e-86	5.29124
48	cDC1 cells	C1orf21	19.8712	7.21912e-88	3.78587e-85	3.7271
49	cDC1 cells	TOX	19.7206	1.43512e-86	7.3841e-84	2.71904
50	cDC1 cells	KIF16B	19.7155	1.58889e-86	8.02387e-84	2.74513
1	Lamp3+ DCs	KDM2B	19.1622	7.66301e-82	2.0897e-77	4.833
2	Lamp3+ DCs	BIRC3	18.9522	4.23781e-80	5.77826e-76	5.2143
3	Lamp3+ DCs	SLCO5A1	18.4139	1.01615e-75	9.23683e-72	7.36278
4	Lamp3+ DCs	UVRAG	18.3871	1.6671e-75	1.13654e-71	3.39962
5	Lamp3+ DCs	LAMP3	18.3014	8.06788e-75	4.40022e-71	8.59951
6	Lamp3+ DCs	CERS6	18.0576	6.87066e-73	3.12271e-69	4.64404
7	Lamp3+ DCs	KIF2A	17.9286	7.05488e-72	2.74838e-68	4.5771
8	Lamp3+ DCs	NAV1	17.3562	1.77203e-67	6.04042e-64	5.15284
9	Lamp3+ DCs	LY75	17.1287	9.06674e-66	2.74722e-62	4.62594
10	Lamp3+ DCs	TMCC3	17.1171	1.10686e-65	3.01841e-62	5.63651
11	Lamp3+ DCs	PALM2-AKAP2	16.8097	2.07097e-63	5.13412e-60	4.30885
12	Lamp3+ DCs	PLXNC1	16.4768	5.38596e-61	1.22396e-57	4.3567
13	Lamp3+ DCs	CSF2RA	16.4479	8.68223e-61	1.82127e-57	4.31374
14	Lamp3+ DCs	MAP3K14	16.2829	1.30456e-59	2.5411e-56	3.88464
15	Lamp3+ DCs	SLC22A23	16.1464	1.20363e-58	2.18819e-55	5.00397
16	Lamp3+ DCs	VOPP1	15.9864	1.59018e-57	2.71027e-54	2.74906
17	Lamp3+ DCs	DAPP1	15.6343	4.25046e-55	6.81824e-52	4.01363
18	Lamp3+ DCs	RAB8B	15.5543	1.48657e-54	2.25215e-51	3.33456
19	Lamp3+ DCs	ANKRD33B	15.4706	5.47609e-54	7.85963e-51	6.75141
20	Lamp3+ DCs	LRRK1	15.3537	3.34675e-53	4.5633e-50	3.47395
21	Lamp3+ DCs	ETV6	15.3134	6.2199e-53	8.07698e-50	2.56015
22	Lamp3+ DCs	RFTN1	15.2698	1.21614e-52	1.50746e-49	3.26095
23	Lamp3+ DCs	GRK3	15.1269	1.0766e-51	1.27647e-48	3.00785
24	Lamp3+ DCs	CD83	15.1016	1.57996e-51	1.79523e-48	4.07677
25	Lamp3+ DCs	DENND5A	15.0685	2.61084e-51	2.8479e-48	3.36941
26	Lamp3+ DCs	IL15	14.8574	6.23407e-50	6.53858e-47	3.55544
27	Lamp3+ DCs	RUFY3	14.7635	2.51819e-49	2.54337e-46	3.11093
28	Lamp3+ DCs	L3MBTL4	14.7105	5.51619e-49	5.37237e-46	3.79306
29	Lamp3+ DCs	GPC5	14.659	1.18023e-48	1.10983e-45	7.85838
30	Lamp3+ DCs	ENOX1	14.5971	2.92864e-48	2.66213e-45	5.82039
31	Lamp3+ DCs	FLT3	14.4996	1.2187e-47	1.07207e-44	5.73423
32	Lamp3+ DCs	WNT5B	14.4812	1.59294e-47	1.35748e-44	5.75454
33	Lamp3+ DCs	BASP1	14.3291	1.44019e-46	1.15657e-43	4.87946
34	Lamp3+ DCs	RASSF4	14.329	1.442e-46	1.15657e-43	3.31484
35	Lamp3+ DCs	GPR157	14.3033	2.08558e-46	1.62496e-43	6.30435
36	Lamp3+ DCs	MGLL	14.2841	2.74964e-46	2.08286e-43	4.0004
37	Lamp3+ DCs	MALAT1	14.253	4.2934e-46	3.16435e-43	0.965741
38	Lamp3+ DCs	ABCC4	14.2468	4.69234e-46	3.36737e-43	3.60565
39	Lamp3+ DCs	MRTFA	14.2412	5.0816e-46	3.55321e-43	2.66344
40	Lamp3+ DCs	AC008105.3	13.7093	8.92679e-43	6.08584e-40	3.55449
41	Lamp3+ DCs	DOCK10	13.5465	8.31238e-42	5.52875e-39	2.22713
42	Lamp3+ DCs	RELB	13.3698	9.08437e-41	5.89835e-38	3.64055
43	Lamp3+ DCs	NUB1	13.3398	1.3591e-40	8.6192e-38	3.77396
44	Lamp3+ DCs	ARHGAP22	13.3193	1.78889e-40	1.10871e-37	3.22528
45	Lamp3+ DCs	HIVEP1	13.1993	8.85257e-40	5.36466e-37	2.94827
46	Lamp3+ DCs	SLC41A2	13.108	2.96443e-39	1.75739e-36	3.6587
47	Lamp3+ DCs	ADAM12	12.9611	2.03247e-38	1.17926e-35	5.86814
48	Lamp3+ DCs	TBC1D8	12.5832	2.61118e-36	1.48348e-33	4.31384
49	Lamp3+ DCs	ANTXR2	12.4506	1.38856e-35	7.72777e-33	2.4742
50	Lamp3+ DCs	ETV3	12.4451	1.48737e-35	8.11211e-33	4.48169
1	CTLs	THEMIS	81.8354	0	0	4.24203
2	CTLs	SKAP1	75.423	0	0	3.62475
3	CTLs	LINC02694	68.6119	0	0	3.89479
4	CTLs	PRKCH	67.0267	0	0	3.10617
5	CTLs	LINC01934	66.3667	0	0	3.4485
6	CTLs	INPP4B	65.9289	0	0	3.06994
7	CTLs	RABGAP1L	58.2271	0	0	1.69791
8	CTLs	TOX	55.9382	0	0	2.93965
9	CTLs	BCL11B	55.9026	0	0	2.78379
10	CTLs	PPP2R2B	55.8307	0	0	3.38618
11	CTLs	TC2N	55.0493	0	0	2.96362
12	CTLs	PDE7A	52.9614	0	0	2.0346
13	CTLs	ARHGAP15	52.0543	0	0	1.6308
14	CTLs	CARD11	51.7961	0	0	2.63795
15	CTLs	TRERF1	51.4726	0	0	2.20763
16	CTLs	ACTA1	51.1222	0	0	2.51626
17	CTLs	SAMD3	50.7625	0	0	3.03352
18	CTLs	RIPOR2	50.7111	0	0	2.33155
19	CTLs	FYN	50.1395	0	0	2.30871
20	CTLs	GRAP2	49.9479	0	0	2.89984
21	CTLs	ITGAL	49.7142	0	0	2.25343
22	CTLs	SLFN12L	49.4133	0	0	2.64863
23	CTLs	SYNE2	48.9142	0	0	2.21223
24	CTLs	ITK	48.2204	0	0	2.71117
25	CTLs	CCDC88C	47.6937	0	0	2.31411
26	CTLs	CD96	45.938	0	0	2.61852
27	CTLs	PAM	45.8971	0	0	2.08648
28	CTLs	ZFYVE28	45.8695	0	0	2.55461
29	CTLs	IKZF3	45.0976	0	0	2.49916
30	CTLs	SCML4	44.377	0	0	2.90891
31	CTLs	ST8SIA1	44.0729	0	0	2.75824
32	CTLs	PTPRC	44.0428	0	0	1.06234
33	CTLs	ITGA4	43.858	0	0	2.03501
34	CTLs	ZEB1	43.0076	0	0	2.09763
35	CTLs	STK39	42.8545	0	0	2.27121
36	CTLs	ETS1	42.5524	0	0	2.24877
37	CTLs	RASGRP1	42.457	0	0	2.33874
38	CTLs	PRKCQ	42.3794	0	0	2.3877
39	CTLs	EML4	42.2309	0	0	1.47259
40	CTLs	IKZF1	42.2194	0	0	1.43872
41	CTLs	SEMA4D	42.1076	0	0	1.98207
42	CTLs	DEC1	42.0754	0	0	3.38393
43	CTLs	CA3	42.0547	0	0	1.71451
44	CTLs	STAT4	41.5922	0	0	2.29735
45	CTLs	RUNX1	41.5509	0	0	1.23903
46	CTLs	RHOH	40.9275	0	0	2.25131
47	CTLs	RPLP1	40.4327	0	0	1.68953
48	CTLs	ZNF831	40.1692	0	0	2.47612
49	CTLs	CBLB	39.9881	0	0	1.50804
50	CTLs	STK17A	39.9226	0	0	2.34174
1	TH cells	ANK3	54.3678	0	0	3.67986
2	TH cells	BCL11B	45.8394	0	0	2.8595
3	TH cells	INPP4B	43.7726	0	0	2.62899
4	TH cells	CCND3	43.41	0	0	2.40083
5	TH cells	ARHGAP15	43.1691	0	0	1.7702
6	TH cells	RIPOR2	42.3226	0	0	2.47832
7	TH cells	TC2N	40.8698	0	0	2.72397
8	TH cells	SKAP1	40.8249	0	0	2.64889
9	TH cells	SYNE2	40.0964	0	0	2.32138
10	TH cells	LEF1	36.6584	3.36786e-294	5.7401e-291	4.17002
11	TH cells	CD247	35.9491	5.22898e-283	7.9219e-280	2.31649
12	TH cells	PRKCH	33.9733	5.52287e-253	6.27536e-250	2.05183
13	TH cells	PCAT1	33.9565	9.7928e-253	1.0682e-249	3.24485
14	TH cells	IL7R	33.9284	2.53974e-252	2.66379e-249	3.88327
15	TH cells	ACTA1	33.1016	2.82164e-240	2.3317e-237	2.20539
16	TH cells	THEMIS	31.8003	6.42105e-222	4.60795e-219	2.08977
17	TH cells	CAMK4	31.1653	3.14601e-213	2.09248e-210	2.44977
18	TH cells	MB	31.121	1.25274e-212	8.13385e-210	1.9105
19	TH cells	PITPNC1	30.8622	3.84013e-209	2.38001e-206	1.75804
20	TH cells	FYN	30.3952	6.34829e-203	3.53302e-200	1.79508
21	TH cells	NEB	30.2481	5.52738e-201	3.01463e-198	1.71745
22	TH cells	KLF12	29.8774	3.87229e-196	1.82064e-193	1.89502
23	TH cells	TTN	29.8387	1.22903e-195	5.68061e-193	1.56706
24	TH cells	PATJ	29.7813	6.83299e-195	3.10559e-192	2.28753
25	TH cells	PDE7A	29.6273	6.66143e-193	2.88345e-190	1.50375
26	TH cells	TTC39C	28.5344	4.39061e-179	1.618e-176	1.90196
27	TH cells	TCAP	28.4842	1.83865e-178	6.68533e-176	1.69444
28	TH cells	IKZF1	28.4393	6.61333e-178	2.37297e-175	1.27911
29	TH cells	ETS1	27.916	1.70577e-171	5.60437e-169	1.86446
30	TH cells	CARD11	27.436	1.02119e-165	3.23813e-163	1.78214
31	TH cells	NELL2	26.7327	1.96223e-157	5.69254e-155	2.85528
32	TH cells	B2M	26.4902	1.25682e-154	3.60774e-152	1.21689
33	TH cells	RHOH	26.3136	1.3386e-152	3.72487e-150	1.83024
34	TH cells	CD96	26.3117	1.41068e-152	3.88578e-150	1.87077
35	TH cells	STAT4	26.1725	5.462e-151	1.40518e-148	1.8164
36	TH cells	TNIK	25.8433	2.89269e-147	7.17124e-145	1.72431
37	TH cells	ITK	25.7893	1.16831e-146	2.84463e-144	1.81436
38	TH cells	RORA	25.7846	1.31857e-146	3.18208e-144	1.73263
39	TH cells	GRAP2	25.663	3.02594e-145	7.17543e-143	1.83685
40	TH cells	PRKCQ	25.6613	3.15844e-145	7.42505e-143	1.81003
41	TH cells	MBNL1	25.6406	5.38422e-145	1.25494e-142	0.729988
42	TH cells	DOCK9	25.5405	6.9985e-144	1.60377e-141	2.2144
43	TH cells	RPLP1	25.451	6.87764e-143	1.55003e-140	1.43244
44	TH cells	PRKCA	25.2894	4.17298e-141	9.2518e-139	2.14896
45	TH cells	PCNX1	25.1524	1.33181e-139	2.9289e-137	1.15933
46	TH cells	ITPKB	24.5863	1.77163e-133	3.68797e-131	1.67541
47	TH cells	TPT1	24.4355	7.17749e-132	1.47166e-129	1.27279
48	TH cells	BACH2	24.1435	8.73077e-129	1.70063e-126	2.6822
49	TH cells	DES	24.0097	2.20186e-127	4.22851e-125	1.4957
50	TH cells	CA3	24.0012	2.69933e-127	5.14761e-125	1.32117
1	Treg cells	IKZF2	34.8368	6.74537e-266	1.83946e-261	4.81766
2	Treg cells	SKAP1	31.6524	7.02288e-220	9.5757e-216	2.87398
3	Treg cells	SYNE2	30.8256	1.18973e-208	1.08147e-204	2.58396
4	Treg cells	CASK	30.0225	4.9956e-198	3.40575e-194	2.40049
5	Treg cells	LINC02694	29.4549	1.09044e-190	5.94725e-187	3.11914
6	Treg cells	BCL2	27.4331	1.10444e-165	4.30258e-162	2.58397
7	Treg cells	PHACTR2	27.3412	1.37527e-164	4.68795e-161	2.12234
8	Treg cells	AL136456.1	26.6355	2.63356e-156	7.97969e-153	5.15655
9	Treg cells	RIPOR2	25.5698	3.30404e-144	6.4358e-141	2.20873
10	Treg cells	FOXO1	25.5582	4.45102e-144	8.09196e-141	2.01545
11	Treg cells	CD247	24.7672	2.02469e-135	3.45083e-132	2.32866
12	Treg cells	AC093865.1	24.2647	4.63131e-130	7.42917e-127	4.5061
13	Treg cells	BCL11B	24.1259	1.33709e-128	2.02569e-125	2.22291
14	Treg cells	B2M	23.1739	8.35316e-119	1.08472e-115	1.50691
15	Treg cells	PVT1	23.0643	1.05609e-117	1.30907e-114	2.38928
16	Treg cells	TTN	22.7811	7.05252e-115	7.69289e-112	1.66547
17	Treg cells	MSI2	22.6487	1.43649e-113	1.50666e-110	2.05193
18	Treg cells	MALAT1	22.4713	7.91693e-112	7.99609e-109	0.501659
19	Treg cells	TNIK	21.6384	7.81499e-104	6.65984e-101	2.07067
20	Treg cells	FYN	20.8987	5.49816e-97	3.84448e-94	1.80583
21	Treg cells	PRKCH	20.0209	3.62162e-89	2.14699e-86	1.79096
22	Treg cells	PHTF2	19.7529	7.57945e-87	4.2182e-84	1.61036
23	Treg cells	RHOH	19.5481	4.27762e-85	2.24328e-82	1.97137
24	Treg cells	MB	19.1536	9.04031e-82	4.40231e-79	1.74461
25	Treg cells	PAM	18.9493	4.47158e-80	2.10241e-77	1.64893
26	Treg cells	LDLRAD4	18.8288	4.3865e-79	1.86906e-76	1.32373
27	Treg cells	ETS1	18.808	6.49201e-79	2.72365e-76	1.84755
28	Treg cells	MYL2	18.5389	1.00197e-76	4.0182e-74	1.84479
29	Treg cells	ACTA1	18.3782	1.96239e-75	7.23168e-73	1.85634
30	Treg cells	TOX	18.2116	4.17211e-74	1.47758e-71	1.83793
31	Treg cells	NEB	17.7461	1.84625e-70	5.85434e-68	1.49519
32	Treg cells	HLA-A	17.5403	7.05781e-69	2.11502e-66	1.55269
33	Treg cells	PCED1B	17.4193	5.89054e-68	1.72726e-65	1.52289
34	Treg cells	UBASH3B	17.199	2.70188e-66	7.51841e-64	2.21027
35	Treg cells	TCAP	17.144	6.97064e-66	1.9201e-63	1.5052
36	Treg cells	PLCL1	17.1113	1.22342e-65	3.33628e-63	1.82193
37	Treg cells	RASGRP1	16.9011	4.41682e-64	1.18085e-61	1.71556
38	Treg cells	ZNF831	16.6249	4.60222e-62	1.18399e-59	1.8442
39	Treg cells	MAN1A2	16.4819	4.95008e-61	1.23843e-58	1.57743
40	Treg cells	ACTB	16.4242	1.28396e-60	3.18306e-58	1.38869
41	Treg cells	HLA-B	16.3182	7.32509e-60	1.72203e-57	1.42079
42	Treg cells	MYH7	16.177	7.33329e-59	1.69474e-56	1.82071
43	Treg cells	ZEB1	15.9947	1.39168e-57	3.13646e-55	1.48881
44	Treg cells	DUSP16	15.9447	3.10216e-57	6.87772e-55	2.35559
45	Treg cells	RTKN2	15.785	3.94865e-56	8.47872e-54	5.40295
46	Treg cells	LINC01619	15.7384	8.25255e-56	1.73113e-53	1.77914
47	Treg cells	MYBPC1	15.7122	1.24829e-55	2.57886e-53	1.56561
48	Treg cells	STAM	15.7016	1.47425e-55	3.02276e-53	2.29657
49	Treg cells	TNNT1	15.5778	1.02989e-54	2.08039e-52	1.56125
50	Treg cells	IL2RA	15.5631	1.29757e-54	2.60182e-52	3.96192
1	NK cells	CD247	26.903	2.02517e-159	5.52265e-155	3.66369
2	NK cells	MCTP2	23.2135	3.32388e-119	4.53211e-115	3.94486
3	NK cells	PRKCH	21.3592	3.20247e-101	2.18328e-97	2.54315
4	NK cells	NCALD	20.668	6.7227e-95	3.66656e-91	2.98838
5	NK cells	SAMD3	20.1559	2.38666e-90	1.08474e-86	2.78497
6	NK cells	SYNE1	19.7892	3.69027e-87	1.43762e-83	2.15781
7	NK cells	PITPNC1	18.9745	2.76957e-80	9.44078e-77	2.15459
8	NK cells	RAP1GAP2	18.7818	1.06329e-78	3.22178e-75	3.47659
9	NK cells	STAT4	18.0834	4.30466e-73	1.06717e-69	2.41172
10	NK cells	ACTA1	17.7289	2.50937e-70	5.70254e-67	2.27356
11	NK cells	KLRD1	17.7189	2.99632e-70	6.28535e-67	4.42312
12	NK cells	TGFBR3	17.4451	3.75207e-68	7.30849e-65	3.14173
13	NK cells	UTRN	17.0026	7.85167e-65	1.2595e-61	1.2646
14	NK cells	SKAP1	16.6152	5.41028e-62	7.76518e-59	2.2251
15	NK cells	TXK	16.5361	2.01526e-61	2.74781e-58	3.41451
16	NK cells	GNLY	16.3066	8.85522e-60	1.14991e-56	7.00915
17	NK cells	MYBL1	16.2812	1.34163e-59	1.66301e-56	4.37746
18	NK cells	RIPOR2	16.1616	9.40639e-59	1.11527e-55	1.95494
19	NK cells	PLCB1	16.0375	6.9901e-58	7.94251e-55	3.49495
20	NK cells	CARD11	15.6858	1.89159e-55	1.91051e-52	2.01202
21	NK cells	PDGFD	15.6688	2.47013e-55	2.40573e-52	3.68822
22	NK cells	CCND3	15.2213	2.55295e-52	1.98912e-49	1.74677
23	NK cells	ITGAL	15.0808	2.16546e-51	1.596e-48	1.78111
24	NK cells	FYN	14.8652	5.54767e-50	3.68988e-47	1.78116
25	NK cells	TNNC2	14.8496	6.99555e-50	4.54211e-47	1.92804
26	NK cells	KLRF1	14.8306	9.28531e-50	5.88861e-47	6.2664
27	NK cells	JAZF1	14.7324	3.99437e-49	2.36797e-46	1.61533
28	NK cells	MB	14.6368	1.63618e-48	9.29554e-46	1.86369
29	NK cells	TPT1	14.6243	1.96607e-48	1.09418e-45	1.52675
30	NK cells	PIP4K2A	14.5255	8.34775e-48	4.55286e-45	1.28651
31	NK cells	TCAP	14.4243	3.6412e-47	1.94697e-44	1.7451
32	NK cells	CKM	14.3942	5.63051e-47	2.89706e-44	1.83854
33	NK cells	STK39	14.1188	2.90932e-45	1.39188e-42	1.84501
34	NK cells	RASA3	14.033	9.78555e-45	4.52291e-42	2.03497
35	NK cells	SYNE2	14.01	1.35496e-44	6.05734e-42	1.67707
36	NK cells	CCDC88C	13.8086	2.26137e-43	9.34356e-41	1.7238
37	NK cells	RPLP1	13.7708	3.81739e-43	1.5087e-40	1.55305
38	NK cells	TPM2	13.7404	5.81291e-43	2.26454e-40	1.62834
39	NK cells	TRG-AS1	13.738	6.01542e-43	2.31043e-40	2.39058
40	NK cells	MBP	13.6676	1.585e-42	5.92094e-40	1.31431
41	NK cells	DES	13.6611	1.73346e-42	6.38803e-40	1.71789
42	NK cells	CELF2	13.558	7.10605e-42	2.51665e-39	1.01941
43	NK cells	KLRC2	13.4272	4.18874e-41	1.39301e-38	5.67641
44	NK cells	STK10	13.3974	6.26474e-41	2.05831e-38	1.29047
45	NK cells	PYHIN1	13.3412	1.33279e-40	4.27592e-38	2.36999
46	NK cells	TNIK	12.7134	4.98005e-37	1.50896e-34	1.68207
47	NK cells	BIN2	12.6976	6.09741e-37	1.80735e-34	1.88104
48	NK cells	TTN	12.6852	7.14671e-37	2.0956e-34	1.39068
49	NK cells	MYO1F	12.6587	1.00196e-36	2.87617e-34	1.20097
50	NK cells	MYL1	12.5926	2.31941e-36	6.52064e-34	1.45175
1	B cells	BANK1	25.0399	2.24688e-138	6.12725e-134	7.53293
2	B cells	RALGPS2	22.9423	1.75761e-116	2.3965e-112	6.08599
3	B cells	OSBPL10	20.5819	3.98813e-94	3.62521e-90	6.13571
4	B cells	MS4A1	19.2532	1.32671e-82	9.04486e-79	7.82942
5	B cells	BLK	19.0547	6.00844e-81	3.277e-77	6.86394
6	B cells	AFF3	18.5732	5.29785e-77	2.40787e-73	3.87881
7	B cells	EBF1	17.9953	2.12029e-72	8.26004e-69	5.18122
8	B cells	ARHGAP24	17.7308	2.42375e-70	8.26194e-67	3.01264
9	B cells	PAX5	17.2319	1.52925e-66	4.63361e-63	7.92415
10	B cells	PLCG2	17.1437	7.00119e-66	1.90922e-62	2.96382
11	B cells	BCL11A	16.5244	2.4499e-61	6.07352e-58	5.31527
12	B cells	STRBP	15.573	1.11006e-54	2.07807e-51	4.06639
13	B cells	GNG7	15.5712	1.14305e-54	2.07807e-51	4.08315
14	B cells	FCRL1	15.3048	7.10457e-53	1.13966e-49	7.84595
15	B cells	RIPOR2	14.4156	4.128e-47	5.92477e-44	2.3512
16	B cells	SETBP1	14.067	6.06153e-45	8.26489e-42	2.54415
17	B cells	PRKCB	13.9047	5.92771e-44	7.34766e-41	1.85381
18	B cells	CDK14	13.7421	5.67832e-43	6.73251e-40	3.0138
19	B cells	DENND5B	13.1773	1.18558e-39	1.24349e-36	2.93066
20	B cells	SIPA1L3	12.922	3.38377e-38	3.41761e-35	2.13059
21	B cells	CCSER1	12.7085	5.30725e-37	5.16889e-34	2.83435
22	B cells	FCHSD2	12.1834	3.81023e-34	3.14864e-31	1.57101
23	B cells	WDFY4	12.1736	4.29713e-34	3.44655e-31	2.31527
24	B cells	SWAP70	12.1008	1.04603e-33	8.15006e-31	2.82721
25	B cells	TTN	12.0298	2.47736e-33	1.8766e-30	1.64391
26	B cells	NCOA3	12.0064	3.29016e-33	2.36112e-30	1.56524
27	B cells	SMIM14	11.9389	7.42406e-33	5.06135e-30	2.72959
28	B cells	ADAM28	11.7789	5.01614e-32	3.25691e-29	2.51697
29	B cells	IKZF3	11.7559	6.58931e-32	4.17885e-29	2.17856
30	B cells	BCL2	11.7415	7.81077e-32	4.8409e-29	2.05215
31	B cells	PLEKHG1	11.7204	1.00187e-31	6.07134e-29	3.38095
32	B cells	TMEM131L	11.431	2.928e-30	1.66347e-27	1.90893
33	B cells	CNR2	11.1636	6.14644e-29	3.28654e-26	5.92394
34	B cells	B2M	11.0128	3.31488e-28	1.7384e-25	1.37667
35	B cells	ZCCHC7	10.6568	1.62005e-26	8.18127e-24	1.43319
36	B cells	TPD52	10.419	2.03096e-25	9.54903e-23	2.11916
37	B cells	AL355076.2	10.2968	7.2866e-25	3.25747e-22	5.84267
38	B cells	MB	10.2008	1.96549e-24	8.37756e-22	1.77302
39	B cells	MICAL3	10.0325	1.09729e-23	4.46614e-21	2.63878
40	B cells	CD22	10.0097	1.38229e-23	5.54337e-21	6.67155
41	B cells	MAP4K4	9.85073	6.80455e-23	2.65086e-20	1.77803
42	B cells	PARP15	9.68101	3.6313e-22	1.33818e-19	2.40642
43	B cells	SEL1L3	9.6792	3.69598e-22	1.34386e-19	1.72258
44	B cells	NIBAN3	9.59537	8.36171e-22	2.92338e-19	6.64119
45	B cells	AUTS2	9.50081	2.08266e-21	7.18914e-19	2.0952
46	B cells	STEAP1B	9.44736	3.47472e-21	1.18444e-18	4.01688
47	B cells	NEB	9.39262	5.85238e-21	1.94627e-18	1.47358
48	B cells	POU2F2	9.32631	1.09619e-20	3.49704e-18	1.9614
49	B cells	SP140	9.28969	1.54745e-20	4.74144e-18	2.24651
50	B cells	ACTA1	9.24369	2.38135e-20	7.21549e-18	1.76388
1	Plasma cells	FNDC3B	42.5987	0	0	3.67982
2	Plasma cells	TXNDC5	42.3992	0	0	6.18623
3	Plasma cells	FBXW7	42.189	0	0	3.54032
4	Plasma cells	AC008014.1	40.3364	0	0	4.81174
5	Plasma cells	DENND5B	40.1081	0	0	4.79545
6	Plasma cells	GNG7	39.9536	0	0	5.48392
7	Plasma cells	GLCCI1	36.7516	1.09415e-295	4.2625e-292	3.71036
8	Plasma cells	PDK1	36.4321	1.3197e-290	4.49853e-287	5.37325
9	Plasma cells	SPATS2	36.3048	1.3587e-288	4.11685e-285	3.66625
10	Plasma cells	MSI2	36.0175	4.4589e-284	1.21594e-280	3.25508
11	Plasma cells	IFNG-AS1	35.8048	9.30946e-281	2.3079e-277	4.2435
12	Plasma cells	RALGPS2	35.4731	1.27573e-275	2.89909e-272	4.88451
13	Plasma cells	TXNDC11	35.1145	4.04541e-270	8.48602e-267	3.90648
14	Plasma cells	CDK14	34.9091	5.40656e-267	1.05312e-263	4.01411
15	Plasma cells	C11orf80	34.769	7.15725e-265	1.30119e-261	4.16946
16	Plasma cells	CREB3L2	34.7267	3.11085e-264	5.30205e-261	3.95131
17	Plasma cells	SEL1L3	34.5471	1.57626e-261	2.52851e-258	3.24873
18	Plasma cells	WNT5B	34.2476	4.72889e-257	7.16427e-254	5.75657
19	Plasma cells	TPD52	32.9224	1.05057e-237	1.50784e-234	3.39567
20	Plasma cells	FNDC3A	32.5945	4.90255e-233	6.68462e-230	2.50038
21	Plasma cells	PLCG2	32.0022	1.01539e-224	1.31856e-221	3.02719
22	Plasma cells	MYO1D	30.2211	1.24971e-200	1.41998e-197	3.13733
23	Plasma cells	CADPS2	29.8914	2.54561e-196	2.77675e-193	5.44072
24	Plasma cells	IGKC	29.5869	2.20012e-192	2.30759e-189	3.81347
25	Plasma cells	TENT5C	29.1922	2.43917e-187	2.46356e-184	4.27876
26	Plasma cells	NCOA3	29.1898	2.6161e-187	2.54789e-184	2.15712
27	Plasma cells	POU2AF1	28.1814	9.8921e-175	9.30199e-172	6.58591
28	Plasma cells	GMDS	28.0687	2.36259e-173	2.14759e-170	2.58243
29	Plasma cells	ELL2	27.9206	1.50081e-171	1.32022e-168	3.26808
30	Plasma cells	EIF2AK3	27.9017	2.5436e-171	2.16762e-168	3.49747
31	Plasma cells	FCRL5	27.3206	2.41296e-164	1.99398e-161	6.86166
32	Plasma cells	ANKRD28	27.2526	1.54945e-163	1.24275e-160	2.69808
33	Plasma cells	CHST15	26.5373	3.60311e-155	2.65559e-152	3.5583
34	Plasma cells	XBP1	26.271	4.10913e-152	2.8014e-149	4.09079
35	Plasma cells	GAB1	26.1949	3.03996e-151	2.02194e-148	3.06699
36	Plasma cells	IGHG1	26.0333	2.0809e-149	1.3511e-146	3.6458
37	Plasma cells	PIP5K1B	25.6976	1.24446e-145	7.8922e-143	4.47412
38	Plasma cells	CPEB4	25.6178	9.67358e-145	5.99542e-142	2.51888
39	Plasma cells	LARGE1	25.5539	4.97355e-144	3.01397e-141	3.30953
40	Plasma cells	CSGALNACT1	25.4586	5.67334e-143	3.3633e-140	2.88248
41	Plasma cells	EAF2	25.4334	1.07659e-142	6.24648e-140	3.98968
42	Plasma cells	GMDS-DT	25.3842	3.76725e-142	2.14027e-139	2.23057
43	Plasma cells	SEL1L	25.304	2.88295e-141	1.60445e-138	2.88319
44	Plasma cells	KANK1	25.0715	1.01682e-138	5.54573e-136	4.80575
45	Plasma cells	DIPK1A	25.0123	4.49019e-138	2.40093e-135	2.82169
46	Plasma cells	IGHA1	24.9564	1.82062e-137	9.54774e-135	3.31619
47	Plasma cells	HSP90B1	24.9392	2.79482e-137	1.43801e-134	2.64183
48	Plasma cells	HSH2D	24.8181	5.71641e-136	2.88679e-133	4.23923
49	Plasma cells	FUT8	24.6183	8.04015e-134	3.91526e-131	2.26229
50	Plasma cells	AC078883.1	24.5079	1.21571e-132	5.81619e-130	4.88584
1	IC-Cycling cells	RRM2	21.8431	9.04393e-106	2.46628e-101	8.59076
2	IC-Cycling cells	EZH2	20.576	4.50604e-94	6.14398e-90	4.64992
3	IC-Cycling cells	NSD2	20.5475	8.1057e-94	7.36808e-90	3.7533
4	IC-Cycling cells	MELK	19.1979	3.85123e-82	2.62557e-78	6.9891
5	IC-Cycling cells	DIAPH3	18.7222	3.26598e-78	1.78127e-74	7.41066
6	IC-Cycling cells	KNL1	17.9236	7.7185e-72	3.50806e-68	6.6048
7	IC-Cycling cells	ATAD2	17.725	2.69049e-70	1.04814e-66	4.3283
8	IC-Cycling cells	ARHGAP11B	17.7128	3.33837e-70	1.13797e-66	4.6676
9	IC-Cycling cells	CIT	16.6839	1.71651e-62	5.20102e-59	6.22241
10	IC-Cycling cells	LMNB1	16.4762	5.44388e-61	1.48454e-57	4.41914
11	IC-Cycling cells	SMC4	16.2688	1.64463e-59	4.0772e-56	3.63681
12	IC-Cycling cells	POLQ	16.1172	1.93227e-58	4.39107e-55	6.47173
13	IC-Cycling cells	BRIP1	15.6573	2.96137e-55	6.21205e-52	4.77216
14	IC-Cycling cells	CENPP	15.5746	1.08333e-54	2.11017e-51	2.86808
15	IC-Cycling cells	NUSAP1	15.1966	3.72669e-52	6.77512e-49	5.54711
16	IC-Cycling cells	ASPM	15.1045	1.51208e-51	2.57715e-48	6.83545
17	IC-Cycling cells	TMPO	15.034	4.3969e-51	7.05315e-48	3.30423
18	IC-Cycling cells	NCAPG2	14.874	4.86019e-50	7.36319e-47	4.84404
19	IC-Cycling cells	CENPK	14.8191	1.10278e-49	1.58278e-46	4.20178
20	IC-Cycling cells	KIF15	14.5894	3.28032e-48	4.47272e-45	6.81639
21	IC-Cycling cells	LINC01572	14.52	9.04905e-48	1.17508e-44	4.11469
22	IC-Cycling cells	RBL1	14.3042	2.05872e-46	2.55187e-43	2.86262
23	IC-Cycling cells	KIF11	14.2484	4.58687e-46	5.43843e-43	5.76529
24	IC-Cycling cells	KIF18B	14.1883	1.08195e-45	1.22936e-42	8.30998
25	IC-Cycling cells	FAF1	14.1264	2.61119e-45	2.84828e-42	1.8398
26	IC-Cycling cells	DLEU2	13.9144	5.17932e-44	5.43231e-41	1.61744
27	IC-Cycling cells	STAG1	13.6461	2.12988e-42	2.15118e-39	1.58641
28	IC-Cycling cells	FANCI	13.5685	6.15526e-42	5.99478e-39	4.36975
29	IC-Cycling cells	BUB1B	13.288	2.71909e-40	2.55688e-37	6.65201
30	IC-Cycling cells	NCAPG	12.9889	1.41442e-38	1.28571e-35	6.80111
31	IC-Cycling cells	MPHOSPH9	12.9123	3.83594e-38	3.37439e-35	2.88751
32	IC-Cycling cells	CENPE	12.8937	4.88339e-38	4.16156e-35	4.96795
33	IC-Cycling cells	TACC3	12.826	1.17232e-37	9.68761e-35	3.68978
34	IC-Cycling cells	APOLD1	12.821	1.25134e-37	9.93423e-35	4.36403
35	IC-Cycling cells	CEP128	12.8195	1.27502e-37	9.93423e-35	2.25046
36	IC-Cycling cells	STIL	12.7623	2.66244e-37	2.0168e-34	5.62878
37	IC-Cycling cells	KNTC1	12.6795	7.68402e-37	5.66333e-34	3.28106
38	IC-Cycling cells	FANCA	12.4982	7.63846e-36	5.4816e-33	4.24872
39	IC-Cycling cells	ZNF367	12.4574	1.27401e-35	8.90825e-33	5.04165
40	IC-Cycling cells	CNTRL	12.3434	5.28627e-35	3.60391e-32	1.9327
41	IC-Cycling cells	SAE1	12.1804	3.95291e-34	2.62917e-31	2.7269
42	IC-Cycling cells	TOP2A	11.92	9.31619e-33	6.04887e-30	6.1332
43	IC-Cycling cells	BARD1	11.9154	9.83884e-33	6.23965e-30	3.40529
44	IC-Cycling cells	CKAP5	11.834	2.60277e-32	1.61313e-29	2.65027
45	IC-Cycling cells	ANLN	11.8293	2.75543e-32	1.66979e-29	6.98939
46	IC-Cycling cells	BRCA1	11.746	7.40722e-32	4.3912e-29	3.91534
47	IC-Cycling cells	CEP192	11.7329	8.64325e-32	5.01492e-29	2.01354
48	IC-Cycling cells	NDC80	11.6816	1.58215e-31	8.98861e-29	5.47057
49	IC-Cycling cells	POLA1	11.5293	9.38943e-31	5.22551e-28	2.56861
50	IC-Cycling cells	GTSE1	11.5097	1.17941e-30	6.4325e-28	6.96062

## Sheet: Supplementary Table 6
index	cluster	genes	scores	pvals	pvals_adj	logfoldchanges
1	COL15A1+ FAPs	LAMA2	101.533	0	0	4.05634
2	COL15A1+ FAPs	ABCA10	94.5477	0	0	3.96168
3	COL15A1+ FAPs	RORA	88.0721	0	0	2.32487
4	COL15A1+ FAPs	ABCA8	83.3228	0	0	3.19729
5	COL15A1+ FAPs	BICC1	82.9512	0	0	3.23418
6	COL15A1+ FAPs	ABCA6	79.4159	0	0	3.10303
7	COL15A1+ FAPs	NEGR1	76.6707	0	0	3.21127
8	COL15A1+ FAPs	SMOC2	75.5526	0	0	3.20925
9	COL15A1+ FAPs	SLIT2	75.3332	0	0	3.31737
10	COL15A1+ FAPs	COL6A3	74.22	0	0	2.62799
11	COL15A1+ FAPs	ARHGAP24	73.2362	0	0	2.61114
12	COL15A1+ FAPs	COL15A1	72.2687	0	0	3.12198
13	COL15A1+ FAPs	BOC	69.4773	0	0	3.50805
14	COL15A1+ FAPs	ABI3BP	69.175	0	0	2.67424
15	COL15A1+ FAPs	HMCN2	68.9894	0	0	2.9507
16	COL15A1+ FAPs	PID1	68.9359	0	0	3.03204
17	COL15A1+ FAPs	ABCA9	68.0909	0	0	2.61123
18	COL15A1+ FAPs	PRICKLE1	67.879	0	0	2.9384
19	COL15A1+ FAPs	MIR99AHG	67.5121	0	0	2.22039
20	COL15A1+ FAPs	SLC9A9	67.4168	0	0	2.5423
21	COL15A1+ FAPs	GAS7	62.0431	0	0	2.48769
22	COL15A1+ FAPs	DCN	61.851	0	0	1.89087
23	COL15A1+ FAPs	BMPER	61.4384	0	0	3.21913
24	COL15A1+ FAPs	NCAM2	61.1548	0	0	3.66768
25	COL15A1+ FAPs	ROBO2	60.36	0	0	2.98999
26	COL15A1+ FAPs	LPAR1	59.8955	0	0	2.50388
27	COL15A1+ FAPs	NOVA1	58.512	0	0	2.31109
28	COL15A1+ FAPs	MEG3	58.3099	0	0	2.27587
29	COL15A1+ FAPs	PDGFRA	57.8721	0	0	2.44893
30	COL15A1+ FAPs	BNC2	57.4664	0	0	1.9873
31	COL15A1+ FAPs	AL590807.1	56.6283	0	0	3.88859
32	COL15A1+ FAPs	PCDH9	56.4671	0	0	2.63572
33	COL15A1+ FAPs	DCLK1	55.3431	0	0	2.07791
34	COL15A1+ FAPs	RGMA	54.9841	0	0	2.88563
35	COL15A1+ FAPs	COL5A2	54.5784	0	0	1.93798
36	COL15A1+ FAPs	TENM1	53.8242	0	0	2.65649
37	COL15A1+ FAPs	KAZN	53.668	0	0	2.30625
38	COL15A1+ FAPs	CELF2	53.0731	0	0	1.8006
39	COL15A1+ FAPs	IGF1	52.8343	0	0	2.83307
40	COL15A1+ FAPs	FAP	52.8308	0	0	2.53917
41	COL15A1+ FAPs	PRRX1	52.8182	0	0	1.80467
42	COL15A1+ FAPs	EGFR	52.763	0	0	1.8046
43	COL15A1+ FAPs	CFH	52.0525	0	0	2.26147
44	COL15A1+ FAPs	ROBO1	51.6587	0	0	1.85931
45	COL15A1+ FAPs	LRRTM4	50.7484	0	0	3.63903
46	COL15A1+ FAPs	UST	50.7302	0	0	2.08468
47	COL15A1+ FAPs	KCND2	49.8596	0	0	2.3969
48	COL15A1+ FAPs	TCF7L2	48.8797	0	0	1.40196
49	COL15A1+ FAPs	TENM4	48.7818	0	0	2.82703
50	COL15A1+ FAPs	LINC00377	48.685	0	0	3.87738
1	CD55+ FAPs	SEMA3C	64.4528	0	0	4.38057
2	CD55+ FAPs	SDK1	62.1791	0	0	3.58875
3	CD55+ FAPs	FBN1	60.6386	0	0	2.79449
4	CD55+ FAPs	CREB5	59.5085	0	0	3.72683
5	CD55+ FAPs	NTM	56.7145	0	0	4.134
6	CD55+ FAPs	DOCK4	52.1584	0	0	2.84307
7	CD55+ FAPs	TNXB	48.8977	0	0	2.21545
8	CD55+ FAPs	CAMK1D	48.2083	0	0	2.585
9	CD55+ FAPs	SMURF2	46.571	0	0	2.7541
10	CD55+ FAPs	ADAMTS5	46.099	0	0	3.93746
11	CD55+ FAPs	NOVA1	44.3443	0	0	2.22738
12	CD55+ FAPs	PLCB1	44.0578	0	0	2.4246
13	CD55+ FAPs	ITGA11	43.6568	0	0	2.589
14	CD55+ FAPs	MFAP5	43.3784	0	0	2.76669
15	CD55+ FAPs	NHSL1	40.5441	0	0	3.04845
16	CD55+ FAPs	PXDNL	40.1768	0	0	4.0937
17	CD55+ FAPs	DCLK1	39.7212	0	0	1.86272
18	CD55+ FAPs	KCNB2	39.5492	0	0	6.85072
19	CD55+ FAPs	FHOD3	38.6378	0	0	3.6056
20	CD55+ FAPs	EFNA5	38.4549	0	0	2.71847
21	CD55+ FAPs	ADGRD1	37.4847	1.63669e-307	1.85969e-304	2.88525
22	CD55+ FAPs	PTGIS	37.4579	4.46073e-307	4.86576e-304	2.61938
23	CD55+ FAPs	CD55	36.1641	2.23698e-286	2.34624e-283	3.27744
24	CD55+ FAPs	FSTL1	35.9551	4.20696e-283	4.24903e-280	1.98897
25	CD55+ FAPs	STK32B	35.903	2.74475e-282	2.67319e-279	2.89988
26	CD55+ FAPs	TRIO	35.6466	2.65911e-278	2.50048e-275	1.44492
27	CD55+ FAPs	AUTS2	35.0805	1.33584e-269	1.21428e-266	1.19249
28	CD55+ FAPs	TGFBR3	34.8989	7.73673e-267	6.59314e-264	1.87415
29	CD55+ FAPs	HUNK	34.7316	2.63042e-264	2.17369e-261	4.4018
30	CD55+ FAPs	MEG3	33.9906	3.06769e-253	2.46047e-250	1.63606
31	CD55+ FAPs	PCOLCE2	33.8211	9.66161e-251	7.52777e-248	3.91969
32	CD55+ FAPs	NEGR1	33.4107	9.5832e-245	7.25928e-242	1.79451
33	CD55+ FAPs	DST	33.0591	1.15105e-239	8.48355e-237	1.07702
34	CD55+ FAPs	KANK1	32.4794	2.08355e-231	1.49522e-228	2.52242
35	CD55+ FAPs	FP700111.1	32.3872	4.16194e-230	2.91016e-227	1.72401
36	CD55+ FAPs	ZEB1	32.2074	1.39185e-227	9.25752e-225	1.126
37	CD55+ FAPs	SCARA5	32.0105	7.79126e-225	5.05875e-222	2.02184
38	CD55+ FAPs	GAS7	31.9213	1.3526e-223	8.57803e-221	1.62443
39	CD55+ FAPs	MEG8	31.8379	1.93305e-222	1.19805e-219	1.69139
40	CD55+ FAPs	LINC01239	31.7826	1.12564e-221	6.82137e-219	3.59717
41	CD55+ FAPs	APBB1IP	31.7103	1.11876e-220	6.63229e-218	2.74119
42	CD55+ FAPs	EPB41L3	31.6551	6.45149e-220	3.74324e-217	2.09306
43	CD55+ FAPs	GFPT2	31.6114	2.57691e-219	1.46401e-216	2.36457
44	CD55+ FAPs	CARMIL1	31.175	2.32171e-213	1.24143e-210	1.6157
45	CD55+ FAPs	PLXDC2	30.8231	1.28669e-208	6.74772e-206	1.31613
46	CD55+ FAPs	AC093425.1	30.6177	7.10825e-206	3.65739e-203	4.59571
47	CD55+ FAPs	CBLB	30.0863	7.33154e-199	3.70243e-196	1.33409
48	CD55+ FAPs	SDC2	30.0011	9.48668e-198	4.61967e-195	1.81285
49	CD55+ FAPs	TBC1D12	29.7314	3.01407e-194	1.442e-191	2.20982
50	CD55+ FAPs	CELF2	29.2703	2.48026e-188	1.14638e-185	1.27207
1	naFb cells	BNC2	25.6644	2.92064e-145	7.96458e-141	3.34999
2	naFb cells	SLC22A3	24.5334	6.49681e-133	8.8584e-129	6.74481
3	naFb cells	ARHGEF28	23.0792	7.48659e-118	6.80531e-114	5.16563
4	naFb cells	CNTN4	22.5909	5.32012e-113	3.62699e-109	4.50298
5	naFb cells	FLRT2	22.1992	3.49414e-109	1.9057e-105	3.54979
6	naFb cells	PDZRN4	21.4903	1.91923e-102	8.72292e-99	4.8795
7	naFb cells	SORBS1	20.8784	8.41439e-97	3.27801e-93	3.84466
8	naFb cells	DOCK5	20.0332	2.82821e-89	9.64068e-86	3.34152
9	naFb cells	NLGN1	19.6793	3.24345e-86	9.82764e-83	4.35192
10	naFb cells	TENM2	19.3506	2.01544e-83	4.99647e-80	5.79892
11	naFb cells	KIAA1671	18.8459	3.174e-79	7.21291e-76	3.73696
12	naFb cells	MTSS1	18.4521	5.01399e-76	1.05178e-72	3.19203
13	naFb cells	ZBTB7C	17.9696	3.37226e-72	6.13077e-69	4.49769
14	naFb cells	NR2F2-AS1	17.6365	1.29331e-69	2.20429e-66	2.49296
15	naFb cells	ADAMTS9-AS2	17.6235	1.62561e-69	2.60767e-66	2.42095
16	naFb cells	BMPR1B	17.127	9.33798e-66	1.4147e-62	5.24289
17	naFb cells	GPC6	16.8815	6.15715e-64	8.39527e-61	3.16076
18	naFb cells	CASC15	16.3034	9.33698e-60	1.15736e-56	3.35336
19	naFb cells	PTCH2	15.6334	4.31447e-55	5.11546e-52	4.2196
20	naFb cells	MATN2	15.3449	3.83082e-53	4.35277e-50	4.33044
21	naFb cells	RGS6	15.3201	5.61647e-53	6.12644e-50	4.05728
22	naFb cells	GAB1	15.1978	3.6571e-52	3.69367e-49	2.23829
23	naFb cells	ROR1	14.8	1.46557e-49	1.37814e-46	2.24213
24	naFb cells	FRMD4B	14.7436	3.38372e-49	3.06935e-46	3.94702
25	naFb cells	LINC00924	14.2883	2.58747e-46	2.13819e-43	3.93776
26	naFb cells	NR2F2	14.2805	2.89563e-46	2.32246e-43	2.85602
27	naFb cells	COL21A1	14.1771	1.26966e-45	9.35775e-43	3.15302
28	naFb cells	MAPK10	14.1428	2.06752e-45	1.48372e-42	3.51111
29	naFb cells	AC116345.1	13.8507	1.26054e-43	8.59372e-41	10.2526
30	naFb cells	AC027013.1	13.5963	4.21047e-42	2.80048e-39	8.33877
31	naFb cells	GAB2	13.558	7.10167e-42	4.61101e-39	2.07218
32	naFb cells	ITGA6	13.2464	4.73596e-40	2.86999e-37	3.03726
33	naFb cells	PARD3B	13.1353	2.06685e-39	1.19922e-36	1.37099
34	naFb cells	ITGB4	12.8938	4.87912e-38	2.71538e-35	5.01315
35	naFb cells	NHS	12.8789	5.92004e-38	3.22879e-35	2.69556
36	naFb cells	FOXP2	12.5996	2.12182e-36	1.11273e-33	1.97077
37	naFb cells	LINC01088	12.488	8.68068e-36	4.46646e-33	2.1532
38	naFb cells	AC064875.1	12.3785	3.4167e-35	1.72543e-32	5.59737
39	naFb cells	MEOX2	12.3224	6.86163e-35	3.34137e-32	1.71771
40	naFb cells	ARHGAP42	12.206	2.88717e-34	1.33446e-31	2.04761
41	naFb cells	PTCH1	12.1151	8.7902e-34	3.99515e-31	3.72349
42	naFb cells	PAK3	12.1034	1.01292e-33	4.45522e-31	2.62893
43	naFb cells	KLF5	11.8419	2.3692e-32	9.78912e-30	4.65058
44	naFb cells	CTNNA3	11.7766	5.15076e-32	2.06561e-29	2.26071
45	naFb cells	NTRK3	11.6866	1.49175e-31	5.89566e-29	4.27745
46	naFb cells	CCDC3	11.6835	1.54822e-31	6.03141e-29	3.15573
47	naFb cells	SHISA6	11.6795	1.62221e-31	6.23066e-29	3.13505
48	naFb cells	NRP2	11.5836	4.99316e-31	1.89116e-28	3.94212
49	naFb cells	MALAT1	11.4524	2.28709e-30	8.54368e-28	0.388243
50	naFb cells	SREBF2	11.2696	1.8531e-29	6.39672e-27	2.29063
1	EC-C cells	PTPRM	65.678	0	0	3.89379
2	EC-C cells	VWF	64.9909	0	0	5.92743
3	EC-C cells	DACH1	63.5395	0	0	5.85746
4	EC-C cells	ANO2	62.8554	0	0	5.99899
5	EC-C cells	CDH13	61.0584	0	0	5.0279
6	EC-C cells	MECOM	60.7606	0	0	5.51817
7	EC-C cells	EMCN	59.9604	0	0	5.2729
8	EC-C cells	MAGI1	59.851	0	0	4.41962
9	EC-C cells	ABLIM1	59.8339	0	0	3.85368
10	EC-C cells	BTNL9	59.1113	0	0	7.73165
11	EC-C cells	PTPRB	58.5363	0	0	5.23895
12	EC-C cells	RASGRF2	58.0739	0	0	5.46413
13	EC-C cells	ST6GALNAC3	57.0521	0	0	5.67526
14	EC-C cells	ABLIM3	56.3491	0	0	4.22241
15	EC-C cells	SHANK3	56.3122	0	0	5.47795
16	EC-C cells	FLT1	56.15	0	0	5.40341
17	EC-C cells	KIAA1217	55.0085	0	0	3.31079
18	EC-C cells	PRKCH	53.9091	0	0	3.99033
19	EC-C cells	LDB2	53.7693	0	0	3.16324
20	EC-C cells	PECAM1	53.25	0	0	4.57606
21	EC-C cells	CCDC85A	53.1797	0	0	4.59772
22	EC-C cells	ERG	52.8649	0	0	4.71355
23	EC-C cells	ADGRF5	52.7006	0	0	4.56755
24	EC-C cells	RAPGEF1	52.4715	0	0	3.5143
25	EC-C cells	PITPNC1	52.2638	0	0	4.05578
26	EC-C cells	FLI1	51.8007	0	0	3.84421
27	EC-C cells	ADGRL4	51.5438	0	0	4.28951
28	EC-C cells	SYNE2	51.0641	0	0	2.97422
29	EC-C cells	PLCB1	51.026	0	0	3.19622
30	EC-C cells	SEC14L1	50.8151	0	0	3.87787
31	EC-C cells	ITGA6	50.7576	0	0	4.73669
32	EC-C cells	CYYR1	49.6275	0	0	5.08443
33	EC-C cells	EGFL7	49.6253	0	0	4.97307
34	EC-C cells	ITGA1	49.1462	0	0	3.87189
35	EC-C cells	MYO10	48.959	0	0	4.87605
36	EC-C cells	ARHGAP29	48.699	0	0	2.93553
37	EC-C cells	GALNT18	48.0874	0	0	4.78666
38	EC-C cells	AFDN	47.5974	0	0	3.19014
39	EC-C cells	CD36	47.524	0	0	3.68561
40	EC-C cells	NRP1	47.5015	0	0	2.61565
41	EC-C cells	ITPKB	47.154	0	0	3.98827
42	EC-C cells	MCF2L	46.9602	0	0	5.60271
43	EC-C cells	MGLL	46.9094	0	0	3.39929
44	EC-C cells	A2M	46.4113	0	0	3.47783
45	EC-C cells	TJP1	46.3854	0	0	3.04908
46	EC-C cells	FRYL	46.3814	0	0	2.64622
47	EC-C cells	FOXN3	45.5263	0	0	2.18307
48	EC-C cells	RALGAPA2	45.4989	0	0	2.8826
49	EC-C cells	EPAS1	44.4795	0	0	3.5623
50	EC-C cells	FGD4	44.1993	0	0	2.9263
1	EC-V cells	AL589693.1	43.8153	0	0	6.56875
2	EC-V cells	VWF	41.8824	0	0	5.11504
3	EC-V cells	MECOM	41.2328	0	0	5.30689
4	EC-V cells	MCTP1	40.1566	0	0	5.04714
5	EC-V cells	MAGI1	39.557	0	0	4.12798
6	EC-V cells	FLI1	39.5312	0	0	4.24284
7	EC-V cells	PECAM1	39.1941	0	0	4.65152
8	EC-V cells	PKP4	39.1907	0	0	4.18203
9	EC-V cells	PTPRB	38.4401	0	0	4.66299
10	EC-V cells	ADGRL4	37.5809	0	1.20365e-305	4.5406
11	EC-V cells	RALGAPA2	37.2746	4.23289e-304	1.04937e-300	3.52972
12	EC-V cells	ANO2	37.1974	7.50856e-303	1.70632e-299	4.67732
13	EC-V cells	ERG	36.7693	5.72074e-296	1.20004e-292	4.3648
14	EC-V cells	PTPRM	36.7442	1.43894e-295	2.80284e-292	3.02981
15	EC-V cells	ABLIM1	36.736	1.94662e-295	3.53895e-292	3.31771
16	EC-V cells	MYRIP	36.3955	5.00728e-290	8.53429e-287	5.84157
17	EC-V cells	LDB2	36.3142	9.65986e-289	1.54956e-285	3.17324
18	EC-V cells	TLL1	36.2132	3.76846e-287	5.70922e-284	6.35334
19	EC-V cells	PLCB4	35.9813	1.63966e-283	2.35335e-280	3.46281
20	EC-V cells	STOX2	34.5813	4.83262e-262	6.2755e-259	4.09659
21	EC-V cells	MRTFB	34.5642	8.72533e-262	1.08154e-258	3.1888
22	EC-V cells	CMIP	33.8536	3.21415e-251	3.50599e-248	3.50604
23	EC-V cells	FOXP1	33.6023	1.55174e-247	1.56726e-244	2.37362
24	EC-V cells	PRKCH	33.2509	1.97797e-242	1.9264e-239	3.42705
25	EC-V cells	PREX2	32.8847	3.63398e-237	3.30329e-234	2.92091
26	EC-V cells	CNTNAP3B	32.8049	5.02041e-236	4.41634e-233	4.31236
27	EC-V cells	ELMO1	32.4776	2.20668e-231	1.88051e-228	2.62684
28	EC-V cells	ST6GAL1	32.4696	2.86495e-231	2.36749e-228	3.99382
29	EC-V cells	GNAQ	32.4658	3.23877e-231	2.59768e-228	2.40776
30	EC-V cells	EMCN	32.3914	3.62375e-230	2.82342e-227	3.79466
31	EC-V cells	DNM3	32.2905	9.50028e-229	7.19646e-226	3.71106
32	EC-V cells	LYST	31.294	5.62843e-215	4.14831e-212	2.94813
33	EC-V cells	SYNE2	31.2372	3.33359e-214	2.39229e-211	2.65196
34	EC-V cells	DOCK9	30.9319	4.45237e-210	3.11323e-207	2.55503
35	EC-V cells	PITPNC1	30.1179	2.82215e-199	1.83238e-196	3.28537
36	EC-V cells	ARHGAP31	29.9581	3.44923e-197	2.13774e-194	3.18276
37	EC-V cells	DIPK2B	29.8151	2.49139e-195	1.47696e-192	4.25185
38	EC-V cells	CYYR1	29.6738	1.67529e-193	9.72023e-191	3.90734
39	EC-V cells	SEMA6A	29.1131	2.45098e-186	1.31055e-183	3.53966
40	EC-V cells	SNTG2	28.9134	8.09587e-184	4.16555e-181	4.59121
41	EC-V cells	CCSER1	28.7532	8.26675e-182	4.02561e-179	4.34276
42	EC-V cells	CRIM1	28.3539	7.49332e-177	3.58496e-174	2.86398
43	EC-V cells	EGFL7	28.2277	2.67519e-175	1.2578e-172	3.70399
44	EC-V cells	RASAL2	28.1457	2.70288e-174	1.22846e-171	2.50711
45	EC-V cells	DOCK4	28.0671	2.46965e-173	1.10405e-170	2.46798
46	EC-V cells	TANC1	27.6986	7.26657e-169	3.09624e-166	3.00801
47	EC-V cells	SHANK3	27.6118	8.03061e-168	3.36915e-165	3.46056
48	EC-V cells	ARHGEF3	27.3979	2.90691e-165	1.16576e-162	2.48318
49	EC-V cells	FAM155A	27.1112	7.26368e-162	2.82972e-159	6.53642
50	EC-V cells	EXOC6	26.8953	2.49016e-159	9.17658e-157	2.87305
1	EC-A cells	ARL15	33.2411	2.74889e-242	7.49621e-238	5.16148
2	EC-A cells	MECOM	31.5147	5.46355e-218	7.44955e-214	6.2147
3	EC-A cells	PTPRB	30.2042	2.08759e-200	1.89762e-196	5.23993
4	EC-A cells	PTPRM	28.1304	4.16362e-174	2.83855e-170	3.55314
5	EC-A cells	PECAM1	27.5568	3.66962e-167	2.00141e-163	4.51715
6	EC-A cells	MCTP1	26.4995	9.82958e-155	4.46754e-151	4.46107
7	EC-A cells	PLCB4	26.3414	6.44567e-153	2.51105e-149	3.74021
8	EC-A cells	NEBL	26.2082	2.14436e-151	7.30959e-148	6.42218
9	EC-A cells	ITPR2	26.1049	3.21065e-150	9.72826e-147	3.625
10	EC-A cells	VEGFC	25.9468	1.9755e-148	4.89744e-145	5.71316
11	EC-A cells	ELMO1	25.199	4.11117e-140	9.34263e-137	2.94827
12	EC-A cells	PRDM16	25.0772	8.82855e-139	1.77045e-135	5.8269
13	EC-A cells	LINC00639	25.076	9.08919e-139	1.77045e-135	7.41474
14	EC-A cells	PCSK5	24.887	1.02898e-136	1.87068e-133	3.83828
15	EC-A cells	EPAS1	24.3546	5.18569e-131	8.31846e-128	3.82563
16	EC-A cells	PLCG2	24.3094	1.55748e-130	2.35957e-127	4.49894
17	EC-A cells	LDB2	23.8919	3.71859e-126	5.07029e-123	2.9835
18	EC-A cells	NKAIN2	23.8155	2.30769e-125	2.99671e-122	5.6558
19	EC-A cells	CDH13	23.506	3.54086e-122	4.19822e-119	3.73099
20	EC-A cells	GFOD1	23.4846	5.8537e-122	6.65126e-119	3.95939
21	EC-A cells	ST6GALNAC3	23.441	1.63392e-121	1.78228e-118	4.23095
22	EC-A cells	ERG	23.3637	9.99333e-121	1.04815e-117	3.86961
23	EC-A cells	PIK3R3	23.3029	4.14062e-120	4.03267e-117	4.60224
24	EC-A cells	GNAQ	23.2439	1.63872e-119	1.54097e-116	2.47807
25	EC-A cells	UTRN	23.14	1.83319e-118	1.66637e-115	1.98465
26	EC-A cells	LINC01695	22.8868	6.28276e-116	5.5268e-113	5.57158
27	EC-A cells	DOCK9	22.7648	1.02306e-114	8.71843e-112	2.73712
28	EC-A cells	RAPGEF5	22.6194	2.79548e-113	2.24214e-110	4.12793
29	EC-A cells	PIK3C2B	22.223	2.05634e-109	1.55768e-106	4.22073
30	EC-A cells	EFNB2	22.1168	2.17609e-108	1.60384e-105	4.76352
31	EC-A cells	SYNE2	21.9038	2.38879e-106	1.71427e-103	2.64473
32	EC-A cells	ARHGAP31	21.8168	1.60803e-105	1.12438e-102	3.30642
33	EC-A cells	NOS1AP	21.7723	4.24672e-105	2.8952e-102	5.93969
34	EC-A cells	RASGRF2	21.6663	4.27046e-104	2.84038e-101	3.64466
35	EC-A cells	VWF	21.6625	4.63558e-104	3.00982e-101	3.46399
36	EC-A cells	PPP1R16B	21.5542	4.83783e-103	3.06808e-100	4.18442
37	EC-A cells	FLNB	21.3496	3.93595e-101	2.43939e-98	2.95932
38	EC-A cells	LRRFIP1	21.1639	2.05566e-99	1.24573e-96	2.667
39	EC-A cells	ANO2	21.0005	6.48461e-98	3.84425e-95	3.64763
40	EC-A cells	ABLIM1	20.9301	2.84669e-97	1.65169e-94	2.59244
41	EC-A cells	SULF1	20.8687	1.03104e-96	5.85761e-94	3.74656
42	EC-A cells	THSD7A	20.8505	1.5086e-96	8.3958e-94	3.64428
43	EC-A cells	ST8SIA6	20.7407	1.48665e-95	7.79636e-93	5.50282
44	EC-A cells	CYYR1	20.6948	3.8605e-95	1.98634e-92	3.76085
45	EC-A cells	EGFL7	20.4866	2.83296e-93	1.33198e-90	3.64944
46	EC-A cells	CDC42BPA	20.3347	6.34374e-92	2.88323e-89	1.90713
47	EC-A cells	AFDN	20.1683	1.85904e-90	8.31081e-88	2.65947
48	EC-A cells	MRTFB	19.8678	7.73392e-88	3.29537e-85	2.52782
49	EC-A cells	FRYL	19.8218	1.9304e-87	8.09877e-85	2.2924
50	EC-A cells	PLCB1	19.7683	5.5811e-87	2.30601e-84	2.57877
1	SMC	MYH11	39.6977	0	0	7.61394
2	SMC	CARMN	37.0621	1.14698e-300	1.56391e-296	5.78464
3	SMC	PRKG1	36.8318	5.72614e-297	5.20506e-293	3.90641
4	SMC	SORBS2	36.0157	4.74432e-284	3.23444e-280	5.3916
5	SMC	RGS6	35.413	1.07598e-274	5.86841e-271	6.09576
6	SMC	ZFHX3	35.0548	3.28925e-269	1.49496e-265	3.96215
7	SMC	RCAN2	34.1742	5.85266e-256	2.28003e-252	4.42455
8	SMC	PDE3A	32.9144	1.3691e-237	4.66692e-234	4.64145
9	SMC	SLIT3	32.494	1.29592e-231	3.92664e-228	4.04271
10	SMC	RBPMS	32.4246	1.23735e-230	3.37425e-227	3.29501
11	SMC	CACNA1C	32.3924	3.51291e-230	8.70883e-227	3.61567
12	SMC	ACTA2	32.305	5.94854e-229	1.35181e-225	4.93252
13	SMC	RYR2	31.4896	1.20709e-217	2.5321e-214	6.9873
14	SMC	CACNB2	31.1401	6.899e-213	1.34383e-209	5.62524
15	SMC	KCNMA1	30.3098	8.52763e-202	1.55032e-198	5.06084
16	SMC	ITGA8	30.0515	2.08461e-198	3.55295e-195	4.92424
17	SMC	NTRK3	29.7021	7.21296e-194	1.15704e-190	6.4322
18	SMC	FRY	29.2161	1.20994e-187	1.73659e-184	3.13651
19	SMC	LMOD1	28.7882	3.01276e-182	4.1079e-179	4.34763
20	SMC	DGKG	27.4351	1.04502e-165	1.23903e-162	6.59616
21	SMC	CCDC3	27.0128	1.0456e-160	1.18806e-157	4.34709
22	SMC	AKAP6	26.9181	1.34965e-159	1.41558e-156	3.99527
23	SMC	CTNNA3	26.9087	1.73788e-159	1.75526e-156	3.37542
24	SMC	SORBS1	26.0193	2.99216e-149	2.91415e-146	3.29413
25	SMC	ZBTB7C	24.8706	1.5487e-136	1.40777e-133	4.44231
26	SMC	PPP1R12B	24.7163	7.15254e-135	5.9106e-132	2.30759
27	SMC	NOTCH3	24.6303	5.98984e-134	4.8042e-131	3.49366
28	SMC	PRDM16	24.3504	5.73939e-131	4.4718e-128	5.36137
29	SMC	DMD	24.226	1.18511e-129	8.7346e-127	2.20678
30	SMC	NR2F2-AS1	23.8464	1.10361e-125	7.52389e-123	2.43294
31	SMC	SYNPO2	23.6669	7.91584e-124	5.13964e-121	2.4379
32	SMC	PPP1R12A	23.5224	2.40801e-122	1.52713e-119	2.09265
33	SMC	EDNRA	23.431	2.06345e-121	1.27887e-118	4.13723
34	SMC	SOX6	22.999	4.77448e-117	2.77021e-114	2.64067
35	SMC	MCAM	22.9977	4.91753e-117	2.79377e-114	4.21238
36	SMC	SOX5	22.8498	1.46822e-115	8.17107e-113	1.8142
37	SMC	WTIP	22.7932	5.36019e-115	2.92345e-112	3.74084
38	SMC	NTRK2	22.699	4.58636e-114	2.35981e-111	3.50392
39	SMC	CLMN	22.6792	7.18226e-114	3.56767e-111	2.80809
40	SMC	MYOCD	22.6503	1.3859e-113	6.74885e-111	6.7592
41	SMC	MSRB3	22.6492	1.42125e-113	6.79956e-111	2.63884
42	SMC	FLNA	22.5743	7.76118e-113	3.64909e-110	3.58128
43	SMC	INPP4B	22.5603	1.06487e-112	4.92186e-110	2.7579
44	SMC	SLC8A1	22.3639	8.84096e-111	4.01821e-108	2.7381
45	SMC	TBX2	22.168	6.99308e-109	3.12625e-106	4.81676
46	SMC	TAGLN	22.0121	2.20386e-107	9.53955e-105	4.27244
47	SMC	CRIM1	21.4279	7.3369e-102	3.07811e-99	2.51921
48	SMC	MYOM1	21.184	1.34101e-99	5.37784e-97	2.67273
49	SMC	ARHGEF7	20.9986	6.7502e-98	2.62969e-95	2.3225
50	SMC	ERBB4	20.8701	1.00171e-96	3.79396e-94	3.22046
1	Pericytes	INPP4B	62.1227	0	0	4.8564
2	Pericytes	PRKG1	60.3088	0	0	3.43544
3	Pericytes	FRMD3	58.6164	0	0	5.71499
4	Pericytes	GUCY1A2	57.4016	0	0	5.35683
5	Pericytes	EGFLAM	55.5942	0	0	6.40159
6	Pericytes	CARMN	54.7201	0	0	5.13422
7	Pericytes	CACNA1C	53.6794	0	0	3.37008
8	Pericytes	EPS8	53.3204	0	0	2.94038
9	Pericytes	ABCC9	53.0584	0	0	4.55096
10	Pericytes	NOTCH3	52.1805	0	0	4.95238
11	Pericytes	PLCL1	49.913	0	0	3.7567
12	Pericytes	MYO1B	49.8056	0	0	3.66306
13	Pericytes	PDGFRB	46.9024	0	0	3.15319
14	Pericytes	DLC1	45.9569	0	0	1.93354
15	Pericytes	NR2F2-AS1	44.8976	0	0	2.68829
16	Pericytes	CD36	44.7134	0	0	3.31588
17	Pericytes	CALD1	43.6082	0	0	1.86218
18	Pericytes	PDZD2	43.377	0	0	3.17041
19	Pericytes	AC012409.2	42.3359	0	0	4.51658
20	Pericytes	RBPMS	40.1694	0	0	2.17935
21	Pericytes	RGS5	40.1524	0	0	4.4533
22	Pericytes	PDE1C	40.0892	0	0	4.16671
23	Pericytes	SH3RF1	40.0274	0	0	2.70975
24	Pericytes	SPECC1	39.8812	0	0	3.72667
25	Pericytes	ADGRB3	39.3675	0	0	4.20857
26	Pericytes	RASAL2	38.6475	0	0	2.37874
27	Pericytes	TPM1	38.3896	0	0	1.91244
28	Pericytes	FRY	37.6464	0	2.17068e-307	2.27206
29	Pericytes	NEURL1B	37.5113	6.01907e-308	3.41958e-305	3.62298
30	Pericytes	ADAMTS9-AS2	37.4764	2.22955e-307	1.216e-304	2.12274
31	Pericytes	NFASC	37.4044	3.30888e-306	1.76928e-303	4.93713
32	Pericytes	MEF2C	37.1003	2.77789e-301	1.40284e-298	2.16561
33	Pericytes	ASAP1	37.0591	1.28075e-300	6.35019e-298	1.87608
34	Pericytes	ITGA7	36.9443	8.97686e-299	4.37141e-296	4.01567
35	Pericytes	CASC15	36.5352	3.0678e-292	1.39432e-289	3.18893
36	Pericytes	ADGRF5	36.4647	4.01693e-291	1.79577e-288	3.25227
37	Pericytes	CLMN	36.3908	5.95889e-290	2.57935e-287	2.79771
38	Pericytes	ITGA1	35.1989	2.07706e-271	8.32962e-269	2.70978
39	Pericytes	NR2F2	34.5817	4.7665e-262	1.8838e-259	3.04774
40	Pericytes	GRK5	34.1255	3.09305e-255	1.15545e-252	1.85487
41	Pericytes	COBLL1	33.9716	5.85766e-253	2.15863e-250	2.283
42	Pericytes	STEAP4	33.9224	3.10915e-252	1.11561e-249	3.80042
43	Pericytes	LHFPL6	33.8213	9.57867e-251	3.39234e-248	1.65453
44	Pericytes	ANO1	33.5424	1.16066e-246	4.00647e-244	4.26796
45	Pericytes	IGFBP7	32.9172	1.24687e-237	4.25026e-235	1.86792
46	Pericytes	LDB3	32.4975	1.15602e-231	3.89192e-229	2.45184
47	Pericytes	LINC00989	32.4576	4.22768e-231	1.40596e-228	4.77213
48	Pericytes	MYH9	32.0566	1.77645e-225	5.69927e-223	2.11371
49	Pericytes	ARHGAP15	31.8885	3.85915e-223	1.22371e-220	2.96462
50	Pericytes	PDE3A	31.7477	3.41416e-221	1.07016e-218	2.80256
1	Adipocytes	PDE3B	35.3248	2.44719e-273	6.67348e-269	8.97262
2	Adipocytes	AQP7	34.5404	1.9882e-261	2.71091e-257	7.91051
3	Adipocytes	GHR	33.645	3.69367e-248	3.35755e-244	3.86914
4	Adipocytes	PLIN1	33.1628	3.70393e-241	2.52516e-237	8.80285
5	Adipocytes	ACACB	33.1106	2.09171e-240	1.14082e-236	4.66386
6	Adipocytes	TMEM132C	32.898	2.35109e-237	1.06857e-233	5.19518
7	Adipocytes	SORBS1	32.1886	2.55223e-227	9.94275e-224	4.54023
8	Adipocytes	GRK3	31.0364	1.739e-211	5.92783e-208	5.02781
9	Adipocytes	PPARG	30.4505	1.1784e-203	3.57055e-200	4.54913
10	Adipocytes	GPAM	29.4157	3.45854e-190	9.43145e-187	6.76484
11	Adipocytes	GYG2	29.3416	3.0615e-189	7.58974e-186	8.83245
12	Adipocytes	AC004160.1	28.718	2.27201e-181	5.16313e-178	4.43073
13	Adipocytes	BCL2	28.297	3.76011e-176	7.88755e-173	3.61607
14	Adipocytes	PALM2-AKAP2	28.1833	9.3666e-175	1.82448e-171	3.56864
15	Adipocytes	MLXIPL	28.0891	1.33113e-173	2.42e-170	6.7931
16	Adipocytes	SOX5	28.0851	1.4878e-173	2.53577e-170	2.48872
17	Adipocytes	PNPLA2	27.7606	1.29724e-169	2.08093e-166	5.97863
18	Adipocytes	PTPRF	27.5767	2.12005e-167	3.21188e-164	6.4204
19	Adipocytes	NEAT1	27.5517	4.21884e-167	6.05515e-164	2.28451
20	Adipocytes	SIK2	27.2866	6.11691e-164	8.3404e-161	3.44807
21	Adipocytes	ACSL1	27.229	2.94497e-163	3.82426e-160	4.87866
22	Adipocytes	PRKAR2B	27.1443	2.95748e-162	3.66592e-159	5.85674
23	Adipocytes	ASPH	27.0166	9.42643e-161	1.11765e-157	2.66611
24	Adipocytes	CD36	26.9746	2.93384e-160	3.33358e-157	3.59773
25	Adipocytes	PLIN4	26.8386	1.14627e-158	1.25035e-155	6.1498
26	Adipocytes	TRHDE-AS1	26.5403	3.32115e-155	3.48337e-152	7.44394
27	Adipocytes	LAMA4	26.2499	7.16646e-152	7.23812e-149	2.51816
28	Adipocytes	PTGER3	26.2224	1.47476e-151	1.43631e-148	7.14791
29	Adipocytes	EHBP1	26.1612	7.35802e-151	6.91908e-148	2.5871
30	Adipocytes	ADIPOQ	25.9531	1.6772e-148	1.52457e-145	7.54739
31	Adipocytes	PFKFB3	25.803	8.21596e-147	7.22739e-144	4.21646
32	Adipocytes	LIPE-AS1	25.7128	8.41101e-146	7.16775e-143	4.17006
33	Adipocytes	TENM3	25.0822	7.7819e-139	6.06321e-136	3.80453
34	Adipocytes	PLIN5	24.9999	6.1258e-138	4.6403e-135	6.43972
35	Adipocytes	PLAAT3	24.8605	1.98913e-136	1.46604e-133	4.23239
36	Adipocytes	TLN2	24.6204	7.63662e-134	5.48028e-131	2.59334
37	Adipocytes	WDPCP	24.3787	2.87552e-131	1.98102e-128	3.19851
38	Adipocytes	VKORC1L1	24.2144	1.57053e-129	1.04459e-126	3.34967
39	Adipocytes	TNS1	24.2017	2.13487e-129	1.38614e-126	2.18609
40	Adipocytes	DIRC3	23.9314	1.44312e-126	9.15204e-124	3.68996
41	Adipocytes	EBF1	23.7282	1.84505e-124	1.14351e-121	1.67231
42	Adipocytes	MAST4	23.6638	8.50383e-124	5.15332e-121	2.78731
43	Adipocytes	MGST1	23.5478	1.32123e-122	7.83259e-120	3.75624
44	Adipocytes	SLC19A3	23.5218	2.4408e-122	1.41618e-119	8.10947
45	Adipocytes	PLXNA4	23.2902	5.56748e-120	3.16303e-117	5.78085
46	Adipocytes	APBB1IP	23.2244	2.57975e-119	1.40699e-116	3.61688
47	Adipocytes	ADH1B	23.0106	3.65374e-117	1.9161e-114	2.973
48	Adipocytes	PECR	22.9043	4.20957e-116	2.12583e-113	5.06115
49	Adipocytes	LPL	22.8822	6.98671e-116	3.46414e-113	4.67534
50	Adipocytes	SLC16A7	22.7398	1.81109e-114	8.81936e-112	3.06577

## Sheet: Supplementary Table 7
X	Name	Term	ES	NES	NOM.p.val	FDR.q.val	FWER.p.val	Tag..	Gene..	Lead_genes
0	gsea	mitochondrial ATP synthesis coupled electron transport (GO:0042775)	-0.877168	-3.66913	0	0	0	52/71	6.12%	UQCRB;NDUFA4;COX6A2;COX7C;NDUFB2;UQCR11;NDUFB10;COX7B;COX5B;UQCR10;UQCRFS1;UQCRQ;COX6C;NDUFB9;NDUFB7;COX4I1;NDUFB1;COX6B1;COX8A;CYCS;NDUFA3;COX5A;NDUFS5;NDUFB11;NDUFA13;NDUFA1;NDUFAB1;NDUFC2;NDUFS7;CYC1;UQCRH;NDUFA6;NDUFB4;NDUFB3;NDUFV2;NDUFA11;NDUFB6;NDUFA7;NDUFS6;NDUFA2;NDUFS1;UQCRC1;UQCC3;NDUFA5;NDUFB8;NDUFB5;NDUFA8;COX4I2;NDUFC1;UQCRC2;NDUFS2;SDHA
1	gsea	aerobic electron transport chain (GO:0019646)	-0.879818	-3.64186	0	0	0	52/70	6.12%	UQCRB;NDUFA4;COX6A2;COX7C;NDUFB2;UQCR11;NDUFB10;COX7B;COX5B;UQCR10;UQCRFS1;UQCRQ;COX6C;NDUFB9;NDUFB7;COX4I1;NDUFB1;COX6B1;COX8A;CYCS;NDUFA3;COX5A;NDUFS5;NDUFB11;NDUFA13;NDUFA1;NDUFAB1;NDUFC2;NDUFS7;CYC1;UQCRH;NDUFA6;NDUFB4;NDUFB3;NDUFV2;NDUFA11;NDUFB6;NDUFA7;NDUFS6;NDUFA2;NDUFS1;UQCRC1;UQCC3;NDUFA5;NDUFB8;NDUFB5;NDUFA8;COX4I2;NDUFC1;UQCRC2;NDUFS2;SDHA
2	gsea	cellular response to interferon-gamma (GO:0071346)	0.79596	3.47091	0	0	0	54/111	6.68%	B2M;STAT1;HLA-DRA;HLA-A;HLA-C;HLA-B;HLA-DQA1;HLA-F;GBP2;HLA-DPB1;HLA-DRB1;HLA-DPA1;CIITA;SP100;GBP1;HLA-DQB1;HLA-E;CCL18;TRIM38;IRF9;ICAM1;GBP5;NCAM1;CCL5;CCL13;GBP4;IFI30;VCAM1;JAK2;CAMK2D;CD44;AIF1;IRF1;FCGR1A;TLR2;IRF8;CCL19;GBP3;GBP6;TRIM25;HLA-DQB2;TRIM22;TRIM21;JAK1;IRF4;CASP1;CCL4;CCL2;PTAFR;LGALS9;IFNGR1;DAPK1;IFNG;CAMK2A
3	gsea	mitochondrial respiratory chain complex assembly (GO:0033108)	-0.723076	-3.39923	0	0	0	50/90	10.96%	NDUFB2;NDUFB10;UQCRFS1;NDUFB9;NDUFB7;NDUFB1;NDUFA3;NDUFS5;NDUFB11;NDUFA13;NDUFA1;NDUFAB1;NDUFC2;COX17;NDUFS7;NDUFA6;NDUFB4;NDUFB3;NDUFV2;SLC25A33;NDUFA11;NDUFB6;NDUFA7;NDUFS6;NDUFA2;UQCC2;NDUFAF8;NDUFS1;UQCC3;TMEM126A;DMAC1;NDUFA5;NDUFB8;OXA1L;NDUFB5;NDUFA8;NDUFC1;NDUFAF4;NDUFS2;SMIM20;PET117;TIMM21;PET100;COX16;COX20;COA8;NDUFS3;NDUFA12;NDUFS8;COA3
4	gsea	T cell receptor signaling pathway (GO:0050852)	0.704814	3.39477	0	0	0	62/154	12.93%	HLA-DRA;HLA-A;HLA-DQA1;HLA-DPB1;HLA-DRB1;PTPRC;HLA-DPA1;BTN3A1;BTN3A2;HLA-DQB1;PSMB9;FYB1;BTN3A3;THEMIS;SKAP1;PAG1;PSMB8;PAK1;FYN;PSME2;MALT1;LCP2;PSME1;BTN2A1;ITK;CD3G;CD3D;PDE4B;PSMB2;BTN2A2;PSMD11;INPP5D;HLA-DQB2;GRAP2;PIK3CA;PTPN22;CD3E;CD28;PLCG2;RBCK1;RC3H1;CD247;PAK2;CD276;PSMD14;TRAT1;PSMA6;RIPK2;CD4;WNK1;PSME4;BCL10;PSMA5;PSMB1;HLA-DRB5;CARD11;PSMB7;BTRC;PSMA3;TRAF6;MAP3K7;THY1
5	gsea	mitochondrial electron transport, NADH to ubiquinone (GO:0006120)	-0.893799	-3.3754	0	0	0	30/39	6.12%	NDUFA4;NDUFB2;NDUFB10;NDUFB9;NDUFB7;NDUFB1;NDUFA3;NDUFS5;NDUFB11;NDUFA13;NDUFA1;NDUFAB1;NDUFC2;NDUFS7;NDUFA6;NDUFB4;NDUFB3;NDUFV2;NDUFA11;NDUFB6;NDUFA7;NDUFS6;NDUFA2;NDUFS1;NDUFA5;NDUFB8;NDUFB5;NDUFA8;NDUFC1;NDUFS2
6	gsea	regulation of immune response (GO:0050776)	0.718553	3.36332	0	0	0	78/152	15.95%	B2M;HLA-DRA;HLA-A;HLA-C;HLA-B;HLA-F;HLA-DRB1;HLA-E;ITGB2;ICAM1;IL15;RSAD2;TGFB2;ITGA4;FCGR3A;C3;VCAM1;CD96;TYROBP;AHR;SYK;IRF1;BIRC3;SLAMF7;FCGR1A;CD3G;CLEC2D;XIAP;CD3D;SLAMF6;HCST;CLEC2B;CD226;PTPN22;CD3E;CD8A;IRF4;IL4I1;CD200R1;LILRB2;JAML;KLRK1;NECTIN2;CD81;CD247;LAIR1;CRTAM;HERC5;CD276;FCGR2A;ERAP1;TREM2;FCGR2B;SAMHD1;PLSCR1;LYN;CASP8;APPL2;CD8B;ZMPSTE24;CD19;DHX58;ICAM3;MICB;SPPL2A;CD200;SIG…
7	gsea	antigen receptor-mediated signaling pathway (GO:0050851)	0.686132	3.34738	0	0	0	81/180	16.02%	HLA-DRA;HLA-A;HLA-DQA1;HLA-DPB1;HLA-DRB1;PTPRC;HLA-DPA1;BTN3A1;BTN3A2;HLA-DQB1;PSMB9;FYB1;BTN3A3;THEMIS;SKAP1;PAG1;PSMB8;PAK1;PRKCB;FYN;MNDA;PSME2;NCKAP1L;SYK;MALT1;LCP2;PSME1;BTN2A1;ITK;CD3G;CD3D;PDE4B;VAV3;PSMB2;BTN2A2;PSMD11;INPP5D;HLA-DQB2;GRAP2;CD79A;PIK3CA;PTPN22;CD3E;CD28;PLCG2;RBCK1;RC3H1;CD247;PAK2;CD276;PSMD14;TRAT1;PSMA6;RIPK2;CD4;WNK1;PSME4;NFAM1;PLEKHA1;BCL10;PSMA5;PSMB1;HLA-DRB5;CAR…
8	gsea	cellular respiration (GO:0045333)	-0.806153	-3.34258	0	0	0	21/42	6.12%	UQCRB;NR4A3;ATP5F1D;UQCR10;UQCRFS1;MTLN;MDH2;PPARGC1A;CYCS;NDUFS7;UQCRH;ETFB;SDHB;ETFA;NDUFS1;UQCRC1;NDUFA5;OXA1L;COX4I2;UQCRC2;SDHA
9	gsea	mitochondrial respiratory chain complex I assembly (GO:0032981)	-0.788921	-3.34103	0	0	0	34/58	6.12%	NDUFB2;NDUFB10;NDUFB9;NDUFB7;NDUFB1;NDUFA3;NDUFS5;NDUFB11;NDUFA13;NDUFA1;NDUFAB1;NDUFC2;NDUFS7;NDUFA6;NDUFB4;NDUFB3;NDUFV2;NDUFA11;NDUFB6;NDUFA7;NDUFS6;NDUFA2;NDUFAF8;NDUFS1;TMEM126A;DMAC1;NDUFA5;NDUFB8;OXA1L;NDUFB5;NDUFA8;NDUFC1;NDUFAF4;NDUFS2
10	gsea	NADH dehydrogenase complex assembly (GO:0010257)	-0.788921	-3.34103	0	0	0	34/58	6.12%	NDUFB2;NDUFB10;NDUFB9;NDUFB7;NDUFB1;NDUFA3;NDUFS5;NDUFB11;NDUFA13;NDUFA1;NDUFAB1;NDUFC2;NDUFS7;NDUFA6;NDUFB4;NDUFB3;NDUFV2;NDUFA11;NDUFB6;NDUFA7;NDUFS6;NDUFA2;NDUFAF8;NDUFS1;TMEM126A;DMAC1;NDUFA5;NDUFB8;OXA1L;NDUFB5;NDUFA8;NDUFC1;NDUFAF4;NDUFS2
11	gsea	innate immune response (GO:0045087)	0.656812	3.33254	0	0	0	117/221	20.87%	B2M;CD74;NLRC5;CIITA;JCHAIN;SP100;HLA-E;CYBB;TRIM38;CXCL10;DDX58;APOL1;CYBA;IFIH1;C3;TYROBP;FYN;ALPK1;SYK;MALT1;TRIM56;TLR2;KYNU;IFI27;TLR8;ADAR;PIK3CG;SLA;TRIM25;NCF2;NUB1;NCF1;TRIM22;APOBEC3G;FER;SRPK2;TRIM21;CYLD;FCN1;FCER1G;CLEC4E;RNASE6;ZDHHC11;YES1;PLCG2;TRIM14;IFI6;ANKRD17;CR1;LTF;TLR3;CORO1A;PTK2;TRIM59;IRAK4;CALCOCO2;CLEC7A;ISG15;TREM2;SRPK1;UBD;RIPK2;HCK;SIRPB1;LYN;CLEC4D;IL23R;TBK1;SAA…
12	gsea	translation (GO:0006412)	-0.744058	-3.32697	0	0	0	94/193	7.14%	RPL37A;RPLP1;RPL21;RPL13A;RPL38;RPS13;RPS23;RPS15A;RPS24;RPS20;RPL23A;RPS3A;RPL10A;RPL35;RPL27;RPS29;EEF1B2;RPL7;RPS25;EEF1G;RPL30;RPL26;RPS16;RPL37;RPL29;RPL14;RPS27;RPS28;EEF1A2;RPS11;RPL23;RPL18A;RPL9;RPL13;RPL32;RPL34;RPL27A;RPL24;RPS4Y1;RPL8;RPL7A;RPS12;RPL41;RPS26;RPL12;RPL4;RPS5;RPL3L;RPS2;RPL19;UBA52;RPL39;RPS6;RPL6;RPL15;RPS14;EEF2;MRPL51;RPS18;RPS15;RPL10;RPLP0;NDUFA7;MRPL34;MRPS24;RPL3…
13	gsea	interferon-gamma-mediated signaling pathway (GO:0060333)	0.869098	3.32247	0	0	0	39/65	6.68%	B2M;STAT1;HLA-DRA;HLA-A;HLA-C;HLA-B;HLA-DQA1;HLA-F;GBP2;HLA-DPB1;HLA-DRB1;HLA-DPA1;CIITA;SP100;GBP1;HLA-DQB1;HLA-E;TRIM38;IRF9;ICAM1;NCAM1;IFI30;VCAM1;JAK2;CAMK2D;CD44;IRF1;FCGR1A;IRF8;TRIM25;HLA-DQB2;TRIM22;TRIM21;JAK1;IRF4;PTAFR;IFNGR1;IFNG;CAMK2A
14	gsea	rRNA processing (GO:0006364)	-0.695071	-3.29994	0	0	0	61/173	7.77%	RPL37A;RPLP1;RPL21;RPL13A;RPL38;RPS24;RPL23A;RPL10A;RPL35;RPL27;RPL7;RPS25;RPL30;RPL26;RPS16;RPL37;RPL29;RPL14;RPS27;RPS28;RPL23;RPL18A;RPL9;RPL13;RPL32;RPL34;RPL27A;RPL24;RPL8;RPL7A;RPL41;RPL12;RPL4;RPS2;RPL19;UBA52;RPL39;RPS6;RPL6;RPL15;RPS14;RPS15;RPL10;RPLP0;RPL36A;RPL31;TSR3;RPL18;SBDS;RPL5;EXOSC5;RPS17;NOP53;RPL35A;RPL36;MRM2;WDR18;PIH1D1;RPS9;IMP4;UTP11
15	gsea	antigen processing and presentation of exogenous peptide antigen via MHC class I (GO:0042590)	0.770602	3.27972	0	0	0	31/76	8.56%	B2M;HLA-A;HLA-C;HLA-B;HLA-F;TAP1;PSMB9;HLA-E;CYBB;PSMB8;TAP2;CYBA;IFI30;PSME2;LNPEP;PSME1;FCGR1A;TAPBP;PDIA3;PSMB2;PSMD11;NCF2;NCF1;FCER1G;CALR;VAMP8;SEC22B;PSMD14;PSMA6;PSME4;SNAP23
16	gsea	rRNA metabolic process (GO:0016072)	-0.705072	-3.27503	0	0	0	60/160	7.77%	RPL37A;RPLP1;RPL21;RPL13A;RPL38;RPS24;RPL23A;RPL10A;RPL35;RPL27;RPL7;RPS25;RPL30;RPL26;RPS16;RPL37;RPL29;RPL14;RPS27;RPS28;RPL23;RPL18A;RPL9;RPL13;RPL32;RPL34;RPL27A;RPL24;RPL8;RPL7A;RPL41;RPL12;RPL4;RPS2;RPL19;UBA52;RPL39;RPS6;RPL6;RPL15;RPS14;RPS15;RPL10;RPLP0;RPL36A;RPL31;RPL18;SBDS;RPL5;EXOSC5;RPS17;NOP53;RPL35A;RPL36;MRM2;WDR18;PIH1D1;RPS9;IMP4;UTP11
17	gsea	response to cytokine (GO:0034097)	0.648127	3.24646	0	0	0	66/143	16.02%	STAT1;CD74;CIITA;SP100;IL1RAPL1;XAF1;PRKCA;JAK2;IL1R1;ADIPOQ;ANXA1;STAT3;TRIM56;KYNU;TIMP1;CHI3L1;CXCR4;HCLS1;ADAR;HDAC4;NUB1;AFF3;PTPN11;TRIM21;IFNAR2;MAP4K3;CASP1;NFAT5;PTPN13;LGALS9;CALCOCO2;LEF1;PTPN7;ISG15;UBD;PLSCR1;ADAM10;AKAP6;CASP8;IL23R;DPYSL3;TBK1;MCL1;CXCL16;TMEM102;IL6R;IL1B;BST2;PTPN6;PML;IRAK2;CD274;IL1RL2;SNCA;TRAF6;RHOA;MX2;CASP3;PTPN4;LAMP3;SETD2;MME;MYD88;IL18R1;IRAK3;BCL2
18	gsea	ribosome biogenesis (GO:0042254)	-0.664664	-3.23764	0	0	0	61/191	7.77%	RPL37A;RPLP1;RPL21;RPL13A;RPL38;RPS24;RPL23A;RPL10A;RPL35;RPL27;RPL7;RPS25;RPL30;RPL26;RPS16;RPL37;RPL29;RPL14;RPS27;RPS28;RPL23;RPL18A;RPL9;RPL13;RPL32;RPL34;RPL27A;RPL24;RPL8;RPL7A;RPL41;RPL12;RPL4;RPS2;RPL19;UBA52;RPL39;RPS6;RPL6;RPL15;RPS14;RPS15;RPL10;RPLP0;RPL36A;RPL31;RPL18;SBDS;RPL5;EXOSC5;RPS17;NOP53;RPL35A;RPL36;MRM2;WDR18;PIH1D1;RPS9;IMP4;RAN;UTP11
19	gsea	antigen processing and presentation of exogenous peptide antigen (GO:0002478)	0.712985	3.23177	0	0	0	21/98	4.20%	HLA-DRA;HLA-A;CD74;HLA-DQA1;HLA-F;HLA-DPB1;HLA-DRB1;HLA-DPA1;CTSS;HLA-DMA;HLA-DQB1;HLA-E;HLA-DMB;IFI30;HLA-DOA;HLA-DQB2;CANX;CLTC;FCER1G;SEC24D;KIF2A
20	gsea	antigen processing and presentation of exogenous peptide antigen via MHC class I, TAP-dependent (GO:0002479)	0.76948	3.23046	0	0	0	28/71	8.56%	B2M;HLA-A;HLA-C;HLA-B;HLA-F;TAP1;PSMB9;HLA-E;CYBB;PSMB8;TAP2;CYBA;PSME2;PSME1;FCGR1A;TAPBP;PDIA3;PSMB2;PSMD11;NCF2;NCF1;CALR;VAMP8;SEC22B;PSMD14;PSMA6;PSME4;SNAP23
21	gsea	cellular response to type I interferon (GO:0071357)	0.813353	3.23023	0	0	0	27/52	7.27%	STAT1;HLA-A;HLA-C;HLA-B;HLA-F;GBP2;SP100;HLA-E;IRF9;RSAD2;PSMB8;XAF1;IFIT3;IRF1;IFI27;IRF8;ADAR;STAT2;ISG20;IFNAR2;IFIT2;JAK1;IRF4;IFI6;ISG15;IP6K2;SAMHD1
22	gsea	type I interferon signaling pathway (GO:0060337)	0.813353	3.23023	0	0	0	27/52	7.27%	STAT1;HLA-A;HLA-C;HLA-B;HLA-F;GBP2;SP100;HLA-E;IRF9;RSAD2;PSMB8;XAF1;IFIT3;IRF1;IFI27;IRF8;ADAR;STAT2;ISG20;IFNAR2;IFIT2;JAK1;IRF4;IFI6;ISG15;IP6K2;SAMHD1
23	gsea	peptide biosynthetic process (GO:0043043)	-0.780929	-3.22122	0	0	0	83/151	7.14%	RPL37A;RPLP1;RPL21;RPL13A;RPL38;RPS13;RPS23;RPS15A;RPS24;RPS20;RPL23A;RPS3A;RPL10A;RPL35;RPL27;RPS29;RPL7;RPS25;RPL30;RPL26;RPS16;RPL37;RPL29;RPL14;RPS27;RPS28;EEF1A2;RPS11;RPL23;RPL18A;RPL9;RPL13;RPL32;RPL34;RPL27A;RPL24;RPS4Y1;RPL8;RPL7A;RPS12;RPL41;RPS26;RPL12;RPL4;RPS5;RPL3L;RPS2;RPL19;RPL39;RPS6;RPL6;RPL15;RPS14;PCSK5;MRPL51;RPS18;RPS15;RPL10;RPLP0;MRPL34;RPL36A;RHD;MRPS18A;RPS21;RPS10;MRPL2…
24	gsea	inner mitochondrial membrane organization (GO:0007007)	-0.773222	-3.19837	0	0	0	21/49	4.91%	ATP5PF;ATP5F1D;ATP5ME;ATP5F1E;ATP5F1B;ATP5PO;ATP5MC3;ATP5F1A;ATP5MG;NDUFA13;ATP5MC2;ROMO1;ATP5PB;MICOS10;ATP5MC1;ATP5PD;MICOS13;UQCC3;TIMM13;GHITM;TIMM8B
25	gsea	positive regulation of immune response (GO:0050778)	0.781205	3.19754	0	0	0	32/64	11.96%	HLA-DRA;CD74;HLA-DRB1;PTPRC;ITGB2;SKAP1;IL15;RSAD2;TGFB2;GBP5;CCL5;CYBA;GRN;HLA-DMB;NMI;TLR8;ITGAM;CD226;PYCARD;CD81;LGALS9;SASH3;IFNG;FCGR2B;PLSCR1;IL12B;IL23R;NOD2;MYB;POLR3F;IFI35;EIF2AK4
26	gsea	negative regulation of cytokine production (GO:0001818)	0.617953	3.16312	0	0	0	70/168	16.12%	NLRC5;HLA-DRB1;PTPRC;TMSB4X;GBP1;SRGN;LAPTM5;DDX58;CD84;IFIH1;GPNMB;TYROBP;UBA7;ILRUN;NCKAP1L;ANXA1;UBE2L6;FN1;TLR8;HDAC9;BTN2A2;TRIM25;HOMER2;ABCD2;PDCD4;NPLOC4;SLAMF1;CYLD;OTUD7B;TNFAIP3;PTPN22;PYCARD;LILRB4;ATP2B1;CD200R1;ANXA4;CR1;PRNP;MAP2K5;LGALS9;IFNG;LEF1;HERC5;ISG15;TRAF3IP1;TREM2;FCGR2B;PDCD1LG2;IL12B;APPL2;IL23R;TBK1;CMKLR1;RNF125;PTGER4;PTPN6;CHID1;CD274;THBS1;DHX58;EZR;SIRPA;CD200;TL…
27	gsea	neutrophil activation involved in immune response (GO:0002283)	0.578143	3.15568	0	0	0	185/451	18.29%	B2M;LYZ;HLA-C;HLA-B;PTPRC;CTSS;EEF1A1;CTSZ;ITGB2;CYBB;ANXA2;FTL;FGL2;FTH1;CD53;CST3;CD68;CSTB;IQGAP1;CYBA;GRN;MMP9;CHIT1;C3;PSAP;COTL1;IQGAP2;TYROBP;CD44;MNDA;DOCK2;NCKAP1L;MAPK1;CTSB;ARPC5;ACTR2;SYK;NPC2;TLR2;TXNDC5;SERPINA1;TNFRSF1B;GMFG;SDCBP;S100A11;CHI3L1;CD14;ATP6V0A1;PSMD11;CTSH;UBR4;ANO6;GLIPR1;ITGAM;CD63;FCN1;ATP6AP2;SLC2A5;FCER1G;CAP1;CMTM6;IGF2R;LAMP1;MIF;PYCARD;CNN2;VAPA;DNAJC5;APAF1;…
28	gsea	neutrophil degranulation (GO:0043312)	0.578488	3.15556	0	0	0	184/447	18.29%	B2M;LYZ;HLA-C;HLA-B;PTPRC;CTSS;EEF1A1;CTSZ;ITGB2;CYBB;ANXA2;FTL;FGL2;FTH1;CD53;CST3;CD68;CSTB;IQGAP1;CYBA;GRN;MMP9;CHIT1;C3;PSAP;COTL1;IQGAP2;TYROBP;CD44;MNDA;DOCK2;NCKAP1L;MAPK1;CTSB;ARPC5;ACTR2;NPC2;TLR2;TXNDC5;SERPINA1;TNFRSF1B;GMFG;SDCBP;S100A11;CHI3L1;CD14;ATP6V0A1;PSMD11;CTSH;UBR4;ANO6;GLIPR1;ITGAM;CD63;FCN1;ATP6AP2;SLC2A5;FCER1G;CAP1;CMTM6;IGF2R;LAMP1;MIF;PYCARD;CNN2;VAPA;DNAJC5;APAF1;SPTA…
29	gsea	neutrophil mediated immunity (GO:0002446)	0.577876	3.15519	0	0	0	187/453	18.29%	B2M;LYZ;HLA-C;HLA-B;PTPRC;CTSS;EEF1A1;CTSZ;ITGB2;CYBB;ANXA2;FTL;FGL2;FTH1;CD53;CST3;CD68;CSTB;IQGAP1;CYBA;GRN;MMP9;CHIT1;C3;PSAP;COTL1;IQGAP2;TYROBP;CD44;MNDA;DOCK2;NCKAP1L;MAPK1;CTSB;ARPC5;ACTR2;NPC2;TLR2;TXNDC5;SERPINA1;TNFRSF1B;GMFG;SDCBP;S100A11;CHI3L1;CD14;ATP6V0A1;PSMD11;CTSH;UBR4;ANO6;GLIPR1;ITGAM;CD63;FCN1;ATP6AP2;SLC2A5;FCER1G;CAP1;CMTM6;IGF2R;LAMP1;MIF;PYCARD;CNN2;VAPA;DNAJC5;APAF1;SPTA…
30	gsea	positive regulation of T cell activation (GO:0050870)	0.747085	3.15426	0	0	0	46/70	16.28%	HLA-A;HLA-DPB1;PTPRC;HLA-DPA1;IL15;CCL5;HLA-DMB;VCAM1;AIF1;NCKAP1L;DOCK8;ANXA1;CD86;RHOH;CCL19;CCR2;PYCARD;CD3E;CD28;LILRB2;CCL2;CD81;LGALS9;CD276;IL7;CD6;PDCD1LG2;SIRPB1;IL12B;IL23R;CD80;NOD2;IL1B;SLC7A1;CD274;MDK;NCK2;SIRPG;SIRPA;THY1;IL21;CD47;ZAP70;LCK;CD40LG;TNFRSF13C
31	gsea	ncRNA processing (GO:0034470)	-0.635795	-3.13702	0	0	0	62/198	7.77%	RPL37A;RPLP1;RPL21;RPL13A;RPL38;RPS24;RPL23A;RPL10A;RPL35;RPL27;RPL7;RPS25;RPL30;RPL26;RPS16;RPL37;RPL29;RPL14;RPS27;RPS28;RPL23;RPL18A;RPL9;RPL13;RPL32;RPL34;RPL27A;RPL24;RPL8;RPL7A;RPL41;RPL12;RPL4;RPS2;RPL19;UBA52;RPL39;RPS6;RPL6;RPL15;RPS14;RPS15;RPL10;RPLP0;RPL36A;RPL31;RPL18;SBDS;RPL5;EXOSC5;POP7;RPS17;NOP53;INTS5;RPL35A;RPL36;MRM2;WDR18;PIH1D1;RPS9;IMP4;UTP11
32	gsea	positive regulation of cytokine production (GO:0001819)	0.569636	3.11902	0	0	0	118/308	16.12%	HLA-A;CD74;HLA-DPB1;PTPRC;HLA-DPA1;BTN3A1;BTN3A2;HLA-E;RUNX1;LAPTM5;IL15;CD2;GBP5;DDX58;CYBA;IFIH1;C3;TYROBP;LTB;IL1R1;IFI16;AIF1;RORA;ADIPOQ;ANXA1;SYK;MALT1;STAT3;IRF1;TLR2;ITK;TLR8;CHI3L1;CD86;CCL19;PDE4B;SLAMF6;CD14;PIK3CG;PTPN11;CYP1B1;CD226;FCN1;FCER1G;ARHGEF2;MIF;CCR2;TNFRSF14;TLR1;PTPN22;PYCARD;PLA2R1;CD28;IRF4;S100A13;PLCG2;BATF;LILRB2;TLR3;LGALS9;POU2AF1;STAT6;RASGRP1;IFNG;CRTAM;CD276;CL…
33	gsea	nuclear-transcribed mRNA catabolic process, nonsense-mediated decay (GO:0000184)	-0.810878	-3.11195	0	0	0	62/113	3.47%	RPL37A;RPLP1;RPL21;RPL13A;RPL38;RPS13;RPS23;RPS15A;RPS24;RPS20;RPL23A;RPS3A;RPL10A;RPL35;RPL27;RPS29;RPL7;RPS25;RPL30;RPL26;RPS16;RPL37;RPL29;RPL14;RPS27;RPS28;RPS11;RPL23;RPL18A;RPL9;RPL13;RPL32;RPL34;RPL27A;RPL24;RPS4Y1;RPL8;RPL7A;RPS12;RPL41;RPS26;RPL12;RPL4;RPS5;RPS2;RPL19;UBA52;RPL39;RPS6;RPL6;RPL15;RPS14;RPS18;RPS15;RPL10;RPLP0;RPL36A;RPS21;RPS10;RPL31;RPS8;RPL18
34	gsea	regulation of peptidyl-tyrosine phosphorylation (GO:0050730)	0.663978	3.10951	0	0	0	37/87	12.69%	CD74;PTPRC;ITGB2;IL15;JAK2;GHR;FYN;CD44;SAMSN1;HCLS1;PTPN11;SEMA4D;ARHGEF2;CSPG4;MIF;TNFRSF14;BANK1;PLCG2;PRNP;CD81;EFNA5;PAK2;TREM2;EGFR;RIPK2;IL12B;IL23R;ENPP2;CD80;IL6R;PTPN6;RAP2C;FGF7;PRKCD;ANGPT1;RAP2B;ITGA5
35	gsea	positive regulation of lymphocyte proliferation (GO:0050671)	0.735508	3.10893	0	0	0	35/70	11.45%	CD74;HLA-DPB1;PTPRC;HLA-DPA1;HLA-E;IL15;CCL5;HLA-DMB;VCAM1;AIF1;NCKAP1L;ANXA1;CD86;CCL19;VAV3;GPR183;MIF;CD3E;CD28;LILRB2;CD81;SASH3;CD276;TNFSF13B;IL7;CD6;PDCD1LG2;FCRL3;IL12B;IL23R;CD80;IL1B;SLC7A1;CD274;NCK2
36	gsea	defense response to virus (GO:0051607)	0.638631	3.09949	0	0	0	60/120	18.02%	STAT1;NLRC5;PTPRC;RSAD2;CXCL10;DDX58;IFIH1;IFI16;IFIT3;IRF1;TRIM56;TLR2;IFI27;TLR8;STAT2;APOBEC3C;APOBEC3G;FLNA;MOV10;ISG20;IFNAR2;IFIT2;RNASE6;PYCARD;ZDHHC11;IFI6;TLR3;AGBL4;ZMYND11;RTP4;ISG15;SAMHD1;PLSCR1;RNASE1;OAS3;BST2;APOBEC3F;TRIM5;IRF2;CLPB;ZDHHC1;ABCE1;SERINC3;MX2;IL21;IFIT5;OAS2;SETD2;OAS1;MYD88;RNF135;TLR7;NCBP3;BCL2;APOBEC3A;PRF1;PMAIP1;BNIP3L;IFIT1;EIF2AK2
37	gsea	positive regulation of tumor necrosis factor superfamily cytokine production (GO:1903557)	0.701154	3.09426	0	0	0	36/75	10.16%	PTPRC;HLA-E;CD2;DDX58;CYBA;IFIH1;CLU;JAK2;TYROBP;SYK;STAT3;TLR2;CD86;CCL19;CD14;PTPN11;LY96;ARHGEF2;MIF;CCR2;TLR1;PYCARD;PLCG2;TLR3;LGALS9;IFNGR1;RASGRP1;IFNG;CLEC7A;SETD4;IL12B;PSEN1;NOD2;OAS3;LBP;BCL10
38	gsea	nuclear-transcribed mRNA catabolic process (GO:0000956)	-0.682256	-3.09049	0	0	0	70/170	7.14%	RPL37A;RPLP1;RPL21;RPL13A;RPL38;RPS13;RPS23;RPS15A;RPS24;RPS20;RPL23A;RPS3A;RPL10A;RPL35;RPL27;RPS29;RPL7;RPS25;RPL30;RPL26;RPS16;RPL37;RPL29;RPL14;RPS27;RPS28;RPS11;RPL23;RPL18A;RPL9;RPL13;RPL32;RPL34;RPL27A;RPL24;RPS4Y1;RPL8;RPL7A;RPS12;RPL41;RPS26;RPL12;RPL4;RPS5;RPS2;RPL19;UBA52;RPL39;RPS6;RPL6;RPL15;RPS14;RPS18;RPS15;RPL10;RPLP0;RPL36A;RPS21;RPS10;RPL31;RPS8;ZFP36;RPL18;RPL5;EXOSC5;RPS27A;RP…
39	gsea	regulation of cytokine production (GO:0001817)	0.626497	3.08832	0	0	0	57/140	15.73%	HLA-B;HLA-DRB1;PTPRC;BTN3A1;BTN3A2;BTN3A3;SRGN;IL15;DDX58;IFIH1;GPNMB;IFI16;ANXA1;BTN2A1;TRIM56;ITK;TNFRSF1B;IRF8;HDAC9;PIK3CG;BTN2A2;TRIM21;POLA1;MIF;CCR2;PLA2R1;CD28;S100A13;ATP2B1;BATF;LTF;LGALS9;IFNG;CRTAM;CD276;ISG15;TREM2;FCGR2B;PLD4;LYN;IL12B;CASP8;NFAM1;TBK1;SAA1;PTGER4;PLD3;IGF2BP3;SIRPA;IL21;CD47;SYT11;KAT2A;TRAF3;BCL6;SNAI2;CLEC6A
40	gsea	cellular macromolecule biosynthetic process (GO:0034645)	-0.610515	-3.08673	0	0	0	109/299	10.44%	RPL37A;RPLP1;RPL21;RPL13A;RPL38;RPS13;RPS23;RPS15A;RPS24;RPS20;RPL23A;RPS3A;RPL10A;RPL35;RPL27;RPS29;EEF1B2;RPL7;RPS25;EEF1G;RPL30;RPL26;RPS16;RPL37;RPL29;RPL14;RPS27;RPS28;EEF1A2;RPS11;RPL23;RPL18A;RPL9;RPL13;RPL32;RPL34;RPL27A;RPL24;RPS4Y1;RPL8;RPL7A;RPS12;RPL41;RPS26;RPL12;RPL4;RPS5;RPL3L;RPS2;RPL19;RPL39;RPS6;RPL6;RPL15;RPS14;EEF2;POLR2I;MRPL51;RPS18;RPS15;RPL10;POLR2A;RPLP0;MRPL34;RPL36A;MRP…
41	gsea	regulation of interferon-gamma production (GO:0032649)	0.711864	3.07929	0	0	0	39/79	15.64%	HLA-A;HLA-DPB1;HLA-DRB1;HLA-DPA1;BTN3A1;BTN3A2;LAPTM5;CD2;IL1R1;TLR8;PDE4B;SLAMF6;CD14;CD226;CCR2;PTPN22;PYCARD;LILRB4;CR1;TLR3;PRNP;LGALS9;RASGRP1;CRTAM;CD276;CLEC7A;ISG15;PDCD1LG2;IL12B;IL23R;IL1B;CD274;SIRPA;IL21;TLR4;CD47;CD244;IL18R1;TLR7
42	gsea	cellular response to tumor necrosis factor (GO:0071356)	0.595283	3.05994	0	0	0	85/186	20.88%	STAT1;GBP2;TMSB4X;GBP1;PSMB9;CCL18;PSMB8;CCL5;CCL13;ERBIN;JAK2;LTB;PSME2;ANKRD1;PSME1;BIRC3;TNFRSF1B;CHI3L1;CCL19;GBP3;PSMB2;PSMD11;EDA2R;ARHGEF2;TRAF5;TNFRSF14;PYCARD;CCL4;CCL2;TNFSF13;TNFSF8;ASAH1;PSMD14;TNFSF13B;TNFRSF17;CCL22;PSMA6;TANK;PSME4;TNFRSF1A;NFE2L2;ACTN4;TNFSF14;AIM2;PSMA5;TXNDC17;PSMB1;ADAM17;CCL23;NPNT;PSMB7;PSMA3;TRAF6;CCL3L1;PSMD9;ZFP36L1;LIMS1;TRAF3;ADAMTS7;TRAF1;BAG4;PSMA2;PSM…
43	gsea	positive regulation of GTPase activity (GO:0043547)	0.580418	3.05738	0	0	0	83/192	19.87%	CCL18;DOCK10;ARHGAP24;MAPRE2;CCL5;CCL13;DOCK8;S100A10;ARHGAP25;DOCK9;RSU1;RGS10;DOCK11;RAPGEF2;CCL19;TIAM2;PIP5K1A;TBC1D5;DOCK7;SEMA4D;NF1;MAP4K4;TBC1D8;TBC1D4;SRGAP2;SIPA1L1;TBC1D16;CCL4;ERBB2;F11R;TBCK;CCL2;USP6;TBC1D9;PKP4;RASGRP1;GSK3B;SIPA1L3;TBC1D20;CCL22;GPR65;FLCN;TBC1D22B;GRTP1;AFDN;TBC1D15;SIPA1;ARHGAP45;PICALM;ALS2;TBC1D22A;GARNL3;NET1;ARHGEF10;USP6NL;CCL23;SNX13;ARHGEF7;RABGAP1L;THY1;…
44	gsea	antigen processing and presentation of peptide antigen via MHC class II (GO:0002495)	0.672613	3.05557	0	0	0	33/93	15.49%	HLA-DRA;CD74;HLA-DQA1;HLA-DPB1;HLA-DRB1;HLA-DPA1;CTSS;HLA-DMA;HLA-DQB1;HLA-DMB;IFI30;HLA-DOA;HLA-DQB2;CANX;CLTC;FCER1G;SEC24D;KIF2A;CTSD;FCGR2B;AP1S2;KIFAP3;HLA-DRB5;PIKFYVE;HLA-DOB;DYNC1H1;DYNC1LI2;CAPZA1;ACTR1A;DYNC1I1;ACTR10;LAG3;KIF3C
45	gsea	antigen processing and presentation of exogenous peptide antigen via MHC class II (GO:0019886)	0.672613	3.05557	0	0	0	33/93	15.49%	HLA-DRA;CD74;HLA-DQA1;HLA-DPB1;HLA-DRB1;HLA-DPA1;CTSS;HLA-DMA;HLA-DQB1;HLA-DMB;IFI30;HLA-DOA;HLA-DQB2;CANX;CLTC;FCER1G;SEC24D;KIF2A;CTSD;FCGR2B;AP1S2;KIFAP3;HLA-DRB5;PIKFYVE;HLA-DOB;DYNC1H1;DYNC1LI2;CAPZA1;ACTR1A;DYNC1I1;ACTR10;LAG3;KIF3C
46	gsea	myeloid leukocyte differentiation (GO:0002573)	0.696402	3.0518	0	0	0	29/67	11.69%	HLA-DRB1;RUNX1;IL15;SNX10;MMP9;TYROBP;IFI16;CAMK4;BATF2;MYH9;CCL19;MT1G;GPR183;CSF1;DEK;BATF;LGALS9;IFNG;LEF1;TREM2;UBD;CDKN1A;CD4;CEBPA;CASP8;EP300;PML;TGFBR2;CDC42
47	gsea	positive regulation of tumor necrosis factor production (GO:0032760)	0.701772	3.04348	0	0	0	34/72	9.73%	PTPRC;HLA-E;CD2;DDX58;CYBA;IFIH1;CLU;JAK2;TYROBP;SYK;STAT3;TLR2;CCL19;CD14;PTPN11;LY96;ARHGEF2;MIF;CCR2;TLR1;PYCARD;PLCG2;TLR3;LGALS9;IFNGR1;RASGRP1;IFNG;CLEC7A;SETD4;IL12B;PSEN1;NOD2;OAS3;LBP
48	gsea	defense response to symbiont (GO:0140546)	0.64069	3.0328	0	0	0	55/111	18.02%	STAT1;NLRC5;PTPRC;RSAD2;DDX58;IFIH1;IFI16;IFIT3;IRF1;TRIM56;TLR2;IFI27;TLR8;STAT2;APOBEC3C;APOBEC3G;FLNA;MOV10;ISG20;IFNAR2;IFIT2;RNASE6;PYCARD;IFI6;TLR3;AGBL4;ZMYND11;RTP4;ISG15;SAMHD1;PLSCR1;RNASE1;OAS3;BST2;APOBEC3F;TRIM5;IRF2;ABCE1;SERINC3;MX2;IL21;IFIT5;OAS2;SETD2;OAS1;MYD88;TLR7;NCBP3;BCL2;APOBEC3A;PRF1;PMAIP1;BNIP3L;IFIT1;EIF2AK2
49	gsea	T cell activation (GO:0042110)	0.688328	3.03228	0	0	0	33/73	11.96%	CD74;PTPRC;LCP1;CD2;CD44;ITK;CD3G;RHOH;CCL19;PIK3CG;PPP3CB;PTPN22;CD3E;CD28;CD8A;IRF4;JAML;KIF13B;MSN;RASGRP1;CRTAM;CD276;CLEC7A;CD4;CASP8;TNFSF14;CD8B;DPP4;RAB29;MDK;NCK2;MICB;EIF2AK4
50	gsea	positive regulation of phagocytosis (GO:0050766)	0.745037	3.03067	0	0	0	31/50	14.14%	PTPRC;IL15;CYBA;IL2RG;C3;DOCK2;NCKAP1L;C2;MYO18A;ANO6;FCER1G;PYCARD;CALR;IL15RA;CCL2;RAB31;ABCA7;IFNG;CLEC7A;TREM2;FCGR2B;CAMK1D;SIRPB1;APPL2;IL1B;RAB27A;LMAN2;SIRPG;SIRPA;CD47;IL2RB
51	gsea	positive regulation of interferon-gamma production (GO:0032729)	0.744321	3.03055	0	0	0	25/54	9.70%	HLA-A;HLA-DPB1;HLA-DPA1;BTN3A1;BTN3A2;CD2;IL1R1;TLR8;PDE4B;SLAMF6;CD14;CD226;CCR2;PTPN22;PYCARD;TLR3;LGALS9;RASGRP1;CRTAM;CD276;CLEC7A;ISG15;IL12B;IL23R;IL1B
52	gsea	positive regulation of leukocyte mediated cytotoxicity (GO:0001912)	0.799477	3.03035	0	0	0	18/40	8.73%	HLA-DRA;HLA-A;HLA-B;HLA-F;HLA-DRB1;HLA-E;TYROBP;SLAMF6;ITGAM;CD226;LAMP1;KLRK1;NECTIN2;RASGRP1;CRTAM;CD1E;IL12B;IL23R
53	gsea	protein targeting to ER (GO:0045047)	-0.842375	-3.02488	0	0	0	64/103	3.78%	RPL37A;RPLP1;RPL21;RPL13A;RPL38;RPS13;RPS23;RPS15A;RPS24;RPS20;RPL23A;RPS3A;RPL10A;RPL35;RPL27;RPS29;RPL7;RPS25;RPL30;RPL26;RPS16;RPL37;RPL29;RPL14;RPS27;RPS28;RPS11;RPL23;RPL18A;RPL9;RPL13;RPL32;RPL34;RPL27A;RPL24;RPS4Y1;RPL8;RPL7A;RPS12;RPL41;RPS26;RPL12;RPL4;RPS5;RPS2;RPL19;UBA52;RPL39;RPS6;RPL6;RPL15;RPS14;RPS18;RPS15;RPL10;RPLP0;RPL36A;RPS21;RPS10;SRP14;RPL31;RPS8;RPL18;SEC61G
54	gsea	response to interferon-gamma (GO:0034341)	0.704818	3.02355	0	0	0	39/72	13.93%	STAT1;CD74;GBP2;HLA-DPA1;CIITA;SP100;GBP1;CCL18;GBP5;CCL5;CCL13;GBP4;AIF1;TLR2;KYNU;IRF8;CCL19;GBP3;GBP6;NUB1;TRIM21;CASP1;CCL4;CCL2;LGALS9;DAPK1;CALCOCO2;UBD;CCL22;IL23R;CXCL16;BST2;SYNCRIP;CCL23;SNCA;SIRPA;CCL3L1;TLR4;CD47
55	gsea	cellular response to cytokine stimulus (GO:0071345)	0.529914	3.0201	0	0	0	199/426	22.38%	STAT1;GBP2;HLA-DPA1;GBP1;ITGB2;CCL18;VIM;ICAM1;GBP5;CXCL10;CCL5;HSP90B1;CCL13;IL2RG;MMP9;GBP4;IL1RAPL1;ERBIN;VCAM1;JAK2;IL32;GHR;SOS1;FYN;IL1R1;IFI16;F13A1;MNDA;AIF1;DOCK8;RORA;ANXA1;SYK;ANKRD1;STAT4;STK39;STAT3;IRF1;TLR2;TIMP1;FN1;TNFRSF1B;IRF8;CHI3L1;CXCR4;CD86;CCL19;CBL;HCLS1;GBP3;STAT2;PYHIN1;GBP6;SLA;POU2F1;ZEB1;INPP5D;PTPN11;FER;ITGAM;SDC1;IL10RA;GRAP2;IFNAR2;ARHGEF2;CSF1;PIK3CA;CCR2;PYCARD…
56	gsea	regulation of T cell proliferation (GO:0042129)	0.710652	3.01198	0	0	0	39/71	13.94%	HLA-DPB1;HLA-DRB1;PTPRC;HLA-DPA1;IL15;CCL5;HLA-DMB;GPNMB;VCAM1;AIF1;NCKAP1L;ANXA1;PLA2G2D;TNFRSF1B;CD86;CCL19;CD3E;CD28;LILRB4;DLG5;IL4I1;LILRB2;CR1;LGALS3;TNFSF8;CD276;CD6;PDCD1LG2;IL12B;IL23R;CD80;IDO1;IL1B;SLC7A1;CD274;NCK2;HLA-G;IL21;VSIG4
57	gsea	regulation of ERK1 and ERK2 cascade (GO:0070372)	0.569376	3.00161	0	0	0	85/217	18.55%	CD74;HLA-DRB1;PTPRC;GBP1;CCL18;ICAM1;APOE;CCL5;CCL13;GPNMB;PRKCA;CD44;DLG1;ADIPOQ;SYK;GAREM1;FN1;CHI3L1;RAPGEF2;CCL19;PLA2G2A;GCNT2;PTPN11;SLAMF1;GPR183;MIF;PTPN22;PYCARD;CCL4;ERBB2;MTURN;ADRA1A;MARCO;GLIPR2;YWHAZ;CCL2;FBXW7;LGALS9;DUSP4;ABCA7;RASGRP1;ROR1;TREM2;CCL22;CNKSR3;EGFR;FLCN;PDGFC;SLC9A3R1;CD4;SPRED2;CCR1;DUSP10;LYN;ITGB1BP1;PTEN;NOD2;SPRED1;ZDHHC17;IL1B;NOTCH2;EMILIN1;PTPN6;RPS6KA6;CCL…
58	gsea	regulation of phagocytosis (GO:0050764)	0.715932	2.99778	0	0	0	32/55	14.78%	PTPRC;IL15;CYBA;IL2RG;DYSF;DOCK2;ADIPOQ;SYK;TLR2;FCER1G;PYCARD;CALR;IL15RA;ABCA7;IFNG;CLEC7A;PIP4P2;TREM2;FCGR2B;CAMK1D;PLSCR1;HCK;SIRPB1;IL1B;RAB27A;LMAN2;SIRPG;SIRPA;CD47;IL2RB;SYT11;SCARB1
59	gsea	SRP-dependent cotranslational protein targeting to membrane (GO:0006614)	-0.882164	-2.99339	0	0	0	63/90	3.47%	RPL37A;RPLP1;RPL21;RPL13A;RPL38;RPS13;RPS23;RPS15A;RPS24;RPS20;RPL23A;RPS3A;RPL10A;RPL35;RPL27;RPS29;RPL7;RPS25;RPL30;RPL26;RPS16;RPL37;RPL29;RPL14;RPS27;RPS28;RPS11;RPL23;RPL18A;RPL9;RPL13;RPL32;RPL34;RPL27A;RPL24;RPS4Y1;RPL8;RPL7A;RPS12;RPL41;RPS26;RPL12;RPL4;RPS5;RPS2;RPL19;UBA52;RPL39;RPS6;RPL6;RPL15;RPS14;RPS18;RPS15;RPL10;RPLP0;RPL36A;RPS21;RPS10;SRP14;RPL31;RPS8;RPL18
60	gsea	tumor necrosis factor-mediated signaling pathway (GO:0033209)	0.617884	2.98438	0	0	0	53/115	20.05%	STAT1;TMSB4X;PSMB9;PSMB8;JAK2;LTB;PSME2;PSME1;BIRC3;TNFRSF1B;PSMB2;PSMD11;EDA2R;TRAF5;TNFRSF14;PYCARD;TNFSF13;TNFSF8;PSMD14;TNFSF13B;TNFRSF17;PSMA6;PSME4;TNFRSF1A;ACTN4;TNFSF14;AIM2;PSMA5;TXNDC17;PSMB1;ADAM17;PSMB7;PSMA3;TRAF6;PSMD9;LIMS1;TRAF3;TRAF1;BAG4;PSMA2;PSMD13;CD40LG;NFKBIA;TNFRSF13C;PSMD3;PSME3;PTK2B;CD27;TNFRSF11B;PLVAP;RIPK1;TNFRSF9;TNFRSF11A
61	gsea	positive regulation of T cell mediated immunity (GO:0002711)	0.844539	2.97783	0	0	0	8/32	1.50%	B2M;HLA-DRA;HLA-A;HLA-B;HLA-F;HLA-DRB1;HLA-E;MALT1
62	gsea	regulation of I-kappaB kinase/NF-kappaB signaling (GO:0043122)	0.564317	2.97612	0	0	0	99/219	21.02%	STAT1;CD74;HLA-DRB1;TRIM38;PRKCB;RORA;ADIPOQ;ALPK1;MALT1;BIRC3;PPM1A;RHOH;ATP2C1;CCL19;APOL3;CAPN3;TRIM25;TNFSF10;CFLAR;TRIM22;FLNA;PPM1B;EDA2R;TRIM21;OTUD7B;TNFAIP3;TRAF5;PYCARD;MIER1;LITAF;VAPA;LILRB4;CASP1;OPTN;S100A13;PLCG2;TRIM14;RBCK1;PRKD1;WLS;PRKN;ANKRD17;LTF;TNFRSF19;ZMYND11;LGALS9;TRIM59;IRAK4;ROR1;CLEC7A;TREM2;UBD;FASLG;RIPK2;TANK;CD4;CASP8;TNFRSF1A;TBK1;NOD2;ZDHHC17;CCDC22;IL1B;BST2;B…
63	gsea	regulation of tumor necrosis factor production (GO:0032680)	0.616568	2.97416	0	0	0	57/114	19.32%	PTPRC;HLA-E;CD2;DDX58;CYBA;IFIH1;CLU;JAK2;TYROBP;ILRUN;ADIPOQ;SYK;STAT3;TLR2;CCL19;CD14;PTPN11;SLAMF1;LY96;ARHGEF2;TNFAIP3;MIF;CCR2;TLR1;PTPN22;PYCARD;PLCG2;LTF;TLR3;LGALS9;DICER1;IFNGR1;RASGRP1;IFNG;CLEC7A;SETD4;IL12B;PSEN1;NOD2;OAS3;LBP;PTPN6;THBS1;SIRPA;OAS2;TLR4;CD47;SYT11;OAS1;MC1R;IRAK3;LILRA5;CCL3;DHX9;NFKBIL1;RIPK1;POMC
64	gsea	cotranslational protein targeting to membrane (GO:0006613)	-0.855287	-2.97283	0	0	0	63/94	3.47%	RPL37A;RPLP1;RPL21;RPL13A;RPL38;RPS13;RPS23;RPS15A;RPS24;RPS20;RPL23A;RPS3A;RPL10A;RPL35;RPL27;RPS29;RPL7;RPS25;RPL30;RPL26;RPS16;RPL37;RPL29;RPL14;RPS27;RPS28;RPS11;RPL23;RPL18A;RPL9;RPL13;RPL32;RPL34;RPL27A;RPL24;RPS4Y1;RPL8;RPL7A;RPS12;RPL41;RPS26;RPL12;RPL4;RPS5;RPS2;RPL19;UBA52;RPL39;RPS6;RPL6;RPL15;RPS14;RPS18;RPS15;RPL10;RPLP0;RPL36A;RPS21;RPS10;SRP14;RPL31;RPS8;RPL18
65	gsea	cytoplasmic translation (GO:0002181)	-0.873482	-2.97224	0	0	0	69/93	6.64%	RPL37A;RPLP1;RPL21;RPL13A;RPL38;RPS13;RPS23;RPS15A;RPS24;RPS20;RPL23A;RPS3A;RPL10A;RPL35;RPL27;RPS29;RPL7;RPS25;RPL30;RPL26;RPS16;RPL37;RPL29;RPL14;RPS27;RPS28;RPS11;RPL23;RPL18A;RPL9;RPL13;RPL32;RPL34;RPL27A;RPL24;RPL8;RPL7A;RPS12;RPL41;RPS26;RPL12;RPL4;RPS5;RPS2;RPL19;UBA52;RPL39;RPS6;RPL6;RPL15;RPS14;RPS18;RPS15;RPL10;RPLP0;RPL36A;RWDD1;RPS21;RPS10;RPL31;RPS8;RPL18;RPL5;DRG1;RPS27A;RPS17;RPL35…
66	gsea	cristae formation (GO:0042407)	-0.820521	-2.972	0	0	0	15/28	4.04%	ATP5PF;ATP5F1D;ATP5ME;ATP5F1E;ATP5F1B;ATP5PO;ATP5MC3;ATP5F1A;ATP5MG;ATP5MC2;ATP5PB;ATP5MC1;ATP5PD;MICOS13;UQCC3
67	gsea	antigen processing and presentation of peptide antigen via MHC class I (GO:0002474)	0.866142	2.96271	0	0	0	16/33	4.48%	B2M;HLA-A;HLA-C;HLA-B;HLA-F;TAP1;HLA-E;TAP2;ERAP2;IFI30;TAPBP;PDIA3;CANX;FCER1G;SEC24D;CALR
68	gsea	inflammatory response (GO:0006954)	0.580804	2.95674	0	0	0	82/197	18.76%	LYZ;CXCL9;CIITA;ITGB2;CCL18;CYBB;CXCL10;CCL5;CYBA;CCL13;CD96;CXCL11;CD44;AIF1;ANXA1;STAT3;TLR2;FPR3;PLA2G2D;LY75;CHI3L1;CXCR4;CCL19;APOL3;CD14;HDAC9;HDAC4;PIK3CG;PLA2G4C;CCR2;TLR1;CCR5;FOLR2;CCL4;C3AR1;F11R;S100A9;PARP4;CCL2;IL10RB;LGALS9;IFNG;PTGER2;FCGR2B;CCL22;RIPK2;PTGDR;CCR1;ADORA1;TNFRSF1A;NFAM1;TBK1;CMKLR1;IL1B;PTGER4;HRH1;NAIP;CCL23;THBS1;NOD1;MFHAS1;IL1RN;CCL3L1;OLR1;TLR10;S100A8;TLR4;AD…
69	gsea	regulation of interleukin-6 production (GO:0032675)	0.627563	2.94981	0	0	0	46/100	16.12%	HLA-B;CD74;DDX58;CYBA;IFIH1;TYROBP;AIF1;NCKAP1L;SYK;STAT3;TLR2;TLR8;PTPN11;SLAMF1;ARHGEF2;TNFAIP3;TLR1;PTPN22;PYCARD;LILRB4;PLCG2;CD200R1;LILRB2;TLR3;LGALS9;POU2AF1;IFNG;CLEC7A;SETD4;TREM2;NOD2;IL6R;IL1B;LBP;BCL10;IL17RA;PTPN6;SIRPA;CD200;TLR4;CD47;SYT11;MYD88;TLR7;IRAK3;LILRA5
70	gsea	positive regulation of ERK1 and ERK2 cascade (GO:0070374)	0.581008	2.94279	0	0	0	57/154	18.36%	CD74;HLA-DRB1;PTPRC;CCL18;ICAM1;APOE;CCL5;CCL13;GPNMB;PRKCA;CD44;GAREM1;CHI3L1;RAPGEF2;CCL19;PLA2G2A;GCNT2;PTPN11;SLAMF1;GPR183;MIF;PTPN22;PYCARD;CCL4;MTURN;ADRA1A;MARCO;GLIPR2;CCL2;FBXW7;LGALS9;ABCA7;RASGRP1;ROR1;TREM2;CCL22;EGFR;PDGFC;CD4;CCR1;NOD2;NOTCH2;CCL23;NPNT;ANGPT1;P2RY6;MFHAS1;CCL3L1;FGF21;NTRK2;CCL3;ATP6AP1;MAPK3;PTK2B;C5AR1;CCL17;ARRB2
71	gsea	gene expression (GO:0010467)	-0.544463	-2.94219	0	0	0	107/344	10.44%	RPL37A;RPLP1;RPL21;RPL13A;RPL38;RPS13;RPS23;RPS15A;RPS24;RPS20;RPL23A;RPS3A;RPL10A;RPL35;RPL27;RPS29;RPL7;RPS25;RPL30;RPL26;RPS16;RPL37;RPL29;RPL14;RPS27;RPS28;EEF1A2;RPS11;RPL23;RPL18A;RPL9;RPL13;RPL32;RPL34;RPL27A;RPL24;RPS4Y1;RPL8;RPL7A;RPS12;RPL41;RPS26;RPL12;RPL4;RPS5;RPL3L;RPS2;RPL19;RPL39;RPS6;RPL6;RPL15;RPS14;POLR2I;MRPL51;RPS18;RPS15;RPL10;POLR2A;RPLP0;MRPL34;RPL36A;MRPS18A;ALKBH5;STUB1;…
72	gsea	regulation of innate immune response (GO:0045088)	0.696935	2.93751	0	0	0	28/61	11.96%	PARP9;HLA-E;GBP5;CCL5;IFI16;NMI;IRF1;BIRC3;TLR8;XIAP;PTPN11;TRIM21;IFNAR2;TRAFD1;TNFAIP3;PTPN22;ERAP1;TREM2;FCGR2B;SAMHD1;PLSCR1;CASP8;APPL2;PTPN6;POLR3F;IFI35;DHX58;ABCE1
73	gsea	positive regulation of T cell proliferation (GO:0042102)	0.712437	2.93181	0	0	0	35/61	18.19%	HLA-DPB1;PTPRC;HLA-DPA1;IL15;CCL5;HLA-DMB;VCAM1;AIF1;NCKAP1L;ANXA1;SYK;CD86;CCL19;CCR2;PYCARD;CD3E;CD28;LILRB2;CD276;CD6;PDCD1LG2;IL12B;IL23R;CD80;IL1B;SLC7A1;CD274;NCK2;IL21;CD24;CD40LG;TNFRSF13C;IL27RA;EBI3;CD209
74	gsea	positive regulation of protein phosphorylation (GO:0001934)	0.515059	2.92634	0	0	0	151/349	26.46%	CD74;HLA-DRB1;PTPRC;EGF;NIBAN1;IL15;TGFB2;PAK1;IQGAP1;MUSK;MMP9;C3;GPNMB;JAK2;BMPR1A;GHR;CD44;MAPK1;ADIPOQ;TGFB3;LCP2;STOX1;FNIP1;SDCBP;FNIP2;CHI3L1;RAPGEF2;TXN;CCND2;CCL19;HCLS1;FAS;ATP2B4;BMPR2;CCND3;PTPN11;DOCK7;FGF9;SEMA4D;MAPRE3;ARHGEF2;CSF1;CSPG4;MIF;TNFRSF14;BANK1;NOS1;CNOT9;PLCG2;RALB;PRKD1;ERBB2;ATG14;MARCO;PIK3R3;LATS1;PRNP;CD81;EFNA5;PTK2;PAK2;RASGRP1;IFNG;AKT2;TNIK;TREM2;STK4;ROCK2;EG…
75	gsea	positive regulation of endocytosis (GO:0045807)	0.722397	2.92043	0	0	0	16/46	11.98%	B2M;APOE;C3;CLU;ANKFY1;NCKAP1L;NEDD4L;CCL19;CBL;ANO6;PPT1;RAB31;TREM2;APPL2;CDC42;SNCA
76	gsea	positive regulation of receptor-mediated endocytosis (GO:0048260)	0.762193	2.91902	0	0	0	12/39	4.91%	B2M;EGF;ANXA2;C3;CLU;DGKD;CCL19;CBL;TBC1D5;AHI1;CD63;PPT1
77	gsea	regulation of defense response (GO:0031347)	0.648886	2.91766	0	0	0	39/77	17.06%	TMSB4X;APOE;GRN;JAK2;IL1R1;ANXA1;IRF1;BIRC3;CASP4;XIAP;CYLD;CCR2;PTPN22;CASP1;CELF1;PIK3AP1;HERC5;ERAP1;TREM2;FCGR2B;SAMHD1;PSMA6;HCK;CASP8;AKNA;APPL2;NOD2;BRD4;ZMPSTE24;IL1RL2;PTGES;DHX58;USP18;TRAF3;BCL6;MYD88;RNF135;MGLL;AREL1
78	gsea	ATP synthesis coupled proton transport (GO:0015986)	-0.939246	-2.91671	0	0	0	14/18	2.77%	ATP5PF;ATP5F1D;ATP5ME;ATP5F1E;ATP5F1B;ATP5PO;ATP5MC3;ATP5F1A;ATP5MG;ATP5MC2;STOML2;ATP5PB;ATP5MC1;ATP5PD
79	gsea	regulation of cytokine-mediated signaling pathway (GO:0001959)	0.672988	2.91669	0	0	0	30/71	14.67%	STAT1;CD74;PTPRC;RUNX1;JAK2;SYK;BIRC3;CFLAR;PTPN11;CYLD;IFNAR2;TNFAIP3;PYCARD;JAK1;PIAS1;RBCK1;IFNGR1;IFNG;IL7;CASP8;TNFRSF1A;PTPN6;IRAK2;ABCE1;SPPL2A;SOCS1;HIPK1;CD24;USP18;TRAF1
80	gsea	neutrophil migration (GO:1990266)	0.722372	2.91356	0	0	0	30/61	13.78%	CXCL9;ITGB2;CCL18;TGFB2;CXCL10;CCL5;CCL13;CXCL11;NCKAP1L;SYK;CCL19;PDE4B;PIK3CG;FCER1G;PPIB;CCL4;S100A9;CCL2;LGALS3;JAML;IRAK4;CCL22;PIP5K1C;CKLF;SAA1;PPIA;CCL23;PIKFYVE;CCL3L1;S100A8
81	gsea	stimulatory C-type lectin receptor signaling pathway (GO:0002223)	0.601339	2.91177	0	0	0	49/107	18.19%	PSMB9;PSMB8;PAK1;TYROBP;FYN;PSME2;SYK;MALT1;PSME1;PSMB2;PSMD11;PRKACB;CLEC10A;FCER1G;CLEC4E;PLCG2;NRAS;PAK2;PSMD14;CLEC7A;PSMA6;LYN;CLEC4D;PSME4;MUC20;EP300;BCL10;PSMA5;PSMB1;CARD11;KRAS;PSMB7;BTRC;PSMA3;ICAM3;PRKCD;TRAF6;MAP3K7;PSMD9;FBXW11;KLRD1;PSMA2;ICAM2;CLEC6A;PSMD13;PSMD3;NFKB1;PSME3;CD209
82	gsea	cellular response to lectin (GO:1990858)	0.601339	2.91177	0	0	0	49/107	18.19%	PSMB9;PSMB8;PAK1;TYROBP;FYN;PSME2;SYK;MALT1;PSME1;PSMB2;PSMD11;PRKACB;CLEC10A;FCER1G;CLEC4E;PLCG2;NRAS;PAK2;PSMD14;CLEC7A;PSMA6;LYN;CLEC4D;PSME4;MUC20;EP300;BCL10;PSMA5;PSMB1;CARD11;KRAS;PSMB7;BTRC;PSMA3;ICAM3;PRKCD;TRAF6;MAP3K7;PSMD9;FBXW11;KLRD1;PSMA2;ICAM2;CLEC6A;PSMD13;PSMD3;NFKB1;PSME3;CD209
83	gsea	regulation of T cell mediated cytotoxicity (GO:0001914)	0.869148	2.91169	0	0	0	7/26	0.23%	HLA-DRA;HLA-A;HLA-B;HLA-F;HLA-DRB1;PTPRC;HLA-E
84	gsea	granulocyte chemotaxis (GO:0071621)	0.72876	2.91049	0	0	0	30/60	13.78%	CXCL9;ITGB2;CCL18;TGFB2;CXCL10;CCL5;CCL13;CXCL11;NCKAP1L;ANXA1;SYK;CCL19;PDE4B;PIK3CG;FCER1G;PPIB;CCL4;S100A9;CCL2;LGALS3;JAML;CCL22;PIP5K1C;CKLF;SAA1;PPIA;CCL23;PIKFYVE;CCL3L1;S100A8
85	gsea	regulation of GTPase activity (GO:0043087)	0.560534	2.90864	0	0	0	75/177	17.95%	ARHGAP15;CCL18;DOCK10;MAPRE2;CCL5;CCL13;DOCK8;S100A10;DOCK9;RSU1;RGS10;DOCK11;RAPGEF2;CCL19;VAV3;SEMA4D;NF1;MAP4K4;SRGAP2;SIPA1L1;ARFGEF1;CCL4;ERBB2;ARHGAP12;F11R;CCL2;FGD4;KLRK1;CHN1;PKP4;EFNA5;PTK2;RASGRP1;PLXNB2;GSK3B;FGD3;TBC1D20;CPEB2;CCL22;FLCN;WNK1;LRCH1;AFDN;ITGB1BP1;TBC1D15;GPR137B;PLXNA2;PICALM;ALS2;NET1;USP6NL;SH3BP4;CCL23;SNX13;ARHGEF7;THY1;RAPGEF6;CCL3L1;TMED2;RALBP1;ITGB1;LIMS1;CRK;…
86	gsea	innate immune response activating cell surface receptor signaling pathway (GO:0002220)	0.601633	2.90796	0	0	0	50/109	18.19%	PSMB9;PSMB8;PAK1;TYROBP;FYN;PSME2;SYK;MALT1;PSME1;PSMB2;PSMD11;PRKACB;FCN1;CLEC10A;FCER1G;CLEC4E;PLCG2;NRAS;PAK2;PSMD14;CLEC7A;PSMA6;LYN;CLEC4D;PSME4;MUC20;EP300;BCL10;PSMA5;PSMB1;CARD11;KRAS;PSMB7;BTRC;PSMA3;ICAM3;PRKCD;TRAF6;MAP3K7;PSMD9;FBXW11;KLRD1;PSMA2;ICAM2;CLEC6A;PSMD13;PSMD3;NFKB1;PSME3;CD209
87	gsea	positive regulation of immune effector process (GO:0002699)	0.814948	2.90299	0	0	0	17/30	10.07%	HLA-DRA;HLA-DRB1;PTPRC;DDX60;HLA-DMB;MYO18A;CCR2;ANKRD17;CD81;LGALS9;IFNG;IL12B;APPL2;IL23R;IL1B;LBP;MYB
88	gsea	neuron projection morphogenesis (GO:0048812)	0.571859	2.89981	0	0	0	52/135	20.24%	NYAP2;ANK3;DOCK10;PARD3;ACTB;PAK1;IQGAP1;ALCAM;EPB41L3;NCKAP1L;SHTN1;DCLK1;S100A6;TRIO;DOCK7;MAP4K4;SRGAP2;TAOK3;SLITRK4;TAOK1;MAP1A;DICER1;MEF2A;TNIK;MAP6;DTNBP1;LMTK2;SPTBN4;FARP1;IMPACT;PTEN;ZDHHC17;ALS2;CTTN;ROCK1;NRCAM;MAP2;CTNNB1;CDC42;WASL;EIF2AK4;FLRT3;DIP2A;LRRK2;ATL1;NTNG1;NBL1;RYK;S100B;ATP7A;CPNE1;MAPK8IP2
89	gsea	regulation of immune effector process (GO:0002697)	0.727034	2.89828	0	0	0	19/46	8.54%	HLA-DRA;HLA-DRB1;C1QB;C1QA;C3;CLU;C1QC;C2;CFH;C1R;IRF4;C3AR1;CR1;CD81;SUSD4;ZNF683;C1S;FCGR2B;SERPING1
90	gsea	receptor signaling pathway via STAT (GO:0097696)	0.832574	2.88925	0	0	0	14/25	6.63%	STAT1;JAK2;GHR;NMI;STAT4;STAT3;PKD2;STAT2;IFNAR2;CCR2;PIAS1;CCL2;STAT6;IFNG
91	gsea	receptor signaling pathway via JAK-STAT (GO:0007259)	0.805967	2.88147	0	0	0	16/30	6.63%	STAT1;IL15;JAK2;GHR;NMI;STAT4;STAT3;PKD2;STAT2;FER;IFNAR2;CCR2;PIAS1;CCL2;STAT6;IFNG
92	gsea	neutrophil chemotaxis (GO:0030593)	0.729509	2.87953	0	0	0	29/57	13.78%	CXCL9;ITGB2;CCL18;TGFB2;CXCL10;CCL5;CCL13;CXCL11;NCKAP1L;SYK;CCL19;PDE4B;PIK3CG;FCER1G;PPIB;CCL4;S100A9;CCL2;LGALS3;JAML;CCL22;PIP5K1C;CKLF;SAA1;PPIA;CCL23;PIKFYVE;CCL3L1;S100A8
93	gsea	regulation of intracellular signal transduction (GO:1902531)	0.496924	2.86955	0	0	0	191/428	26.38%	TMSB4X;GBP1;ARHGAP15;ARHGAP24;ARAP2;PAK1;RICTOR;SOS1;ARHGEF12;DLG1;MAPK1;TP63;ARHGAP25;BIRC3;ARHGEF6;XIAP;RHOH;ARHGDIB;CAPN3;ARHGAP17;MAPT;VAV3;GPAT3;TIAM2;TRIO;SMYD2;ARHGEF17;PRDM1;PIP4K2A;PIP5K1A;TAF12;CYLD;ATP6AP2;MAP4K4;EHMT1;ARHGEF2;TRAF5;PTPN22;PYCARD;WWC2;SRGAP2;TAOK3;OPTN;PLCG2;ARHGAP12;TBCK;TAOK1;FGD4;PTPN13;CHN1;RPA1;DYRK2;TMBIM4;PRKAA1;PAK2;MEAF6;FAM13B;SRGAP1;GNA13;DIPK2A;TNIK;CLEC7A;…
94	gsea	protein polyubiquitination (GO:0000209)	0.523834	2.86754	0	0	0	125/301	19.90%	PSMB9;LMO7;TRIM38;PSMB8;TRIM69;RNF213;UBE2G1;HERC6;PSME2;LNPEP;NEDD4L;DTX3L;PSME1;RNF217;UBR5;TRIM56;UBE2L6;CHFR;IFI27;UBE2E3;RNF115;PSMB2;PSMD11;FBXL4;UBE2E2;RNF146;TRIM22;TRIM21;UBE2Q2;ANAPC10;ARIH1;FBXW4;TNFAIP3;TRAF5;FBXO30;ZNRF2;HECW2;ARIH2;ZNF738;TRIM14;RBCK1;NPEPPS;RNF6;PRKN;RC3H1;FBXW7;UBE2E1;RNF114;HERC5;PSMD14;PSMA6;UBE2J1;SHPRH;TNKS;UBE2O;FBXO38;FBXL12;HUWE1;UBE2J2;PSME4;SASH1;TPP2;RNF…
95	gsea	positive regulation of peptidyl-tyrosine phosphorylation (GO:0050731)	0.599643	2.86621	0	0	0	47/117	16.99%	CD74;PTPRC;PARP14;PARP9;IL15;CCL5;JAK2;GHR;CD44;STAT3;FCGR1A;HCLS1;PTPN11;SEMA4D;ARHGEF2;CSPG4;MIF;TNFRSF14;BANK1;ERBB3;PLCG2;PRNP;CD81;EFNA5;PAK2;IFNG;TREM2;RIPK2;LYN;IL12B;TNFRSF1A;IL23R;ENPP2;CD80;IL6R;ACE;FGF7;ANGPT1;NEDD9;ITGA5;IL21;NOX4;STAP2;CLEC6A;LILRA5;ABL1;DOK7
96	gsea	regulation of interleukin-8 production (GO:0032677)	0.650032	2.86521	0	0	0	33/73	16.07%	CD74;PTPRC;TMSB4X;CD2;DDX58;ADIPOQ;ANXA1;SYK;STAT3;TLR2;TLR8;CHI3L1;CD14;OTUD7B;FCN1;TLR1;PTPN22;PYCARD;ANXA4;TLR3;MAP2K5;LGALS9;CLEC7A;NOD2;IL1B;LBP;BCL10;NOD1;TLR4;MYD88;CD244;TLR7;CD58
97	gsea	regulation of NIK/NF-kappaB signaling (GO:1901222)	0.636948	2.86194	0	0	0	40/76	18.37%	TMSB4X;LAPTM5;NMI;DLG1;TLR2;PPM1A;CD86;CCL19;CD14;NR3C2;PDCD4;PPM1B;CYLD;PTPN22;NFAT5;TLR3;LGALS9;RTKN2;EGFR;IL12B;ACTN4;SASH1;NOD2;TNFSF14;IL1B;EP300;RASSF2;DDX3X;IFI35;TRAF6;EZR;RHOA;NOD1;TLR4;LIMS1;TLR7;NFKBIA;NLRP3;EIF2AK2;CD27
98	gsea	positive regulation of I-kappaB kinase/NF-kappaB signaling (GO:0043123)	0.562488	2.86028	0	0	0	76/167	21.02%	CD74;HLA-DRB1;TRIM38;PRKCB;ADIPOQ;ALPK1;MALT1;BIRC3;PPM1A;ATP2C1;CCL19;APOL3;TRIM25;TNFSF10;CFLAR;TRIM22;FLNA;EDA2R;TRIM21;TRAF5;MIER1;LITAF;VAPA;CASP1;S100A13;TRIM14;RBCK1;PRKD1;WLS;PRKN;ANKRD17;LTF;TNFRSF19;LGALS9;IRAK4;ROR1;CLEC7A;UBD;FASLG;RIPK2;CD4;CASP8;TNFRSF1A;TBK1;NOD2;ZDHHC17;CCDC22;BST2;BRD4;S100A4;BCL10;TRIM5;GOLT1B;TICAM2;MTDH;SECTM1;CARD11;TRAF6;RHOA;NOD1;MAP3K7;IFIT5;MYD88;CLEC6A;E…
99	gsea	muscle contraction (GO:0006936)	-0.613456	-2.8501	0	0	0	41/125	5.61%	ACTA1;TNNC1;TNNI1;MYL2;MYL1;TCAP;MYH2;TNNC2;TNNI2;TPM2;MYLPF;PGAM2;TPM1;MYH7;KLHL41;GAMT;TNNT3;DES;CRYAB;CKMT2;TPM3;TNNT1;MYL12A;RYR1;ACTN3;LMOD1;ANKRD2;TMOD1;FXYD1;SNTA1;MYL6B;MYOT;CLCN1;MYOM3;MYLK2;SMPX;TTN;ITGB5;HRC;ALDOA;MYH11
100	gsea	regulation of defense response to virus by host (GO:0050691)	0.742685	2.8428	0	0	0	15/33	11.96%	STAT1;PARP9;DDX58;DTX3L;APOBEC3G;TNFAIP3;PTPN22;ZDHHC11;IL12B;IL23R;AIM2;APOBEC3F;ZDHHC1;MICB;EIF2AK4
101	gsea	positive regulation of myeloid leukocyte differentiation (GO:0002763)	0.748062	2.84005	0	0	0	15/34	8.73%	CD74;HLA-DRB1;RUNX1;PRKCA;EVI2B;HCLS1;CSF1;IFNG;LEF1;ID2;CD4;CCR1;IL12B;CASP8;IL23R
102	gsea	mitochondrial ATP synthesis coupled proton transport (GO:0042776)	-0.940425	-2.83498	0	0	0	14/17	2.77%	ATP5PF;ATP5F1D;ATP5ME;ATP5F1E;ATP5F1B;ATP5PO;ATP5MC3;ATP5F1A;ATP5MG;ATP5MC2;STOML2;ATP5PB;ATP5MC1;ATP5PD
103	gsea	negative regulation of NF-kappaB transcription factor activity (GO:0032088)	0.632669	2.82996	0	0	0	38/75	22.41%	NLRC5;TMSB4X;ERBIN;CYP1B1;TRIM21;CYLD;CDKN2A;TNFAIP3;PYCARD;RBCK1;MTURN;ANXA4;MAP2K5;COMMD1;RWDD3;CMKLR1;CCDC22;AIM2;CARD8;IRAK2;CD200;TRAF3;PARP10;ZNF675;IRAK3;NFKBIA;NLRP3;ARRB2;DAP;NFKBIL1;COMMD6;G3BP2;NLRP2;OTULIN;SIRT1;TRIM37;NFKBIB;GFI1
104	gsea	cellular response to lipopolysaccharide (GO:0071222)	0.596494	2.82924	0	0	0	55/104	23.45%	CXCL9;VIM;CD68;CXCL10;CCL5;CXCL11;ANKRD1;TNFRSF1B;CD86;PDE4B;CD14;PDCD4;LY96;TNFAIP3;PTPN22;PYCARD;CCR5;CDC73;CASP1;LILRB2;CCL2;PABPN1;CD6;PDCD1LG2;HCK;LYN;CD180;CD80;NOD2;IL1B;LBP;BCL10;TICAM2;MTDH;CD274;TRAF6;SIRPA;RHOA;TLR4;MYD88;TNIP3;CCL3;NLRP3;NFKB1;CHMP5;PRKCE;GIT1;NFKBIL1;XBP1;BPI;HMGB2;NFKBIB;GFI1;NUGGC;ADAM9
105	gsea	positive regulation of cytokine production involved in immune response (GO:0002720)	0.79504	2.82865	0	0	0	10/30	6.82%	B2M;HLA-A;HLA-F;HLA-E;LAPTM5;MALT1;CD226;TNFRSF14;PLCG2;CLEC7A
106	gsea	regulation of inflammatory response (GO:0050727)	0.541513	2.82658	0	0	0	77/188	17.39%	TMSB4X;IL15;APOE;CCL5;GRN;AOAH;MMP9;JAK2;IL1R1;NMI;RORA;ADIPOQ;ANXA1;BIRC3;TLR2;CASP4;TNFRSF1B;XIAP;PLA2G2A;PLA2G7;PDCD4;CYLD;TNFAIP3;CCR2;CASP1;CD200R1;GPSM3;S100A9;CELF1;TLR3;ETS1;NINJ1;IFNG;VPS35;PIK3AP1;SETD4;RB1;PSMA6;CEBPA;HCK;IL12B;AKNA;TNFRSF1A;SAA1;NOD2;IL1B;BRD4;PTGER4;IL17RA;IL1RL2;PTGES;MDK;IFI35;SNCA;PRKCD;SIRPA;METRNL;CD200;MFHAS1;IL21;S100A8;TLR4;CD47;USP18;BCL6;MYD88;VAMP2;TLR7;SN…
107	gsea	positive regulation of cell migration (GO:0030335)	0.510955	2.81858	0	0	0	114/256	24.66%	PTPRC;EGF;TGFB2;SYNE2;PAK1;CCL5;GRN;MMP9;GPNMB;PRKCA;AIF1;NCKAP1L;SHTN1;STAT3;FN1;SDCBP;S100A11;RAPGEF2;PFN1;TCAF2;BMPR2;CTSH;SOD2;GCNT2;CLASP1;FER;DOCK1;SEMA4D;MAP4K4;ARHGEF2;CSF1;CCR2;SPAG9;NIPBL;PLCG2;HSPA5;GLIPR2;PIK3R3;MYLK;PTK2;IFNG;AKT2;CCAR1;LEF1;CLEC7A;MAPRE1;ROCK2;MAZ;EGFR;PTP4A1;ADAM10;PDGFC;CCR1;MGAT5;INSR;ENPP2;ACTN4;CXCL16;IL1B;CLASP2;WNT5B;ZNF609;CAPN7;RAB11A;MTOR;ADAM17;MDK;THBS1;…
108	gsea	transition metal ion homeostasis (GO:0055076)	0.779045	2.81418	0	0	0	12/28	9.61%	B2M;FTL;XIAP;SLC40A1;CP;TMC8;PRKN;NEO1;COMMD1;IREB2;CYBRD1;PICALM
109	gsea	regulation of phosphatidylinositol 3-kinase signaling (GO:0014066)	0.58371	2.80382	0	0	0	33/102	9.12%	EGF;TGFB2;CCL5;JAK2;MAPK1;FN1;CBL;HCLS1;PIK3CG;HCST;NCF1;PIP4K2A;PIP5K1A;SEMA4D;PIK3CA;ERBB3;PIK3R5;PTPN13;PTK2;ROR1;DIPK2A;PIK3AP1;TREM2;MAZ;PIP5K1C;EGFR;PDGFC;SLC9A3R1;INSR;LYN;PPP1R16B;PTEN;PPP2R5C
110	gsea	ephrin receptor signaling pathway (GO:0048013)	0.613649	2.79993	0	0	0	45/79	25.54%	ACTB;PAK1;MMP9;FYN;ARPC5;ACTR2;ARPC1B;SDCBP;ARPC2;VAV3;PTPN11;ANKS1B;ARPC3;SIPA1L1;YES1;CHN1;EFNA5;PTK2;ACTR3;ROCK2;LYN;PSEN1;CDK5R1;ARHGEF28;ROCK1;NCK2;CDC42;WASL;RHOA;APH1A;ARHGEF7;CRK;VAV2;EPHA7;TIAM1;GIT1;EFNA4;ACTG1;AP2B1;EPHB4;ARPC1A;EPHB3;EPHA1;RAC1;ANKS1A
111	gsea	phagocytosis, engulfment (GO:0006911)	0.732152	2.79973	0	0	0	19/35	11.88%	ITGB2;AIF1;ELMO1;MEGF10;ARHGAP25;FCGR1A;MYH9;RHOH;XKR6;ITGAM;DOCK1;RHOBTB1;ARHGAP12;MARCO;BIN2;FCGR2B;CDC42;THBS1;RAC2
112	gsea	actin cytoskeleton reorganization (GO:0031532)	0.653425	2.79858	0	0	0	25/58	13.24%	PLEK;PAK1;RICTOR;ANXA1;MYH9;ATP2C1;PIP5K1A;FER;FLNA;MCU;SIPA1L1;CDC42BPA;MICALL2;THSD7A;CDC42BPB;TNIK;DTNBP1;GPR65;ANTXR1;CTTN;FGF7;NEDD9;EZR;RHOA;PLEK2
113	gsea	aerobic respiration (GO:0009060)	-0.830906	-2.79657	0	0	0	10/21	5.96%	UQCRB;ATP5F1D;UQCR10;MDH2;NDUFS7;UQCRH;SDHB;UQCRC1;OXA1L;UQCRC2
114	gsea	cellular protein localization (GO:0034613)	0.498018	2.7908	0	0	0	137/309	25.69%	CD74;LAPTM5;NPHP1;MYO6;AMOT;EPB41L3;ARL4C;ARL5A;SNX1;CAPN3;PTPRK;SNX27;SIL1;TBC1D5;AHI1;FLNA;CD63;FCN1;JAM3;CLTC;ARHGEF2;TBC1D8;TBC1D4;NIPBL;ARFIP1;TBC1D16;WLS;SEPTIN7;NAPG;TBCK;RAB31;USP6;TBC1D9;FAM91A1;GAS8;SCFD2;RTP4;VPS45;VPS35;TMED3;COG3;STX2;PIGU;SYNRG;EGFR;TMED6;HEY2;TBC1D22B;GRTP1;ARL11;STX1B;USP4;ATG13;TBC1D15;PDCD6;COG7;NSF;ARCN1;STX17;SEPTIN11;SEPTIN2;SAR1A;TBC1D22A;SEPTIN10;CTTN;RAB29…
115	gsea	intracellular protein transport (GO:0006886)	0.501769	2.78846	0	0	0	143/315	25.84%	CD74;LAPTM5;MYO6;SYK;STAT3;ARL4C;E2F3;ARL5A;SNX1;MMP12;SNX27;TNPO1;SIL1;TBC1D5;CLTC;XPO4;ARHGEF2;TBC1D8;TBC1D4;CALR;ARFIP1;TBC1D16;GIPC1;WLS;NAPG;TBCK;RAB31;USP6;TBC1D9;FAM91A1;KIF13B;SCFD2;AKT2;VPS45;VPS35;TMED3;STAM;STX2;XPO1;SYNRG;VPS36;TMED6;LMAN1;TBC1D22B;GRTP1;AKAP6;ARL11;STX1B;APPL2;TBC1D15;PDCD6;COG7;NSF;ARCN1;STX17;PPP1R10;SAR1A;TBC1D22A;CTTN;FAM53A;RAB29;TICAM2;STX11;SORL1;USP6NL;RAB14;…
116	gsea	positive regulation of T cell mediated cytotoxicity (GO:0001916)	0.849595	2.78691	0	0	0	11/23	8.73%	HLA-DRA;HLA-A;HLA-B;HLA-F;HLA-DRB1;HLA-E;MR1;NECTIN2;CD1E;IL12B;IL23R
117	gsea	regulation of interleukin-12 production (GO:0032655)	0.698129	2.78687	0	0	0	28/50	17.39%	HLA-B;LAPTM5;LTB;SYK;TLR2;TLR8;CCL19;SLAMF1;PLCG2;TLR3;LGALS9;IFNG;CLEC7A;RIPK2;IL12B;IL23R;CMKLR1;MDK;THBS1;HLA-G;MAPK11;TLR4;CD47;IRAK3;TIGIT;CD40LG;LILRA5;MEFV
118	gsea	regulation of phosphorylation (GO:0042325)	0.567068	2.78632	0	0	0	46/120	16.83%	NLRC5;EGF;CCL5;NCKAP1L;OGT;FNIP1;FN1;SDCBP;PPP2CA;FNIP2;STAT2;FER;CDKN2A;NUP160;MIF;ATG14;PTK2;CCDC88C;KCTD20;PLXNB2;PTGES3;SLAMF8;EGFR;FLCN;CDKN1A;LYN;PSEN1;EIF6;EP300;BCL10;ROCK1;PML;BARD1;RANBP2;THBS1;PRKRIP1;CCDC88A;NUP93;SOCS1;NUP214;CD24;NUP88;NUP188;ANKLE2;BTBD10;TPR
119	gsea	positive regulation of defense response to virus by host (GO:0002230)	0.77116	2.78431	0	0	0	13/26	11.96%	STAT1;PARP9;DDX58;DTX3L;APOBEC3G;PTPN22;ZDHHC11;IL12B;IL23R;AIM2;APOBEC3F;ZDHHC1;EIF2AK4
120	gsea	regulation of T cell activation (GO:0050863)	0.725734	2.78309	0	0	0	28/45	16.92%	HLA-DPB1;HLA-DPA1;PAG1;LAPTM5;CD2;CCL5;GPNMB;TNFRSF1B;CCR2;PTPN22;PYCARD;IL4I1;CCL2;LGALS3;TNFSF8;CRTAM;PRELID1;CD4;SIRPB1;SIT1;SIRPG;SIRPA;THY1;CD47;KAT2A;LCK;TIGIT;ABL1
121	gsea	negative regulation of viral process (GO:0048525)	0.644058	2.78032	0	0	0	37/63	22.83%	STAT1;RSAD2;ZC3HAV1;CCL5;IFIH1;IFI16;APOBEC3C;APOBEC3G;SRPK2;TRIM21;ISG20;TRIM14;LTF;ISG15;SRPK1;PLSCR1;FAM111A;PPIA;OAS3;BST2;APOBEC3F;TRIM5;PML;IFIT5;OAS2;OAS1;PARP10;APOBEC3A;IFIT1;EIF2AK2;APOBEC3H;TRIM8;MX1;MID2;SLPI;PROX1;LARP7
122	gsea	positive regulation of MAPK cascade (GO:0043410)	0.519767	2.7787	0	0	0	87/248	22.39%	CD74;HLA-DRB1;PTPRC;EGF;CCL18;ICAM1;LAPTM5;APOE;TGFB2;IQGAP1;CCL5;CCL13;GPNMB;PRKCA;CD44;GAREM1;CHI3L1;RAPGEF2;CCL19;PIK3CG;PLA2G2A;GCNT2;PTPN11;SLAMF1;GPR183;MIF;PTPN22;PYCARD;TAOK3;CCL4;PLCG2;PIK3R5;ERBB2;MTURN;ADRA1A;MARCO;GLIPR2;TAOK1;CCL2;FBXW7;LGALS9;ABCA7;RASGRP1;ROR1;TREM2;ROCK2;CCL22;EGFR;PDGFC;CD4;CCR1;INSR;FCRL3;NOD2;NOTCH2;TRIM5;ROCK1;CCL23;NPNT;ANGPT1;P2RY6;MFHAS1;CCL3L1;CD24;FGF21;L…
123	gsea	defense response to Gram-positive bacterium (GO:0050830)	0.7517	2.77659	0	0	0	12/36	4.38%	LYZ;HLA-A;GBP2;HLA-E;GBP4;TLR2;MPEG1;GBP6;PLA2G2A;MR1;RNASE6;TNFRSF14
124	gsea	positive regulation of hydrolase activity (GO:0051345)	0.561468	2.77459	0	0	0	53/136	18.08%	CCL18;DOCK10;MAPRE2;CCL5;CCL13;PSAP;DOCK8;S100A10;DOCK9;RSU1;RGS10;DOCK11;RAPGEF2;CCL19;CTSH;SEMA4D;NF1;MAP4K4;SRGAP2;CCL4;ERBB2;F11R;CCL2;PKP4;RASGRP1;GSK3B;TBC1D20;CCL22;FLCN;AFDN;PICALM;ALS2;NET1;USP6NL;CCL23;SNX13;MAPK12;RHOA;ARHGEF7;CD200;THY1;RAPGEF6;CCL3L1;RALBP1;ITGB1;LIMS1;DVL3;SNX18;CCL3;SGSM2;ECT2;CCL17;FNTA
125	gsea	negative regulation of type I interferon production (GO:0032480)	0.70927	2.77315	0	0	0	20/42	12.64%	NLRC5;DDX58;IFIH1;UBA7;ILRUN;UBE2L6;TRIM25;NPLOC4;PPM1B;CYLD;TNFAIP3;PYCARD;PTPRS;HERC5;ISG15;TRAF3IP1;TBK1;RNF125;DHX58;SIRPA
126	gsea	negative regulation of innate immune response (GO:0045824)	0.738707	2.76864	0	0	0	20/37	15.78%	NLRC5;GRN;IFI16;NMI;STAT2;TRIM21;TRAFD1;TNFAIP3;CR1;SUSD4;SLAMF8;ISG15;SAMHD1;SERPING1;OAS3;DHX58;VSIG4;USP18;OAS1;IRAK3
127	gsea	cellular response to interleukin-6 (GO:0071354)	0.776579	2.76529	0	0	0	12/28	9.66%	STAT1;YAP1;JAK2;STAT3;CBL;PTPN11;FER;JAK1;SELPLG;ST3GAL6;CEBPA;IL6R
128	gsea	skeletal muscle tissue development (GO:0007519)	-0.700795	-2.75697	0	0	0	18/36	10.13%	ACTA1;MYLPF;KLHL41;MYOZ1;RYR1;CSRP3;ZBTB18;CAV1;MYL6B;KLHL40;MYLK2;SIX4;MEF2C;CAV2;SIX1;MYORG;POPDC2;LMOD3
129	gsea	protein dephosphorylation (GO:0006470)	0.546806	2.75113	0	0	0	49/136	13.76%	PTPRC;PPM1L;SSH2;PPP2R2B;EYA4;PPM1H;PPP2R1B;PPM1A;PPP2CA;CDC14B;PTPRF;DUSP16;PTPRK;PTPN11;PTPN3;PPM1B;PPP3CB;PTPN22;PPP4R2;MTMR2;PTPRD;PTPN13;PTPRS;EYA3;DUSP4;TNS2;PTPN7;PPP1R12A;PPP2R2A;CTDP1;PPP2R3B;PPP4R1;DUSP10;PTPRM;PTEN;PPP2R5C;DAPP1;PPM1D;DUSP22;PTPN6;PTPRO;PTPRE;CTTNBP2NL;BTRC;PTPRN2;PPP3CC;PTPN4;PTPN21;FBXW11
130	gsea	response to interleukin-1 (GO:0070555)	0.618932	2.74958	0	0	0	35/79	17.95%	GBP2;GBP1;CCL18;CCL5;CCL13;PRKCA;IL1R1;ANXA1;ANKRD1;CHI3L1;CCL19;GBP3;HDAC4;PYCARD;CCL4;RC3H1;CCL2;LGALS9;CCL22;TANK;IL1B;IRAK2;CCL23;SNCA;TRAF6;SIRPA;CCL3L1;MAPK11;CD47;ADAMTS7;MYD88;IRAK3;CCL3;NFKB1;CCL17
131	gsea	positive regulation of transport (GO:0051050)	0.600043	2.74531	0	0	0	38/87	15.23%	ANXA2;IL15;APOE;ACTB;CYBA;IL2RG;DOCK2;NEDD4L;ANXA1;CCL19;FCER1G;PYCARD;CALR;IL15RA;BID;ABCA7;ACSL3;IFNG;AKT2;GSK3B;CLEC7A;TREM2;FCGR2B;CAMK1D;SIRPB1;KMT2A;IL1B;RAB27A;LMAN2;SNCA;SIRPG;SIRPA;DYNC1H1;FMR1;CD47;NUMA1;IL2RB;GPLD1
132	gsea	macrophage activation (GO:0042116)	0.737573	2.74479	0	0	0	19/34	13.92%	ITGB2;C1QA;DYSF;CLU;JAK2;NMI;AIF1;SYK;MAPT;ITGAM;TLR1;PLCG2;IFNGR1;IFNG;TREM2;LBP;IFI35;SNCA;TLR4
133	gsea	regulation of small GTPase mediated signal transduction (GO:0051056)	0.554335	2.74443	0	0	0	65/137	23.18%	ARHGAP15;ARHGAP24;ARAP2;SOS1;ARHGEF12;ARHGAP25;PLCE1;ARHGEF6;RHOH;ARHGDIB;ARHGAP17;VAV3;TIAM2;TRIO;ARHGEF17;CGNL1;ARHGEF2;SRGAP2;ARHGAP12;FGD4;CHN1;FAM13B;SRGAP1;GNA13;FGD3;TAGAP;ARHGAP35;ARHGAP30;FLCN;CD2AP;ARHGAP45;INPP5B;RHOT1;ARHGAP1;MCF2L;SRGAP3;NET1;ARHGAP5;ARHGDIA;CDC42;RAC2;DEPDC1B;ARHGEF18;MYO9A;RHOA;ARHGEF7;RALBP1;VAV1;VAV2;ARHGEF11;ARHGAP31;OCRL;ARHGAP23;ECT2;RHOD;TIAM1;ITGAV;GMIP;ARHG…
134	gsea	positive regulation of NIK/NF-kappaB signaling (GO:1901224)	0.656889	2.73486	0	0	0	30/51	18.37%	LAPTM5;NMI;TLR2;CD86;CCL19;CD14;NR3C2;PDCD4;NFAT5;TLR3;LGALS9;RTKN2;EGFR;IL12B;ACTN4;SASH1;NOD2;TNFSF14;IL1B;EP300;DDX3X;IFI35;TRAF6;RHOA;NOD1;TLR4;LIMS1;TLR7;EIF2AK2;CD27
135	gsea	positive regulation of interleukin-6 production (GO:0032755)	0.630125	2.7331	0	0	0	28/70	10.63%	CD74;DDX58;CYBA;IFIH1;TYROBP;AIF1;SYK;STAT3;TLR2;TLR8;PTPN11;ARHGEF2;TLR1;PYCARD;PLCG2;LILRB2;TLR3;LGALS9;POU2AF1;IFNG;CLEC7A;SETD4;NOD2;IL6R;IL1B;LBP;BCL10;IL17RA
136	gsea	cellular response to molecule of bacterial origin (GO:0071219)	0.584536	2.73112	0	0	0	58/98	29.25%	CXCL9;VIM;CD68;CXCL10;CXCL11;ANKRD1;TLR2;TNFRSF1B;CD86;PDE4B;CD14;PDCD4;LY96;TNFAIP3;PYCARD;CCR5;CDC73;CASP1;LILRB2;CCL2;PABPN1;FCGR2B;PDCD1LG2;CD180;CD80;NOD2;IL1B;LBP;BCL10;TICAM2;CD274;TRAF6;SIRPA;RHOA;TLR4;MYD88;TNIP3;NLRP3;NFKB1;CHMP5;GIT1;NFKBIL1;XBP1;HMGB2;NFKBIB;GFI1;NUGGC;ADAM9;CXCL13;IRGM;SHPK;CARD16;LILRB1;CTR9;CXCL3;IL10;ACOD1;CXCL6
137	gsea	positive regulation of response to external stimulus (GO:0032103)	0.55827	2.73099	0	0	0	57/128	19.25%	DDX60;IL15;GBP5;CCL5;CYBA;GRN;PRKCA;NMI;AIF1;TLR2;TLR8;CCL19;PLA2G2A;PLA2G7;PDCD4;LY96;CCR2;OPTN;ANKRD17;GPSM3;S100A9;TLR3;ETS1;NINJ1;IFNG;P2RY12;SETD4;TREM2;PLSCR1;CEBPA;CD180;IL12B;TNFRSF1A;SASH1;PTN;IL1B;PTGER4;IL17RA;POLR3F;MDK;IFI35;THBS1;DHX58;SNCA;IL21;S100A8;TLR4;CD47;PUM2;TLR7;LILRA5;NFKBIA;CCL3;DHX9;RARRES2;LY86;RIPK1
138	gsea	regulation of cell migration (GO:0030334)	0.480092	2.72787	0	0	0	162/378	24.66%	CD74;TMSB4X;EGF;TMSB10;DOCK10;SYNE2;PAK1;DDX58;CCL5;NEXN;GRN;MMP9;GPNMB;PRKCA;AMOTL1;AMOT;AIF1;ADIPOQ;ANXA1;STAT3;SDCBP;ZMYND8;TCAF2;CTSH;SOD2;GCNT2;PTPRK;FER;CLIC4;FLNA;CYP1B1;SPATA13;FGF9;SEMA4D;NF1;MAP4K4;CSF1;MCTP1;KIF2A;MIF;SGK3;SPAG9;SRGAP2;TTBK2;PRKX;DLG5;HSPA5;PIK3R3;MYLK;PTK2;PLXNB2;SCAI;AKT2;SRGAP1;CCAR1;CAMK2A;LEF1;CLEC7A;MAPRE1;ROCK2;MAZ;EGFR;PTP4A1;ADAM10;FLCN;PDGFC;CCR1;MGAT5;INSR;D…
139	gsea	response to lipopolysaccharide (GO:0032496)	0.545914	2.72294	0	0	0	79/140	29.69%	CXCL9;VIM;CD68;CXCL10;ERBIN;JAK2;CXCL11;ANKRD1;TNFRSF1B;CD86;RPS6KA3;PDE4B;CD14;PDCD4;FER;LY96;TNFAIP3;NOS1;PTPN22;PYCARD;CCR5;CDC73;CASP1;LILRB2;S100A9;CCL2;LGALS9;PABPN1;CD6;PDCD1LG2;CD180;IL23R;CD80;NOD2;IL1B;LBP;BCL10;TICAM2;CD274;ADAM17;SNCA;TRAF6;SIRPA;RHOA;S100A8;TLR4;MYD88;SCARB1;IRAK3;TNIP3;IFNAR1;NLRP3;NFKB1;CHMP5;GIT1;NFKBIL1;XBP1;TNFRSF11A;SLPI;HMGB2;NFKBIB;GFI1;SELP;NUGGC;ADAM9;CXCL1…
140	gsea	regulation of type I interferon production (GO:0032479)	0.588064	2.72142	0	0	0	37/85	19.33%	NLRC5;DDX58;IFIH1;IFI16;UBA7;ILRUN;IRF1;TRIM56;UBE2L6;IRF8;CD14;TRIM25;NPLOC4;TRIM21;CYLD;TNFAIP3;POLA1;PTPN22;STAT6;HERC5;ISG15;TRAF3IP1;LRRFIP1;TBK1;RNF125;EP300;POLR3F;CTNNB1;PRKDC;DHX58;TRAF3;MYD88;RNF135;DHX9;NFKB1;IKBKE;UFD1
141	gsea	regulation of MAPK cascade (GO:0043408)	0.535151	2.72127	0	0	0	42/158	10.84%	CD74;HLA-DRB1;PTPRC;EGF;LAPTM5;PAK1;IQGAP1;MAPK1;SYK;FN1;FAS;ATP6AP2;NF1;MAP4K4;P2RX7;TAOK3;LILRB4;PLCG2;ERBB2;ADRA1A;YWHAZ;TAOK1;PAK2;ABCA7;RASGRP1;ROR1;TNIK;STK4;ROCK2;EGFR;CD4;INSR;LYN;FCRL3;LBH;SPRED1;ZDHHC17;IL1B;TRIM5;PRDM15;ROCK1;PTPN6
142	gsea	positive regulation of cytokine-mediated signaling pathway (GO:0001961)	0.718819	2.71915	0	0	0	11/36	7.17%	CD74;NLRC5;PARP14;PARP9;LAPTM5;CASP4;CXCR4;CSF1;CASP1;PRKN;IL7
143	gsea	protein transport (GO:0015031)	0.4811	2.71776	0	0	0	143/339	25.69%	CD74;ABCA1;ANK3;LAPTM5;APOE;HSP90B1;CLU;MYO6;PRKCB;CD3G;MYH9;ARL4C;ARL5A;SNX1;ATP6V0A1;SNX27;SIL1;TBC1D5;IL10RA;CANX;CLTC;ABCG1;ARHGEF2;CMTM6;TBC1D8;TBC1D4;PPT1;ARFIP1;OPTN;TBC1D16;WLS;NAPG;TBCK;ATP6V0E1;SCAMP2;RAB31;USP6;TBC1D9;FAM91A1;SCFD2;RAB8B;VPS45;VPS35;TMED3;STX2;PDIA4;LMTK2;SYNRG;TMED6;TBC1D22B;GRTP1;ARL11;STX1B;GOLPH3;TMEM167A;TBC1D15;PDCD6;ATP6V1C1;ATP6V1A;COG7;NSF;GCC2;ARCN1;STX17;ZDH…
144	gsea	regulation of receptor-mediated endocytosis (GO:0048259)	0.717915	2.71632	0	0	0	7/34	4.91%	B2M;C3;CLU;APOC1;CCL19;CBL;PPT1
145	gsea	regulation of T cell cytokine production (GO:0002724)	0.853991	2.71027	0	0	0	7/19	4.88%	B2M;HLA-A;HLA-F;MALT1;TNFRSF1B;CCR2;LILRB4
146	gsea	regulation of B cell proliferation (GO:0030888)	0.706898	2.71019	0	0	0	19/43	8.36%	CD74;PTPRC;TYROBP;AHR;MNDA;IKZF3;NCKAP1L;VAV3;GPR183;MZB1;MIF;RC3H1;CD81;SASH3;TNFSF13B;IL7;FCGR2B;LYN;FCRL3
147	gsea	regulation of viral entry into host cell (GO:0046596)	0.728973	2.70813	0	0	0	14/35	12.00%	CD74;HLA-DRB1;CIITA;TRIM38;TRIM25;TRIM22;TRIM21;FCN1;TRIM14;NECTIN2;LGALS9;CD4;TRIM5;LY6E
148	gsea	Fc-gamma receptor signaling pathway (GO:0038094)	0.623673	2.70784	0	0	0	50/72	22.90%	ACTB;PAK1;FCGR3A;FYN;WIPF1;ELMO1;NCKAP1L;MAPK1;ARPC5;ACTR2;SYK;ARPC1B;FCGR1A;CD3G;ARPC2;VAV3;ARPC3;DOCK1;FCER1G;PIK3CA;WIPF3;YES1;PLCG2;CD247;PTK2;ACTR3;FCGR2A;FCGR2B;MYO1G;HCK;LYN;CYFIP2;CDC42;WASL;PRKCD;CRK;VAV1;VAV2;LIMK1;ABL1;ABI1;MAPK3;PRKCE;PIK3R2;CYFIP1;ELMO2;ACTG1;WAS;ARPC1A;WIPF2
149	gsea	regulation of interferon-beta production (GO:0032648)	0.664268	2.70704	0	0	0	26/48	17.35%	DDX58;IFIH1;IRF1;TRIM56;TLR2;TLR8;PTPN11;PPM1B;PYCARD;TLR3;PTPRS;ISG15;RIPK2;TBK1;OAS3;DDX3X;POLR3F;DHX58;SIRPA;OAS2;TLR4;TRAF3;OAS1;RNF135;TLR7;DHX9
150	gsea	defense response to bacterium (GO:0042742)	0.587556	2.70624	0	0	0	43/109	14.63%	LYZ;HLA-A;GBP2;JCHAIN;HLA-E;GBP4;SYK;TLR2;MPEG1;GBP6;PLA2G2A;MR1;FCER1G;RNASE6;TNFRSF14;PYCARD;OPTN;ANKRD17;S100A9;LTF;TLR3;SLAMF8;ISG15;TREM2;IL12B;IL23R;NOD2;OAS3;STAB1;IL6R;LBP;GSDMD;NAIP;GSDMB;ADAM17;PRKCD;NOD1;CAMP;OAS2;S100A8;TLR4;OAS1;MYD88
151	gsea	positive regulation of T cell cytokine production (GO:0002726)	0.824909	2.70605	0	0	0	5/20	1.50%	B2M;HLA-A;RSAD2;IL1R1;MALT1
152	gsea	regulation of kinase activity (GO:0043549)	0.561421	2.7014	0	0	0	19/91	8.18%	CD74;NLRC5;HLA-DRB1;EEF1A1;MUSK;PLCE1;MAPT;ERBB3;ERBB2;LTK;ROR1;SLAMF8;TREM2;LMTK2;RB1;EGFR;SLC9A3R1;CD4;INSR
153	gsea	mitochondrial electron transport, cytochrome c to oxygen (GO:0006123)	-0.885961	-2.7002	0	0	0	11/17	0.77%	NDUFA4;COX6A2;COX7C;COX7B;COX5B;COX6C;COX4I1;COX6B1;COX8A;CYCS;COX5A
154	gsea	positive regulation of protein kinase activity (GO:0045860)	0.532759	2.70001	0	0	0	53/150	17.79%	PTPRC;TGFB2;PAK1;IQGAP1;CCL5;CLU;LCP2;STOX1;FCGR1A;PPP2CA;RAPGEF2;CCL19;MAPRE3;MAP4K4;CSF1;ERBB3;TAOK3;RALB;LTF;TAOK1;PRNP;PTK2;PAK2;IFNG;TNIK;STK4;CDKN1A;CD4;INSR;RPTOR;IL12B;IL23R;IL6R;SLC8A2;ALS2;RASSF2;DDX3X;TGFBR2;ACE;SNCA;PRKCD;CCDC88A;NEDD9;TRAF6;RHOA;MMD;CACUL1;NOX4;LILRA5;MARK2;DOK7;ECT2;PTK2B
155	gsea	mitochondrion organization (GO:0007005)	-0.492888	-2.69708	0	0	0	55/173	14.76%	COX7A1;SLC25A4;TOMM7;ATP5F1D;ATP2A1;CHCHD2;ATP5F1B;PPARGC1A;CYCS;CHCHD10;NIPSNAP2;HK2;TMEM70;ESRRA;STOML2;RAB5IF;SLC25A33;HSD17B10;DNAJC19;HIGD1A;FIS1;SLC25A36;PINK1;PRDX3;NDUFS1;BNIP3;FMC1;SLIRP;ATPAF1;PARK7;TIMM13;OXA1L;TIMM8B;MIEF2;CAV2;ATP23;TRAK1;COX7A2;NOS3;AFG3L2;WASF1;HIGD1B;HSPD1;MPV17;CHCHD3;TIMM50;MTFR1L;TIMM17B;HIGD2A;TOMM5;TIMM44;PHB;HAX1;YME1L1;DNAJA3
156	gsea	positive regulation of T cell differentiation (GO:0045582)	0.6908	2.69661	0	0	0	19/39	14.92%	HLA-DRA;HLA-DRB1;NCKAP1L;RHOH;LILRB4;IL4I1;LILRB2;CR1;LEF1;IL7;DUSP10;IL12B;IL23R;MDK;HLA-G;SOCS1;ZAP70;BCL6;TESPA1
157	gsea	response to peptide (GO:1901652)	0.726528	2.69141	0	0	0	11/33	6.42%	STAT1;MMP9;ERBIN;FYN;ANXA1;STAT4;STAT3;STAT2;MMP12;PRNP;STAT6
158	gsea	regulation of cytoskeleton organization (GO:0051493)	0.560248	2.69077	0	0	0	47/108	18.20%	PAK1;IQGAP1;NEXN;RICTOR;IQGAP2;MAPK1;RHOH;ARHGAP17;MAPT;CLASP1;CLIC4;RHOBTB1;CYLD;P2RX7;F11R;S100A9;TAOK1;KATNBL1;CORO1A;EFNA5;PTK2;PRKAA1;PAK2;GSK3B;MAP6;TRAF3IP1;CDK2AP2;ARHGAP35;ROCK2;RHOBTB3;BST2;ROCK1;MTOR;RAC2;PRKCD;CCDC88A;EZR;RHOA;S100A8;CAPN2;CRK;MARK2;ABL1;MAPK3;RHOD;TPPP;LRP1
159	gsea	positive regulation of phosphatidylinositol 3-kinase signaling (GO:0014068)	0.59099	2.68899	0	0	0	22/74	8.32%	EGF;TGFB2;CCL5;JAK2;FN1;CBL;HCLS1;PIK3CG;HCST;NCF1;SEMA4D;PIK3CA;ERBB3;PIK3R5;PTK2;ROR1;PIK3AP1;TREM2;MAZ;PDGFC;INSR;LYN
160	gsea	positive regulation of lymphocyte activation (GO:0051251)	0.732316	2.68785	0	0	0	18/33	14.93%	HLA-DPB1;HLA-DPA1;TYROBP;NCKAP1L;SH3KBP1;CCR2;PYCARD;CCL2;CLEC7A;SIRPB1;IL12B;NOD2;PRKDC;SIRPG;SIRPA;THY1;CD47;LCK
161	gsea	negative regulation of ERK1 and ERK2 cascade (GO:0070373)	0.659834	2.68761	0	0	0	20/47	13.92%	PTPRC;GBP1;DLG1;ADIPOQ;DUSP4;CNKSR3;FLCN;SLC9A3R1;SPRED2;DUSP10;LYN;ITGB1BP1;PTEN;SPRED1;EMILIN1;RPS6KA6;EZR;SIRPA;SPRY3;TLR4
162	gsea	regulation of protein phosphorylation (GO:0001932)	0.492803	2.68671	0	0	0	115/251	26.46%	CD74;HLA-DRB1;ITGB2;NIBAN1;PAK1;MUSK;WWTR1;MMP9;C3;GPNMB;FYN;ADIPOQ;PLCE1;FNIP1;FN1;PPP2CA;FNIP2;CCND2;FAS;STAT2;CCND3;FER;FGF9;SEMA4D;RALB;ERBB2;PRKN;ATG14;MARCO;PIK3R3;PTPN13;PRNP;EFNA5;PTK2;CCDC88C;RASGRP1;PLXNB2;IFNG;AKT2;TNIK;TRAF3IP1;TREM2;STK4;ROCK2;EGFR;FLCN;SLC9A3R1;CD4;SPTBN4;INSR;LYN;IMPACT;PTEN;PPP2R5C;PPIA;IL1B;BRD4;NSD1;PML;WDFY2;KRAS;ADAM17;PRKDC;TMEM119;SLCO3A1;FGF7;ANGPT1;CCDC88A…
163	gsea	cellular defense response (GO:0006968)	0.678263	2.68577	0	0	0	23/42	17.81%	CXCL9;TYROBP;MNDA;ITK;NCF2;NCF1;LY96;CCR5;ZNF148;LILRB2;TRAT1;LGALS3BP;LBP;LSP1;IL1RL2;FCMR;HLA-G;ITGB1;RAB23;PRF1;CD300C;PTK2B;C5AR1
164	gsea	regulation of G1/S transition of mitotic cell cycle (GO:2000045)	0.61162	2.68447	0	0	0	33/69	12.43%	GPNMB;PSME2;AIF1;DLG1;ANXA1;PSME1;PKD2;CCND2;UBE2E2;CCND3;ADAMTS1;CDKN2A;ZNF655;CDC73;CDK6;ANKRD17;CCL2;WEE1;CDK2AP2;RB1;EGFR;CDKN1A;ID2;RPTOR;APPL2;PTEN;LSM11;DDX3X;KANK2;PTPN6;ADAM17;CCND1;DACT1
165	gsea	Fc-gamma receptor signaling pathway involved in phagocytosis (GO:0038096)	0.619998	2.68369	0	0	0	49/71	22.90%	ACTB;PAK1;FCGR3A;FYN;WIPF1;ELMO1;NCKAP1L;MAPK1;ARPC5;ACTR2;SYK;ARPC1B;FCGR1A;CD3G;ARPC2;VAV3;ARPC3;DOCK1;PIK3CA;WIPF3;YES1;PLCG2;CD247;PTK2;ACTR3;FCGR2A;FCGR2B;MYO1G;HCK;LYN;CYFIP2;CDC42;WASL;PRKCD;CRK;VAV1;VAV2;LIMK1;ABL1;ABI1;MAPK3;PRKCE;PIK3R2;CYFIP1;ELMO2;ACTG1;WAS;ARPC1A;WIPF2
166	gsea	negative regulation of immune response (GO:0050777)	0.547491	2.68353	0	0	0	54/147	17.17%	HLA-DRB1;FCGR3A;FYN;IFI16;NMI;ILRUN;SAMSN1;SYK;FCGR1A;CD3G;MYH9;CD163;FER;PPM1B;PRKACB;TRIM21;GNG2;TRAFD1;TNFAIP3;CCR2;YES1;PLCG2;RC3H1;CR1;LGALS3;CD247;GNB1;FCGR2A;PTGER2;TRAF3IP1;TREM2;FCGR2B;P2RY11;CYSLTR1;PTGDR;HCK;LYN;ADCY9;SCT;PTGER4;GPR150;PRKAR2B;ADAM17;DHX58;HTR7;PRKAR1A;HLA-G;GPR176;PDCD1;ADCY8;MC1R;IRAK3;GPR39;CYSLTR2
167	gsea	dephosphorylation (GO:0016311)	0.521928	2.67982	0	0	0	50/146	13.76%	PTPRC;PPM1L;FBP1;SSH2;PPM1H;PPP2R1B;PPM1A;PPP2CA;CDC14B;PTPRF;PLPP1;DUSP16;PTPRK;PTPN3;PPM1B;PPP3CB;PTPN22;PPP4R2;MTMR2;PTPRD;PTPN13;PTPRS;DUSP4;PTPN7;PPP1R12A;PPP2R2A;CTDP1;PPP2R3B;PPP4R1;DUSP10;PTPRM;PTEN;PPP2R5C;DAPP1;SGPP1;PPM1D;PTPN6;PSPH;PTPRO;PTPRE;CTTNBP2NL;BTRC;PTPRN2;HDHD2;SGPP2;PPP3CC;PTPN4;PTPN21;PLPP5;FBXW11
168	gsea	heart contraction (GO:0060047)	-0.672783	-2.67788	0	0	0	14/40	4.29%	TNNC1;TNNI1;MYL2;TCAP;TNNI2;TPM1;MYH7;SCN1B;CSRP3;ATP1A2;ATP1B1;SGCD;MYLK2;TTN
169	gsea	regulation of interferon-gamma-mediated signaling pathway (GO:0060334)	0.825548	2.67411	0	0	0	9/22	6.63%	STAT1;NLRC5;PARP14;PARP9;JAK2;JAK1;PIAS1;IFNGR1;IFNG
170	gsea	epidermal growth factor receptor signaling pathway (GO:0007173)	0.657428	2.67164	0	0	0	18/46	12.20%	EGF;IQGAP1;ERBIN;SOS1;GAREM1;PLCE1;DGKD;CBL;PTPN11;PIK3CA;KIF16B;AREG;PTK2;EGFR;REPS2;ADAM17;NCK2;BTC
171	gsea	cellular response to interleukin-1 (GO:0071347)	0.534493	2.66922	0	0	0	59/147	18.07%	GBP2;GBP1;PSMB9;CCL18;PSMB8;CCL5;CCL13;IL1R1;PSME2;ANKRD1;PSME1;CCL19;GBP3;PSMB2;PSMD11;PYCARD;CCL4;RC3H1;CCL2;IRAK4;PSMD14;CCL22;PSMA6;RIPK2;TANK;PSME4;NOD2;RBX1;IL1B;PSMA5;PSMB1;IRAK2;CCL23;PSMB7;BTRC;PSMA3;TRAF6;SIRPA;NOD1;MAP3K7;IL1RN;CCL3L1;MAPK11;PSMD9;FBXW11;CD47;ADAMTS7;MYD88;PSMA2;PSMD13;IRAK3;NFKBIA;CCL3;PSMD3;MAPK3;NFKB1;PSME3;CCL17;UBE2N
172	gsea	cellular response to interleukin-12 (GO:0071349)	0.667365	2.66816	0	0	0	25/47	14.17%	LCP1;ANXA2;JAK2;PSME2;STAT4;SOD2;PDCD4;MIF;JAK1;CNN2;CFL1;MSN;PAK2;IFNG;HNRNPA2B1;IL12B;GSTO1;PPIA;LMNB1;CDC42;MTAP;SIRPA;CAPZA1;CD47;RAP1B
173	gsea	ribosomal small subunit biogenesis (GO:0042274)	-0.696257	-2.66399	0	0	0	16/39	12.48%	RPS24;RPS25;RPS16;RPS27;RPS28;RPS5;RPS6;RPS14;RPS15;TSR3;MRPS7;RPS17;RPS7;LTV1;RRP36;NOL11
174	gsea	pyruvate metabolic process (GO:0006090)	-0.684194	-2.6607	0	0	0	24/50	13.91%	ENO3;NR4A3;PGAM2;GAPDH;TPI1;VDAC1;HK2;SLC16A1;PFKFB1;PFKFB2;LDHA;SLC16A3;HOGA1;PDHA1;ALDOA;PC;LDHC;PDHB;PDHX;DLD;PGM1;HAGH;GCK;BSG
175	gsea	muscle filament sliding (GO:0030049)	-0.787003	-2.66	0	0	0	20/38	4.29%	ACTA1;TNNC1;TNNI1;MYL2;MYL1;TCAP;MYH2;TNNC2;TNNI2;TPM2;TPM1;MYH7;TNNT3;DES;TPM3;TNNT1;ACTN3;TMOD1;MYL6B;TTN
176	gsea	actin-myosin filament sliding (GO:0033275)	-0.787003	-2.66	0	0	0	20/38	4.29%	ACTA1;TNNC1;TNNI1;MYL2;MYL1;TCAP;MYH2;TNNC2;TNNI2;TPM2;TPM1;MYH7;TNNT3;DES;TPM3;TNNT1;ACTN3;TMOD1;MYL6B;TTN
177	gsea	positive regulation of protein modification process (GO:0031401)	0.502557	2.65866	0	0	0	98/204	26.46%	CD74;HLA-DRB1;NIBAN1;NNMT;PAK1;MUSK;MMP9;C3;GPNMB;ADIPOQ;FNIP1;TXN;CCND2;FAS;CCND3;FGF9;SEMA4D;RALB;ERBB2;ATG14;MARCO;LILRB2;TAOK1;PIK3R3;EFNA5;PTK2;RASGRP1;IFNG;AKT2;TNIK;TREM2;STK4;ROCK2;EGFR;FLCN;CD4;INSR;LYN;DYRK1A;PPP1R16B;PPIA;IL1B;DDX3X;WDFY2;KRAS;ADAM17;TMEM119;ACE;SLCO3A1;FGF7;PRKCD;ANGPT1;CCND1;PTBP1;FGF8;FMR1;ATG10;RALBP1;TRABD2A;ANKLE2;DVL3;FGF21;NTRK2;LRRK2;ABL1;MAPK3;ARNTL;UBE2N;RAR…
178	gsea	response to tumor necrosis factor (GO:0034612)	0.564285	2.6586	0	0	0	45/103	20.60%	GBP2;GBP1;CCL18;CCL5;CCL13;ERBIN;JAK2;ADIPOQ;ANKRD1;CHI3L1;CCL19;GBP3;NUB1;AFF3;ARHGEF2;MAP4K3;PYCARD;CCL4;CCL2;ASAH1;UBD;CCL22;ADAM10;TANK;CASP8;NFE2L2;CXCL16;CCL23;NPNT;CASP3;CCL3L1;ZFP36L1;ADAMTS7;BAG4;DCSTAMP;CD58;CCL3;DHX9;CCL17;GBA;RIPK1;TNFRSF21;ZFP36L2;TNFRSF11A;XCL2
179	gsea	microglial cell activation (GO:0001774)	0.822079	2.65597	0	0	0	12/21	7.19%	ITGB2;C1QA;GRN;CLU;JAK2;TYROBP;AIF1;MAPT;ITGAM;IFNGR1;IFNG;TREM2
180	gsea	mitochondrial translational elongation (GO:0070125)	-0.545535	-2.65559	0	0	0	46/89	21.16%	AURKAIP1;MRPL51;MRPL12;MRPL34;MRPS24;MRPS18A;MRPL38;MRPL24;MRPS34;MRPL4;MRPL14;MRPS7;MRPL11;MRPS33;CHCHD1;MRPS18B;MRPS36;OXA1L;MRPS15;MRPS26;MRPL57;MRPL33;MRPL2;GFM2;MRPL41;MRPL9;MRPL28;MRPS12;PTCD3;MRPL20;MRPL35;MRPL48;TUFM;MRPL46;MRPL44;MRPL55;MRPS35;MRPL49;MRPL1;MRPS18C;MRPL53;MRPS16;MRPS9;MRPL21;MRPL54;MRPL19
181	gsea	positive regulation of epithelial cell migration (GO:0010634)	0.563874	2.65083	0	0	0	44/92	19.21%	EGF;MAPRE2;TGFB2;IQSEC1;GRN;MMP9;PRKCA;RIN2;PFN1;PIK3CG;BMPR2;CTSH;CLASP1;DOCK1;MAP4K4;EPB41L4B;CALR;PLCG2;PRKD1;GLIPR2;ETS1;IFNG;ROCK2;ITGB1BP1;ENPP2;PDCD6;NRP2;SASH1;CLASP2;CAPN7;RAB11A;MTOR;FGF7;THBS1;ANGPT1;DOCK5;SCARB1;BCAR1;GPLD1;ABL1;PTK2B;PRKCE;PIK3CD;ARF6
182	gsea	regulation of interleukin-2 production (GO:0032663)	0.663326	2.63931	0	0	0	26/46	13.94%	PTPRC;GBP1;RUNX1;LAPTM5;ANXA1;MALT1;CD86;PDE4B;HOMER2;TNFAIP3;CCR2;CD28;IRF4;LILRB4;PLCG2;CR1;PRNP;CLEC7A;CD4;CD80;IL1B;CARD11;TRAF6;EZR;MAP3K7;VSIG4
183	gsea	positive regulation of binding (GO:0051099)	0.568508	2.63233	0	0	0	40/85	24.36%	B2M;PARP9;EGF;APOE;MMP9;DTX3L;RAPGEF2;TXN;PYHIN1;HMBOX1;TRIM21;RALB;PRKN;CLIC2;GSK3B;HIPK2;STK4;RIPK2;PSEN1;DDX11;DACT1;DPH3;LRRK2;DHX9;TIAM1;LRP1;CAPRIN2;MET;IDE;PPARG;TRIB3;USP33;STMN1;HMGB2;MARK3;ADD1;VTN;PLAUR;PKD1;AMFR
184	gsea	plasma membrane bounded cell projection assembly (GO:0120031)	0.483912	2.62891	0	0	0	127/257	28.15%	ABLIM1;SNX10;AIF1;SHTN1;ACTR2;ARHGEF6;SDCBP;CDC14B;RAPGEF2;FXYD5;MTSS1;TTC39C;CFAP44;PIP5K1A;ANO6;AHI1;FLNA;ABCC4;SPATA13;PCM1;MAP4K4;ARMC9;CFAP70;SRGAP2;WDPCP;P2RX7;EMP3;TTBK2;SEPTIN7;CDC14A;GALNT11;FGD4;MYLK;ACTR3;RAB11FIP3;RAB8B;TNIK;P2RY12;FGD3;TRAF3IP1;TTC8;SCLT1;TCTN1;EXOC1;SLC9A3R1;GOLPH3;NEK1;CD2AP;OFD1;AVIL;SEPTIN2;DZIP1;CCDC57;STK26;FNBP1L;RAB11A;RAP2C;CEP290;PTPRO;SEPTIN6;RILPL1;CCDC88…
185	gsea	translational elongation (GO:0006414)	-0.532388	-2.62761	0	0	0	50/104	18.18%	EEF1B2;EEF1G;EEF1A2;AURKAIP1;EEF2;MRPL51;MRPL12;MRPL34;MRPS24;MRPS18A;MRPL38;MRPL24;MRPS34;MRPL4;MRPL14;MRPS7;RACK1;MRPL11;MRPS33;CHCHD1;MRPS18B;EEF1D;MRPS36;OXA1L;MRPS15;MRPS26;MRPL57;MRPL33;MRPL2;ZNF598;GFM2;MRPL41;MRPL9;MRPL28;MRPS12;PTCD3;MRPL20;MRPL35;MRPL48;TUFM;MRPL46;MRPL44;MRPL55;MRPS35;MRPL49;MRPL1;MRPS18C;MRPL53;MRPS16;MRPS9
186	gsea	negative regulation of DNA-binding transcription factor activity (GO:0043433)	0.527645	2.62596	0	0	0	64/132	24.76%	NLRC5;TMSB4X;SP100;ERBIN;NUPR1;PKD2;HDAC4;FLNA;CYP1B1;TRIM21;CYLD;CDKN2A;TNFAIP3;PYCARD;RBCK1;MTURN;ANXA4;PRNP;MAP2K5;ZNF431;RB1;ID2;COMMD1;RWDD3;CMKLR1;AIM2;CARD8;IRAK2;BTRC;EIF2AK4;PIM1;PEX14;CD200;TRAF3;PARP10;EGLN1;ZNF675;ESR1;IRAK3;NFKBIA;NLRP3;WWP2;ARRB2;DAP;NFKBIE;NFKBIL1;COMMD6;NLRP2;OTULIN;SIK1;SUMO1;HEYL;FZD6;SIRT1;TRIM37;GFI1;PROX1;PTCH1;PAXIP1;RNF2;PKD1;HDAC2;EOMES;SIGIRR
187	gsea	hippo signaling (GO:0035329)	0.744025	2.62198	0	0	0	14/26	14.57%	WWTR1;YAP1;AMOTL1;AMOT;TEAD1;LATS1;MOB1A;STK4;YWHAE;YWHAB;LATS2;TEAD4;CASP3;TJP2
188	gsea	negative regulation of macromolecule metabolic process (GO:0010605)	0.505262	2.62173	0	0	0	73/181	21.84%	PARP14;PARP9;RUNX1;APOE;TGFB2;YAP1;BMPR1A;SLC24A3;STOX1;SDCBP;MAPT;ATP2B4;MOV10;RBMS3;CCDC3;TNRC6B;MIF;PTPN22;CD3E;CD28;DNMT1;OPTN;PRKN;ZNF148;LILRB2;MTMR2;AGO1;CELF1;FBXW7;LGALS9;DICER1;PRKAA1;PARP15;IFNG;SETDB2;ANKRD13A;TRAT1;ROCK2;RB1;VHL;ADAM10;FLCN;HEY2;ID2;CCR1;ATXN2;PSEN1;PICALM;NOTCH2;TERF2;EMILIN1;LRPAP1;TET1;DDRGK1;REST;SMO;ANKRD13D;DIP2A;ANXA7;PARP10;ESR1;CCL3;WWP2;ROBO1;NFKB1;LDLR;TIP…
189	gsea	negative regulation of T cell proliferation (GO:0042130)	0.70369	2.6214	0	0	0	21/32	13.94%	HLA-DRB1;GPNMB;PLA2G2D;CD86;BTN2A2;TNFRSF14;LILRB4;DLG5;IL4I1;RC3H1;LILRB2;CR1;PRNP;LGALS9;CRTAM;PDCD1LG2;CD80;CD274;PRKAR1A;HLA-G;VSIG4
190	gsea	positive regulation of type I interferon production (GO:0032481)	0.579791	2.6206	0	0	0	33/75	17.49%	STAT1;DDX58;IFIH1;IFI16;IRF1;TRIM56;TLR2;TLR8;CD14;PTPN11;PTPN22;TLR3;STAT6;ISG15;RIPK2;LRRFIP1;TBK1;OAS3;EP300;DDX3X;POLR3F;CTNNB1;PRKDC;DHX58;OAS2;SETD2;TLR4;OAS1;MYD88;RNF135;TLR7;DHX9;NFKB1
191	gsea	T cell mediated immunity (GO:0002456)	0.845105	2.61937	0	0	0	8/16	7.64%	HLA-A;BTN3A2;BTN3A3;CTSH;CD8A;CRTAM;GNL1;MYO1G
192	gsea	positive regulation of response to stimulus (GO:0048584)	0.663712	2.61835	0	0	0	18/41	17.35%	B2M;IL15;RSAD2;TGFB2;DDX58;IFIH1;ADIPOQ;CDKN2A;FCGR2B;CD80;NSMCE4A;PRKCD;HLA-G;FMR1;HOMER1;BCLAF1;ABI3;DHX9
193	gsea	protein ubiquitination (GO:0016567)	0.45775	2.61759	0	0	0	196/477	24.42%	HLA-A;PSMB9;LMO7;TRIM38;PSMB8;TRIM69;RNF213;UBE2G1;TRIM54;HERC6;PSME2;LNPEP;NEDD4L;DTX3L;PSME1;RNF217;UBR5;UBE2L6;CHFR;UBE2E3;RNF115;CBL;PSMB2;PSMD11;FBXL4;UBE2E2;TRIM25;RNF146;NUB1;UBR1;RNF13;TRIM22;KLHL24;TRIM21;UBE2Q2;ARIH1;UBA6;FBXW4;FBXO30;ZNRF2;HECW2;ASB5;ARIH2;CDC73;MSL2;BIRC6;KLHL2;ZNF738;UVSSA;UBA1;TRIM14;RBCK1;NPEPPS;RNF6;PRKN;RC3H1;FBXW7;ASB11;UBE2E1;RNF38;RNF114;HERC5;PSMD14;ENC1;ISG1…
194	gsea	interleukin-12-mediated signaling pathway (GO:0035722)	0.661066	2.61504	0	0	0	23/45	14.17%	LCP1;ANXA2;JAK2;PSME2;STAT4;SOD2;PDCD4;MIF;JAK1;CNN2;CFL1;MSN;PAK2;IFNG;HNRNPA2B1;IL12B;GSTO1;PPIA;LMNB1;CDC42;MTAP;CAPZA1;RAP1B
195	gsea	regulation of response to external stimulus (GO:0032101)	0.531246	2.61257	0	0	0	45/117	18.08%	TMSB4X;GRN;JAK2;IL1R1;ANXA1;IRF1;BIRC3;CASP4;XIAP;CXCR4;CYLD;CCR2;PTPN22;CASP1;CELF1;PIK3AP1;HERC5;P2RY12;ERAP1;TREM2;FCGR2B;SAMHD1;PSMA6;HCK;CASP8;AKNA;APPL2;NOD2;BRD4;TRIM5;ZMPSTE24;IL1RL2;PTGES;DHX58;USP14;CNGA1;USP18;TRAF3;BCL6;MYD88;RNF135;MGLL;AREL1;SAG;FNTA
196	gsea	ribonucleoprotein complex biogenesis (GO:0022613)	-0.60943	-2.60583	0	0	0	17/60	11.80%	RPL38;RPS24;RPL7;RPS25;RPL26;RPS16;RPL14;RPS28;RPS6;RPS15;RPL5;RPS17;RPL35A;RPS7;RRS1;LTV1;RRP36
197	gsea	negative regulation of cellular protein localization (GO:1903828)	0.695401	2.60576	0	0	0	21/34	13.00%	ILRUN;NEDD4L;ADIPOQ;MAPT;OTUD7B;LILRB4;TTBK2;MAP1A;LATS1;ANKRD13A;GSK3B;ROCK2;NSFL1C;FLCN;COMMD1;RIPOR2;LEPROTL1;DNAJA1;PICALM;LATS2;MFHAS1
198	gsea	Fc receptor signaling pathway (GO:0038093)	0.551394	2.60512	0	0	0	47/109	17.68%	PSMB9;PSMB8;PAK1;SOS1;PSME2;MAPK1;SYK;MALT1;LCP2;PSME1;ITK;VAV3;PSMB2;PSMD11;FER;PPP3CB;FCER1G;GRAP2;PIK3CA;PLCG2;PAK2;PSMD14;PSMA6;LYN;PSME4;MAPK10;BCL10;PSMA5;PSMB1;CARD11;MAP2K4;PSMB7;BTRC;PSMA3;TRAF6;MAP3K7;PSMD9;FBXW11;VAV1;VAV2;PSMA2;PSMD13;LAT2;PSMD3;MAPK3;NFKB1;PSME3
199	gsea	Golgi organization (GO:0007030)	0.529473	2.60222	0	0	0	57/123	20.95%	SYNE1;MYO18A;CLASP1;NPLOC4;ATL2;RAB30;OPTN;ARFGEF1;PRKD1;ATP8B4;YWHAZ;SEC16B;SEC22B;TMED3;COG3;TBC1D20;UBXN2A;NSFL1C;TMED6;HUWE1;GOLGA8B;LMAN1;FAM174B;GOLPH3;COG7;GCC2;STX17;CLASP2;RAB29;ATL3;TICAM2;VTI1A;LMAN2;USP6NL;CDC42;ARHGEF7;TMED2;TMED10;STX16;TMED9;DYNC2H1;LRRK2;STX5;OBSL1;PI4K2B;DYM;VAMP4;ARL1;ZFP69B;SEC23IP;HACE1;VCPIP1;GOSR2;CSNK1D;SURF4;ATP8B2;RAB1A
200	gsea	mitochondrial translational termination (GO:0070126)	-0.537991	-2.6006	0	0	0	46/89	21.16%	AURKAIP1;MRPL51;MRPL12;MRPL34;MRPS24;MRPS18A;MRPL38;MRPL24;MRPS34;MRPL4;MRPL14;MRPS7;MRPL11;MRPS33;CHCHD1;MRPS18B;MRPS36;OXA1L;MRPS15;MRPS26;MRPL57;MRPL33;MRPL2;GFM2;MRPL41;MRPL9;MRPL28;MRPS12;PTCD3;MRPL20;MRPL35;MRPL48;MRPL46;MRPL44;MRPL55;MRPS35;MRPL49;MRPL1;MRPS18C;MRPL53;MRPS16;MTRF1L;MRPS9;MRPL21;MRPL54;MRPL19
201	gsea	positive regulation of protein localization to membrane (GO:1905477)	0.54595	2.60051	0	0	0	44/100	23.04%	ANK3;ITGB2;FYN;DLG1;TP63;TCAF2;ATP2B4;ITGAM;YWHAQ;ERBB2;PRKN;YWHAZ;EFCAB7;LGALS3;PRNP;BID;CD81;KCNB1;IFNG;AKT2;TREM2;YWHAE;EGFR;YWHAB;ITGA3;CASP8;ITGB1BP1;BAD;PPP3CC;ITGB1;BCL2;TCAF1;PMAIP1;KIF5B;PRKCE;LRP1;ARF6;TFDP2;MIEF1;STAC;YWHAH;GZMB;RHOG;TP53BP2
202	gsea	positive regulation of response to biotic stimulus (GO:0002833)	0.679677	2.59941	0	0	0	16/39	11.79%	DDX60;GBP5;CCL5;CYBA;GRN;PRKCA;NMI;TLR8;LY96;ANKRD17;PLSCR1;CD180;SASH1;POLR3F;IFI35;DHX58
203	gsea	regulation of muscle contraction (GO:0006937)	-0.772869	-2.59904	0	0	0	11/27	4.08%	TNNC1;TNNI1;MYL2;TNNC2;TPM1;TNNT3;TNNT1;CAV1;ATP1A2;MYLK2;NMUR2
204	gsea	plasma membrane bounded cell projection morphogenesis (GO:0120039)	0.629154	2.59742	0	0	0	17/51	10.27%	NYAP2;PAK1;EPB41L3;NCKAP1L;SHTN1;DCLK1;SNX1;TRIO;MAP4K4;SRGAP2;TAOK3;TAOK1;DICER1;TNIK;DTNBP1;ALS2;CTTN
205	gsea	striated muscle contraction (GO:0006941)	-0.636027	-2.59714	0	0	0	19/54	5.07%	TNNC1;TNNI1;TCAP;TNNC2;TNNI2;PGAM2;TPM1;MYH7;KLHL41;TNNT3;TNNT1;SCN1B;CSRP3;ATP1A2;ATP1B1;MYLK2;SMPX;TTN;ALDOA
206	gsea	retina homeostasis (GO:0001895)	0.801323	2.59701	0	0	0	4/25	0.51%	B2M;LYZ;JCHAIN;ACTB
207	gsea	negative regulation of cell adhesion (GO:0007162)	0.579524	2.59651	0	0	0	26/69	13.31%	PTPRC;SPOCK1;ADAMDEC1;ARHGDIB;TGFBI;GCNT2;TBCD;CYP1B1;JAM3;SEMA4D;ERBB3;SPINT2;PTK2;PLXNB2;ADAM10;ITGB1BP1;RIPOR2;SIPA1;PLXNA2;GTPBP4;PTPRO;ARHGDIA;MDK;ANGPT1;RHOA;PDE3B
208	gsea	positive regulation of phosphate metabolic process (GO:0045937)	0.736719	2.59388	0	0	0	15/26	16.21%	EGF;CCL5;NCKAP1L;SDCBP;MIF;KCTD20;PTGES3;IFNG;EGFR;PSEN1;BCL10;THBS1;SNCA;CD244;BTBD10
209	gsea	regulation of viral genome replication (GO:0045069)	0.605553	2.58899	0	0	0	32/64	18.02%	RSAD2;ZC3HAV1;CCL5;IFIH1;IFI16;PABPC1;ADAR;APOBEC3C;APOBEC3G;SRPK2;ISG20;STAU1;CD28;LTF;ISG15;SRPK1;PLSCR1;FAM111A;PPIH;PPIA;OAS3;BST2;APOBEC3F;DDX3X;IFIT5;OAS2;OAS1;PARP10;APOBEC3A;HACD3;IFIT1;EIF2AK2
210	gsea	negative regulation of viral genome replication (GO:0045071)	0.631708	2.588	0	0	0	31/50	23.44%	RSAD2;ZC3HAV1;CCL5;IFIH1;IFI16;RESF1;APOBEC3C;APOBEC3G;SRPK2;ISG20;LTF;TASOR;ISG15;SRPK1;PLSCR1;FAM111A;OAS3;BST2;APOBEC3F;IFIT5;OAS2;OAS1;PARP10;APOBEC3A;IFIT1;EIF2AK2;APOBEC3H;MX1;SLPI;PROX1;SETDB1
211	gsea	establishment of protein localization to mitochondrion (GO:0072655)	-0.606127	-2.58786	0	0	0	17/48	13.08%	TOMM7;HK2;ROMO1;DNAJC19;FIS1;PINK1;TIMM13;TIMM8B;TIMM21;HSPD1;PAM16;TOMM40L;TIMM50;AKT1;TIMM17B;TOMM5;TIMM44
212	gsea	negative regulation of I-kappaB kinase/NF-kappaB signaling (GO:0043124)	0.667325	2.58224	0	0	0	17/40	11.16%	STAT1;RORA;ADIPOQ;PPM1A;RHOH;PPM1B;OTUD7B;TNFAIP3;PYCARD;LILRB4;ZMYND11;TRIM59;TREM2;TANK;CASP8;CCDC22;CARD8
213	gsea	positive regulation of phosphorylation (GO:0042327)	0.475349	2.58117	0	0	0	101/237	26.46%	CD74;HLA-DRB1;EGF;NIBAN1;PAK1;MUSK;CCL5;MMP9;C3;GPNMB;NCKAP1L;ADIPOQ;FNIP1;SDCBP;CCND2;FAS;CCND3;FGF9;SEMA4D;MIF;P2RX7;ERBB3;RALB;ERBB2;LTK;ATG14;MARCO;PIK3R3;EFNA5;PTK2;PRKAA1;RASGRP1;KCTD20;ROR1;PTGES3;IFNG;AKT2;TNIK;TREM2;STK4;ROCK2;LMTK2;EGFR;FLCN;CD4;INSR;LYN;PSEN1;PPIA;IL1B;BCL10;WDFY2;KRAS;ADAM17;TMEM119;SLCO3A1;FGF7;THBS1;ANGPT1;CCND1;FGF8;FMR1;RALBP1;DVL3;FGF21;BTBD10;NTRK2;LRRK2;ABL1;EP…
214	gsea	platelet degranulation (GO:0002576)	0.53933	2.58069	0	0	0	55/113	26.35%	TMSB4X;EGF;SRGN;TGFB2;PLEK;CLU;PSAP;F13A1;TGFB3;TIMP1;FN1;SERPINA1;FLNA;ABCC4;CD63;ACTN1;ENDOD1;TAGLN2;ANXA5;TLN1;HABP4;LGALS3BP;LYN;CYB5R1;SERPING1;ACTN4;APLP2;RAB27B;NHLRC2;CHID1;THBS1;CD9;LHFPL2;CTSW;SELENOP;PCDH7;MMRN1;MANF;STXBP2;RARRES2;STXBP1;FAM3C;WDR1;ORM1;HGF;TPH1;TMX3;SELP;OLA1;CD109;ITIH4;BRPF3;ITGA2B;PROS1;PECAM1
215	gsea	positive regulation of protein binding (GO:0032092)	0.610182	2.5798	0	0	0	29/55	24.36%	B2M;APOE;MMP9;DTX3L;PPP2CA;RAPGEF2;TRIM21;RALB;PRKN;GSK3B;HIPK2;STK4;RIPK2;PSEN1;DACT1;PPP2CB;LRRK2;ABL1;TIAM1;LRP1;CAPRIN2;IDE;TRIB3;USP33;MARK3;ADD1;VTN;PKD1;AMFR
216	gsea	protein homooligomerization (GO:0051260)	0.525741	2.57829	0	0	0	48/115	24.58%	B2M;RYR3;GBP5;RNF213;PKD2;ACACA;ALOX5AP;GLS;SOD2;FUS;ATL2;MIF;PYCARD;TP53BP1;MICU1;SLC1A2;NINJ1;SAMHD1;APPL2;ALS2;ACACB;BCL10;TDO2;ATL3;GSDMD;CARD11;HLA-G;CRYZ;TRPM2;ADCY8;SLC1A5;RNF135;EHD1;OSBPL2;BLM;PRF1;ATL1;ECT2;TRMT61B;G3BP2;PNPT1;NACC2;TRPV1;EHD4;ALAD;TRIM72;DISP1;SSBP1
217	gsea	lymphocyte chemotaxis (GO:0048247)	0.68728	2.57399	0	0	0	21/37	18.55%	CCL18;CXCL10;CCL5;CCL13;CXCL11;CCL19;PIK3CG;GPR183;CCL4;CCL2;CCL22;CKLF;HSD3B7;SAA1;CXCL16;CCL23;CCL3L1;CYP7B1;CCL3;CCL17;PIK3CD
218	gsea	regulation of cell motility (GO:2000145)	0.533983	2.57353	0	0	0	56/121	25.73%	TMSB4X;EGF;TMSB10;DOCK10;DDX58;NEXN;AMOTL1;AMOT;NRG2;CCL19;FLNA;SPATA13;FGF9;KIF2A;SGK3;ERBB3;TTBK2;PRKX;SPINT2;CDK6;ERBB2;PLXNB2;AKT2;ROCK2;EGFR;ENPP2;MEMO1;PLXNA2;SLK;INPP5F;ROCK1;FGF7;BTC;MACF1;RHOA;FGF8;CRK;ABL2;CCDC125;SPOCK2;FGF21;NRG1;ABI3;ABL1;FGF23;HACE1;WAS;SRCIN1;CSF1R;RAF1;PLXND1;HBEGF;BEX4;RAC1;FGF10;CAMSAP3
219	gsea	adaptive immune response based on somatic recombination of immune receptors built from immunoglobulin superfamily domains (GO:0002460)	0.783295	2.57048	0	0	0	9/20	8.41%	HLA-DRB1;BTN3A2;BTN3A3;STAT3;BACH2;CD8A;GNL1;MYO1G;IL12B
220	gsea	positive regulation of Wnt signaling pathway (GO:0030177)	0.513831	2.57032	0	0	0	68/147	26.24%	EGF;PSMB9;PSMB8;DKK2;PSME2;PSME1;UBR5;TLR2;PPM1A;USP34;XIAP;PSMB2;TBL1XR1;PSMD11;RNF146;USP47;PPM1B;ATP6AP2;ZRANB1;TNFAIP3;CDC73;WLS;LRRK1;PSMD14;PSMA6;EGFR;TNKS;WNK1;RSPO3;PSME4;TNKS2;WNT5B;PRDM15;PSMA5;DDX3X;RNF220;PSMB1;PSMB7;PSMA3;DEPDC1B;DACT1;MACF1;SMARCA4;TMEM9;PSMD9;PSMA2;PSMD13;LRRK2;PSMD3;NFKB1;ARNTL;PSME3;CAPRIN2;CSNK1G1;CSNK1D;PTK7;PSMD1;AXIN2;CCAR2;PSMC4;SPIN1;SOX4;PSMD4;GID8;TBL1X;F…
221	gsea	negative regulation of T cell activation (GO:0050868)	0.678841	2.56994	0	0	0	21/38	13.94%	HLA-DRB1;PAG1;LAPTM5;GPNMB;NCKAP1L;PLA2G2D;CD86;PTPN22;LILRB4;DLG5;IL4I1;LILRB2;CR1;LGALS3;FCGR2B;PDCD1LG2;RIPOR2;CD80;CD274;HLA-G;VSIG4
222	gsea	positive regulation of ossification (GO:0045778)	0.654024	2.56932	0	0	0	16/39	12.33%	TGFB2;SLC8A1;ZBTB16;BMPR1A;TGFB3;BMPR2;PTPN11;ANO6;P2RX7;ACVR2B;ATP2B1;BMPR1B;ISG15;PTN;TMEM119;ADGRV1
223	gsea	transmembrane receptor protein tyrosine kinase signaling pathway (GO:0007169)	0.450305	2.56894	0	0	0	158/381	23.35%	CYBB;ACTB;PAK1;MUSK;CYBA;MMP9;JAK2;GHR;SOS1;FYN;ELMO1;NCKAP1L;MAPK1;ARPC5;ACTR2;SYK;STAT3;LCP2;ARPC1B;SETX;SDCBP;FLRT2;RAPGEF2;ARPC2;CBL;VAV3;ATP6V0A1;SLA;NCF2;MTSS1;NCF1;PTPN11;FER;AHI1;ANKS1B;ARPC3;DOCK1;FGF9;CSF1;PIK3CA;SOGA1;SORT1;CD3E;KIF16B;SIPA1L1;ERBB3;CD8A;YES1;PRKD1;ERBB2;LTK;ATP6V0E1;PIK3R3;CHN1;EFNA5;PTK2;ACTR3;PAK2;ROR1;AKT2;GSK3B;GTF2F2;ROCK2;LMTK2;EGFR;PDGFC;CD4;SPRED2;HCK;INSR;CEP…
224	gsea	positive regulation of interleukin-12 production (GO:0032735)	0.703684	2.56856	0	0	0	18/33	15.95%	LAPTM5;LTB;SYK;TLR2;CCL19;PLCG2;TLR3;LGALS9;IFNG;CLEC7A;RIPK2;IL12B;IL23R;MDK;HLA-G;MAPK11;TLR4;CD40LG
225	gsea	ERBB signaling pathway (GO:0038127)	0.586026	2.56839	0	0	0	29/65	17.79%	EGF;IQGAP1;ERBIN;PRKCA;NRG2;SOS1;MAPK1;GAREM1;PLCE1;DGKD;CBL;PTPN11;PIK3CA;KIF16B;ERBB3;ERBB2;AREG;PTK2;EGFR;REPS2;ADAM17;NCK2;MATK;BTC;BCAR1;CPNE3;NRG1;EFEMP1;PTK2B
226	gsea	regulation of interleukin-10 production (GO:0032653)	0.647788	2.56299	0	0	0	23/46	16.12%	HLA-DRB1;TYROBP;SYK;STAT3;PYCARD;CD28;IRF4;LILRB4;PLCG2;LGALS9;CLEC7A;ISG15;FCGR2B;PDCD1LG2;IL12B;IL23R;NOD2;CD274;TLR4;CD47;TIGIT;CD40LG;LILRA5
227	gsea	toll-like receptor signaling pathway (GO:0002224)	0.563561	2.56227	0	0	0	42/84	19.25%	CTSS;ITGB2;HSP90B1;NMI;CTSB;BIRC3;TLR2;TLR8;RPS6KA3;CD14;ITGAM;LY96;CTSK;TLR1;PLCG2;S100A9;TLR3;LGALS9;IRAK4;PIK3AP1;EPG5;RIPK2;CASP8;LBP;BCL10;TICAM2;IRAK2;TRAF6;MAP3K7;TLR10;S100A8;TLR4;TRAF3;OAS1;MYD88;TLR7;IRAK3;TNIP3;UBE2D2;UNC93B1;LGMN;RIPK1
228	gsea	cytoskeleton organization (GO:0007010)	0.529557	2.56213	0	0	0	47/113	17.65%	APOE;CCL13;DST;MAST4;EPB41L3;PLCE1;WTIP;STRIP2;RHOH;MICAL3;SH3KBP1;RHOBTB1;DPYSL2;ZRANB1;TNFAIP3;PRPF40A;CNN2;WDPCP;CCL2;FGD4;ZMYM4;NECTIN2;CECR2;CFL1;ABI2;CDC42BPB;BRWD1;TNIK;FGD3;SIPA1L3;LRCH3;RHOBTB3;SIPA1;RANBP10;MAST3;SH3D19;MDK;RAC2;BRWD3;NEDD9;RHOA;THY1;FMNL2;AJUBA;OBSL1;CCL3;RHOD
229	gsea	protein-containing complex assembly (GO:0065003)	0.469188	2.56016	0	0	0	122/259	24.44%	CD74;JCHAIN;CTSZ;PARD3;ANKRD28;YAP1;WIPF1;TCF7L1;NCKAP1L;MNAT1;CD3G;FN1;SERPINA1;TAPBP;CAPN3;FAS;TEAD1;SLC9A1;ANO6;TRAPPC6B;SEC24D;MCU;MZB1;PPP6R3;CD3E;P2RX7;CDC73;NAPG;CTSC;SPG7;AREG;CD247;SEC16B;CAPG;BIN2;SEC22B;LEF1;GSK3B;TBC1D20;DNAJB14;TRAPPC9;ADAM10;SLC9A3R1;LMAN1;REPS2;AFDN;CASP8;ITGB1BP1;TNFRSF1A;HGSNAT;CD2AP;KMT2A;PDCD6;KIFAP3;NSF;PPIH;PICALM;RBX1;FBXL7;AIM2;EP300;MITF;GSDMD;PML;CTNNB1;W…
230	gsea	regulation of humoral immune response (GO:0002920)	0.628734	2.55944	0	0	0	23/46	20.22%	C1QB;C1QA;C3;CLU;C1QC;C2;CFH;C1R;C3AR1;CR1;CD81;SUSD4;C1S;FCGR2B;SERPING1;CD19;C6;C7;C5AR1;CR2;CFB;CFP;C4B
231	gsea	positive regulation of defense response (GO:0031349)	0.557535	2.55791	0	0	0	45/90	21.55%	IL15;GBP5;CCL5;CYBA;GRN;NMI;TLR2;TLR8;PLA2G2A;PLA2G7;PDCD4;CCR2;OPTN;GPSM3;S100A9;TLR3;ETS1;NINJ1;IFNG;NPAS2;SETD4;PLSCR1;CEBPA;IL12B;TNFRSF1A;IL1B;PTGER4;IL17RA;POLR3F;MDK;IFI35;SNCA;IL21;S100A8;TLR4;CD47;TLR7;LILRA5;NFKBIA;CCL3;DHX9;RIPK1;POLR3C;OSM;NFKBIZ
232	gsea	positive regulation of interferon-beta production (GO:0032728)	0.674508	2.55751	0	0	0	21/35	17.35%	DDX58;IFIH1;IRF1;TRIM56;TLR2;TLR8;PTPN11;TLR3;ISG15;RIPK2;TBK1;OAS3;DDX3X;POLR3F;DHX58;OAS2;TLR4;OAS1;RNF135;TLR7;DHX9
233	gsea	apoptotic process (GO:0006915)	0.47181	2.55615	0	0	0	101/217	27.97%	ITGB2;PRUNE2;CD2;ZBTB16;JAK2;ATCAY;AHR;ELMO1;TP63;IRF1;OGT;TLR2;CASP4;IFI27;ARHGEF6;PPP2CA;GZMA;CXCR4;CAPN3;FAS;CD14;IFI27L2;BCL2L13;CFLAR;PDCD4;PIK3CA;IFIT2;PYCARD;ERBB3;CASP1;APAF1;IFI6;ADRA1A;TNFRSF19;BID;EFNA5;CIT;DAPK1;IFNG;STK4;FASLG;PLSCR1;CASP7;CASP8;CIDEC;PPIA;TNFSF14;FEM1B;IL1B;CYFIP2;EP300;NOTCH2;TGFBR2;ZNF385A;MTOR;ALOX15B;IFT57;PRKCD;BAD;MAP3K7;CASP3;TNFRSF10A;MYD88;EGLN3;BCLAF1;JADE…
234	gsea	positive regulation of gene expression (GO:0010628)	0.441758	2.5542	0	0	0	178/431	27.27%	CD74;BTN3A1;EGF;ANK3;VIM;NIBAN1;IL15;ACTB;DDX58;MUSK;YAP1;RBM20;CLU;RBM24;SLC24A3;TYROBP;IFI16;MAPK1;STAT3;ACTC1;ZNF804A;STOX1;UBR5;TLR2;ITK;FN1;SETX;SAMD4A;PRR16;PIK3CG;CTSH;SMAD1;SRPK2;MOV10;SLC38A2;RBMS3;FGF9;CSF1;TNRC6B;MIF;DEK;EPB41L4B;PTPN22;CD3E;PLA2R1;P2RX7;CD28;DNMT1;CALCOCO1;S100A13;PLCG2;ERBB2;PRKN;BATF;AGO1;CELF1;TLR3;PIK3R3;DNAJA4;LGALS9;TENT4A;ETS1;SEC16B;RNF207;MSN;PRKAA1;IFNGR1;PL…
235	gsea	positive regulation of cell population proliferation (GO:0008284)	0.44034	2.55391	0	0	0	160/415	27.49%	STAT1;CD74;PTPRC;EGF;IL15;TGFB2;PAK1;CCL5;GRN;WWTR1;YAP1;BMPR1A;NAP1L1;TOX;AIF1;MEGF10;MEIS2;IL7R;TGFB3;GAREM1;STOX1;S100A6;TIMP1;FN1;SDCBP;CD86;CCND2;HCLS1;HDAC4;NES;CTSH;GCNT2;FER;GNAI2;SLAMF1;SRPK2;FGF9;CSF1;TBC1D8;MIF;CALR;FOLR2;ERBB3;CDK6;S100A13;ERBB2;CR1;LTF;TNFSF13;CD81;AREG;PTK2;CCPG1;RTKN2;IFNG;AKT2;CCAR1;LEF1;CLEC7A;IL7;MAZ;EGFR;ADAM10;CDKN1A;PDGFC;ID2;SSR1;IL13RA1;HCK;INSR;LYN;ITGB1BP…
236	gsea	Fc receptor mediated stimulatory signaling pathway (GO:0002431)	0.579894	2.55279	0	0	0	50/74	22.90%	ACTB;PAK1;FCGR3A;FYN;WIPF1;ELMO1;NCKAP1L;MAPK1;ARPC5;ACTR2;SYK;ARPC1B;FCGR1A;CD3G;ARPC2;VAV3;ARPC3;DOCK1;FCER1G;PIK3CA;WIPF3;YES1;PLCG2;CD247;PTK2;ACTR3;FCGR2A;FCGR2B;MYO1G;HCK;LYN;CYFIP2;CDC42;WASL;PRKCD;CRK;VAV1;VAV2;LIMK1;ABL1;ABI1;MAPK3;PRKCE;PIK3R2;CYFIP1;ELMO2;ACTG1;WAS;ARPC1A;WIPF2
237	gsea	positive regulation of macromolecule biosynthetic process (GO:0010557)	0.517223	2.55195	0	0	0	49/124	23.71%	NLRC5;EGF;CIITA;VIM;NIBAN1;TGFB2;JAK2;TLR2;SAMD4A;CCL19;PRR16;CD28;ERBB2;CCL2;DYRK2;PLXNB2;IFNG;AKT2;UPF3A;EGFR;INSR;MTPN;NOD2;EIF6;IL1B;RPS6KB1;DNA2;DDX3X;MTOR;PRKDC;THBS1;RPS27L;FMR1;TLR4;CPEB3;NPM1;ZCCHC4;YTHDF1;DHX9;RBM3;NFKB1;HSPH1;XBP1;PYM1;SIRT1;HGF;RGCC;SOX4;NAT10
238	gsea	regulated exocytosis (GO:0045055)	0.503066	2.54436	0	0	0	74/163	26.36%	TMSB4X;EGF;SRGN;TGFB2;PLEK;CLU;PSAP;F13A1;TGFB3;TIMP1;FN1;MYH9;SERPINA1;ARHGAP17;FLNA;ABCC4;CD63;PPP3CB;ACTN1;ENDOD1;TAGLN2;ANXA5;DNAJC5;RAB31;TLN1;HABP4;LGALS3BP;PIP5K1C;LYN;CYB5R1;SERPING1;ACTN4;APLP2;RAB27B;NHLRC2;CHID1;THBS1;CD9;LHFPL2;SNCA;CTSW;SELENOP;PCDH7;TMED10;MMRN1;SYT11;ABCA12;MANF;RIMS2;VAMP2;SYT17;STXBP2;SYT1;RARRES2;STXBP1;SCIN;FAM3C;WDR1;CPLX3;ORM1;HGF;TPH1;TMX3;SELP;OLA1;SDF4;CD1…
239	gsea	positive regulation of interleukin-1 production (GO:0032732)	0.603582	2.54305	0	0	0	32/59	17.49%	GBP5;JAK2;TYROBP;IFI16;MNDA;MALT1;STAT3;TLR8;CCL19;PYHIN1;PYCARD;P2RX7;CASP1;S100A13;LGALS9;IFNG;CLEC7A;RIPK2;CASP8;SAA1;NOD2;AIM2;PANX1;GSDMD;CARD8;TLR4;TMED10;MYD88;LILRA5;CCL3;NLRP3;STMP1
240	gsea	regulation of complement activation (GO:0030449)	0.635428	2.54158	0	0	0	23/43	20.22%	C1QB;C1QA;C3;CLU;C1QC;C2;CFH;C1R;C3AR1;CR1;CD81;SUSD4;C1S;SERPING1;IL1B;CD19;C6;C7;C5AR1;CR2;CFB;CFP;C4B
241	gsea	positive regulation of nucleic acid-templated transcription (GO:1903508)	0.440222	2.53784	0	0	0	189/466	28.50%	STAT1;CD74;HLA-DRB1;PARP9;EGF;CIITA;SP100;RUNX1;SKAP1;APOE;SPP1;YAP1;ZBTB16;CAMK4;AHR;RORA;TP63;TGFB3;STAT3;DTX3L;ZNF516;ARID1B;IRF1;TRIM56;NPAS3;KLF6;PPM1A;MLLT11;CD86;CAPN3;HDAC4;CDK5RAP2;PRDM16;PYHIN1;TBL1XR1;TEAD1;ZNF423;NCF1;SMARCC1;PPP3CB;MAPRE3;BICRAL;MED14;NOS1;CALCOCO1;TP53BP1;TRERF1;IRF4;RNF6;NAA15;RPS6KA1;ARNTL2;KDM5A;FLI1;ETS1;MED13;LEF1;HIPK2;NPAS2;NPAT;MDFIC;MAZ;NCOA1;WAC;VHL;EGFR;S…
242	gsea	protein deubiquitination (GO:0016579)	0.472421	2.5366	0	0	0	109/244	28.50%	PSMB9;PSMB8;ACTB;DDX58;IFIH1;USP24;PSME2;USP25;PSME1;BIRC3;RAD23B;OGT;USP34;USP28;PSMB2;PSMD11;SMAD1;USP47;CYLD;OTUD7B;STAM2;ZRANB1;TNFAIP3;PRKN;USP6;MBD5;PSMD14;STAM;KDM1B;PSMA6;OTULINL;USP12;UIMC1;SUPT3H;PSME4;USP4;STAMBPL1;PTEN;RHOT1;EP300;USP32;USP40;ASXL1;SMAD2;PSMA5;PSMB1;CDC20;BARD1;PSMB7;PSMA3;TRAF6;RHOA;MAP3K7;USP14;PSMD9;USP30;SUDS3;KAT2A;USP18;TRAF3;USP3;ABRAXAS1;INO80D;ESR1;PSMA2;PSMD…
243	gsea	positive regulation of protein tyrosine kinase activity (GO:0061098)	0.637775	2.5366	0	0	0	17/41	16.99%	EGF;FYN;FCGR1A;NCF1;ERBB3;FBXW7;PRNP;AREG;DOCK3;ADAM17;ACE;BTC;NEDD9;NOX4;LILRA5;NTRK2;DOK7
244	gsea	positive regulation of secretion by cell (GO:1903532)	0.571136	2.53476	0	0	0	25/66	13.92%	TGFB2;ANKRD1;TGFB3;MYO18A;CLASP1;CADPS2;ABCG1;KCNB1;DTNBP1;TREM2;EXOC1;STX1B;GOLPH3;EXPH5;CADPS;CD2AP;PPIA;RAB27B;IL1B;CLASP2;RAB27A;SNCA;EZR;UNC13B;TMED10
245	gsea	positive regulation of macromolecule metabolic process (GO:0010604)	0.44569	2.53281	0	0	0	135/337	24.31%	CD74;EGF;ANK3;ANXA2;LAPTM5;DDX58;MUSK;YAP1;CLU;SLC24A3;TYROBP;MAPK1;STAT3;DTX3L;ACTC1;ZNF804A;STOX1;UBR5;TLR2;FN1;RESF1;CTSH;SMAD1;TBC1D5;AHI1;SRPK2;MOV10;SLC38A2;RBMS3;CD63;FGF9;CSF1;TNRC6B;EPB41L4B;PTPN22;CD3E;P2RX7;CD28;DNMT1;CALCOCO1;PLCG2;PRKN;AGO1;CELF1;TLR3;PIK3R3;DNAJA4;MAP2K5;LGALS9;TASOR;ETS1;SEC16B;RNF207;MSN;PRKAA1;IFNGR1;IFNG;SETDB2;VPS35;LEF1;GSK3B;CLEC7A;DTNBP1;TREM2;ROCK2;MAZ;PLSC…
246	gsea	positive regulation of antigen receptor-mediated signaling pathway (GO:0050857)	0.774347	2.53008	0	0	0	13/21	14.93%	PTPRC;PRKCB;CD226;SLC39A10;NECTIN2;CD81;TRAT1;NFAM1;BCL10;RAB29;CARD11;TESPA1;LCK
247	gsea	negative regulation of epithelial cell proliferation (GO:0050680)	0.568005	2.52948	0	0	0	22/68	17.48%	B2M;STAT1;APOE;TGFB2;NUPR1;MTSS1;PTPRK;NF1;CDC73;CDK6;FBXW7;CASK;DUSP10;PTPRM;RUNX3;BRCA2;THBS1;WDR77;SNAI2;AIMP1;KRIT1;ROBO1
248	gsea	positive regulation of epidermal growth factor receptor signaling pathway (GO:0045742)	0.669511	2.52903	0	0	0	12/31	12.25%	EGF;MMP9;DGKD;CBL;NCF1;CNOT9;FBXW7;AREG;ADAM17;SHKBP1;BTC;CCDC88A
249	gsea	interleukin-6-mediated signaling pathway (GO:0070102)	0.816199	2.52784	0	0	0	10/18	9.66%	STAT1;YAP1;JAK2;STAT3;CBL;PTPN11;FER;JAK1;CEBPA;IL6R
250	gsea	positive regulation of interleukin-8 production (GO:0032757)	0.609023	2.5259	0	0	0	26/56	16.07%	CD74;CD2;DDX58;ADIPOQ;SYK;STAT3;TLR2;TLR8;CHI3L1;CD14;FCN1;TLR1;PYCARD;TLR3;LGALS9;CLEC7A;NOD2;IL1B;LBP;BCL10;NOD1;TLR4;MYD88;CD244;TLR7;CD58
251	gsea	chemokine-mediated signaling pathway (GO:0070098)	0.643001	2.52336	0	0	0	23/46	20.60%	CXCL9;CCL18;CXCL10;CCL5;CCL13;CXCL11;STK39;CCL19;CCR2;CCL4;CCL2;CCL22;CCR1;WNK1;CCL23;CCL3L1;SH2B3;CCL3;PTK2B;CCL17;RBM15;GPR35;XCL2
252	gsea	regulation of neutrophil chemotaxis (GO:0090022)	0.719371	2.52245	0	0	0	10/25	11.88%	CD74;NCKAP1L;CCL19;JAM3;MCU;CAMK1D;RIPOR2;DPP4;MDK;RAC2
253	gsea	myeloid cell activation involved in immune response (GO:0002275)	0.806586	2.52145	0	0	0	12/18	11.50%	DYSF;TYROBP;NMI;DOCK2;SYK;SLAMF1;FCER1G;PYCARD;PLCG2;IFNG;LBP;IFI35
254	gsea	regulation of protein binding (GO:0043393)	0.521776	2.51844	0	0	0	52/111	25.03%	B2M;CTSZ;ACTB;DTX3L;PPP2CA;RAPGEF2;HDAC4;NES;TRIM21;IFIT2;TMC8;RALB;PRKN;GAS8;GSK3B;HIPK2;STK4;RIPK2;CDKN1A;ITGB1BP1;PSEN1;PRMT7;ROCK1;SORL1;LRPAP1;PRKCD;DDX11;DACT1;PEX14;CRK;TMBIM6;MARK2;LRRK2;IFIT1;TIAM1;LRP1;CAPRIN2;DAB2;DNAJB2;IDE;SYMPK;TRIB3;TTBK1;USP33;SLPI;MARK3;ADD1;VTN;PKD1;AMFR;MITD1;BAX
255	gsea	cardiac muscle tissue morphogenesis (GO:0055008)	-0.712534	-2.5174	0	0	0	8/29	4.29%	TNNC1;MYL2;TCAP;TPM1;MYH7;TGFBR3;MYLK2;TTN
256	gsea	neuron projection development (GO:0031175)	0.484915	2.51712	0	0	0	72/167	27.00%	NYAP2;DOCK10;APOE;PAK1;EPB41L3;ATCAY;NCKAP1L;SHTN1;DCLK1;RAPGEF2;GPRIN3;MAPT;TRIO;DOCK7;MAP4K4;SRGAP2;VAPA;TAOK3;MICALL2;FRY;TAOK1;DICER1;TBC1D24;TNIK;GSK3B;DTNBP1;RB1;UHMK1;PTPRM;LYN;PTEN;BICDL1;ALS2;BLOC1S6;CTTN;CDK5R1;ROCK1;RAB11A;STMN2;LRP12;MAP2;ATXN10;CDC42;VASH2;WASL;ADGRV1;WHRN;FLRT3;TBC1D23;MANF;DIP2A;IFT88;EHD1;MARK2;LRRK2;NBL1;GBA;FRYL;RYK;ATP7A;STMN1;UNC5A;EPHB3;PPP1R9B;BLOC1S2;CDK5;A…
257	gsea	Ras protein signal transduction (GO:0007265)	0.502022	2.51375	0	0	0	68/138	25.83%	RRAS2;SOS1;GPSM2;AIF1;ELMO1;SHTN1;PLCE1;USP28;RHOH;RAPGEF2;ARHGDIB;MRAS;GRAP2;CDKN2A;NF1;DNMT1;RALB;PRKD1;NRAS;RASGRP3;CFL1;GNB1;ABI2;RASGRP1;GNA13;ROCK2;RB1;CDKN1A;GNA12;ARHGAP1;EPS8L2;ROCK1;CDC42EP3;RAP2C;KRAS;ARHGAP5;ARHGDIA;RAC2;RAP2B;PHACTR4;RHOA;RAPGEF6;MAPK11;RAP1B;RIT1;ARHGEF11;LIMK1;SHOC2;HACD3;RHOD;FARP2;TIAM1;HACE1;G3BP2;GRAP;NGFR;CYFIP1;MAPKAPK5;WAS;RAP2A;RHOG;ARHGAP4;SETDB1;CTNNAL1;R…
258	gsea	protein ADP-ribosylation (GO:0006471)	0.711086	2.50997	0	0	0	10/29	10.63%	PARP14;PARP9;ZC3HAV1;PARP8;PARP12;PARP4;PARP15;TNKS;TNKS2;PARP11
259	gsea	SCF-dependent proteasomal ubiquitin-dependent protein catabolic process (GO:0031146)	0.545991	2.50906	0	0	0	41/88	23.97%	PSMB9;PSMB8;PSME2;PSME1;PSMB2;PSMD11;FBXL4;FBXW4;FBXW7;PSMD14;PSMA6;FBXO38;FBXL12;PSME4;FBXL3;RBX1;FBXL7;FBXL20;PSMA5;PSMB1;PSMB7;BTRC;PSMA3;FBXO17;PSMD9;FBXW11;FBXO27;PSMA2;PSMD13;FBXO6;FBXO4;FBXO44;PSMD3;PSME3;FBXL18;FBXL14;SKP2;PSMD1;FBXL2;PSMC4;PSMD4
260	gsea	activation of GTPase activity (GO:0090630)	0.536477	2.50553	0	0	0	44/93	24.93%	ARHGAP24;ARHGAP25;TIAM2;PIP5K1A;TBC1D5;DOCK7;TBC1D8;TBC1D4;SIPA1L1;TBC1D16;TBCK;USP6;TBC1D9;RASGRP1;SIPA1L3;GPR65;TBC1D22B;GRTP1;TBC1D15;SIPA1;ARHGAP45;TBC1D22A;GARNL3;ARHGEF10;USP6NL;RABGAP1L;RALGAPA2;CCDC125;RABGAP1;TBC1D13;SLC27A4;TBC1D3L;SGSM2;ECT2;TIAM1;RANGAP1;GMIP;ARHGAP22;RHOG;EVI5;RAP1GAP2;EPHA1;CXCL13;TBC1D12
261	gsea	cellular protein catabolic process (GO:0044257)	0.588621	2.50236	0	0	0	29/57	23.93%	CTSS;CTSZ;UBE2G1;CTSB;MALT1;GZMA;CTSH;CLTC;CTSK;AFG1L;PRKN;CTSC;PSMA6;DENND3;CASP8;CHEK2;CTSW;CAPN2;ADAMTS7;BNIP3L;CTSO;IDE;LGMN;RIPK1;PISD;AP2B1;GZMB;RAB7A;UBE2G2
262	gsea	positive regulation of programmed cell death (GO:0043068)	0.453466	2.50208	0	0	0	102/276	19.76%	LAPTM5;STK17B;CLU;SOS1;ARHGEF12;MNDA;TNFAIP8;SYK;ANKRD1;TGFB3;ARHGEF6;MLLT11;GZMA;MAP3K20;FAS;VAV3;TIAM2;TRIO;TNFSF10;ARHGEF17;ANO6;CYP1B1;NF1;ARHGEF2;IFIT2;PYCARD;APAF1;CTSD;FGD4;LATS1;BID;DAPK1;ING3;IFNG;CCAR1;GNA13;CLEC7A;FGD3;IP6K2;RNF122;STK4;UBD;FASLG;FLCN;TOP2A;CASP8;PSEN1;CTNNBL1;UBE2Z;PHLDA1;DNAJA1;RYBP;BCL10;RASSF2;LATS2;MCF2L;DDX3X;NET1;BARD1;CTNNB1;HTATIP2;SNCA;ARHGEF18;PNMA3;TRAF6;BA…
263	gsea	hexose biosynthetic process (GO:0019319)	-0.660989	-2.50163	0	0	0	19/40	10.74%	ENO3;PGAM2;GAPDH;MDH2;GOT1;PPARGC1A;TPI1;GOT2;MDH1;SLC25A11;PFKFB1;AKR1B1;CRTC2;ALDOA;PC;SLC37A4;CHST15;G6PC3;PGM1
264	gsea	cellular macromolecule catabolic process (GO:0044265)	0.612361	2.50054	0	0	0	27/48	24.84%	UBE2G1;ADAMTS9;ISG20;RNASE6;RNASEH2B;RNASET2;PRKN;MANBA;STT3B;DENND3;CHEK2;MTREX;SND1;FBXO17;SUPV3L1;FBXO27;FBXO6;XRN2;FBXO44;NEU4;IDE;RIPK1;PPP1R8;PNPT1;DNASE1L3;UBE2G2;NGLY1
265	gsea	positive regulation of neutrophil chemotaxis (GO:0090023)	0.765234	2.50016	0	0	0	8/19	11.88%	CD74;NCKAP1L;CCL19;MCU;CAMK1D;RIPOR2;MDK;RAC2
266	gsea	negative regulation of cysteine-type endopeptidase activity (GO:2000117)	0.603451	2.49973	0	0	0	21/49	13.16%	IFI16;CD44;FNIP1;XIAP;RPS6KA3;USP47;ARL6IP1;DNAJB6;IFI6;RPS6KA1;LTF;MAP2K5;CAST;YWHAE;CST7;DDX3X;CARD8;NAIP;THBS1;SNCA;LAMP3
267	gsea	positive regulation of neutrophil migration (GO:1902624)	0.744356	2.49907	0	0	0	9/22	11.88%	CD74;NCKAP1L;CCL19;MCU;XG;CAMK1D;RIPOR2;MDK;RAC2
268	gsea	cardiac muscle contraction (GO:0060048)	-0.65184	-2.49892	0	0	0	12/34	4.29%	TNNC1;TNNI1;TCAP;TNNI2;TPM1;MYH7;SCN1B;CSRP3;ATP1A2;ATP1B1;MYLK2;TTN
269	gsea	positive regulation of inflammatory response (GO:0050729)	0.559088	2.49727	0	0	0	41/81	21.55%	IL15;GRN;NMI;NUPR1;TLR2;PLA2G2A;PLA2G7;PDCD4;CCR2;VAMP8;GPSM3;S100A9;TLR3;CD81;ETS1;NINJ1;IFNG;SETD4;CEBPA;IL12B;TNFRSF1A;IL1B;LBP;PTGER4;IL17RA;MDK;IFI35;SNCA;IL21;S100A8;TLR4;CD47;TLR7;LILRA5;NFKBIA;CCL3;DHX9;OSMR;RIPK1;OSM;NFKBIZ
270	gsea	positive regulation of alpha-beta T cell activation (GO:0046635)	0.827652	2.49705	0	0	0	8/17	8.73%	HLA-DRA;HLA-A;HLA-DRB1;HLA-E;SYK;CCR2;IL12B;IL23R
271	gsea	iron ion homeostasis (GO:0055072)	0.591975	2.49693	0	0	0	11/56	9.61%	B2M;FTL;FTH1;SLC40A1;CP;NEO1;SLC11A2;ATP6V1A;IREB2;CYBRD1;PICALM
272	gsea	regulation of DNA damage response, signal transduction by p53 class mediator (GO:0043516)	0.709	2.49619	0	0	0	9/27	9.42%	CD74;CD44;ANKRD1;SMYD2;MIF;PLA2R1;SPRED2;DYRK1A;SPRED1
273	gsea	negative regulation of lymphocyte activation (GO:0051250)	0.777586	2.49334	0	0	0	11/20	7.22%	PAG1;LAPTM5;GPNMB;SAMSN1;TNFAIP3;BANK1;PTPN22;IL4I1;LGALS3;LST1;FCGR2B
274	gsea	positive regulation of endopeptidase activity (GO:0010950)	0.700824	2.49313	0	0	0	14/26	17.68%	FYN;PSME2;STAT3;PSME1;PYCARD;CR1;ROCK2;PRELID1;LYN;PICALM;AIM2;APH1A;MEFV;PSME3
275	gsea	endomembrane system organization (GO:0010256)	0.47711	2.49287	0	0	0	74/189	21.32%	ANK3;SRGN;SNX10;DYSF;MYOF;SYNE1;TMCC1;MYO18A;CLASP1;NPLOC4;ATL2;RAB30;VAPA;OPTN;ARFGEF1;PRKD1;ATP8B4;CR1;SEC16B;TMED3;COG3;TBC1D20;UBXN2A;NSFL1C;TMED6;SLC9A3R1;HUWE1;GOLGA8B;LMAN1;FAM174B;GOLPH3;COG7;ALS2CL;STX17;CLASP2;ALS2;SERP1;RAB29;ATL3;TICAM2;LMAN2;USP6NL;LEMD3;SUN1;CDC42;REEP3;WASHC4;NUP93;ARHGEF7;DNAJC13;TMED2;TOR1AIP2;TMED10;TMED9;SEC61A1;DYNC2H1;TMEM170A;A4GALT;OSBPL2;LRRK2;OBSL1;ATL1;P…
276	gsea	protein targeting to membrane (GO:0006612)	0.528254	2.49283	0	0	0	48/85	34.20%	PARD3;SDCBP;NCF1;ABCD2;SIL1;ARL6IP1;SLC25A17;ZDHHC11;GOLGA7B;RTP4;RAB8B;TRAM1;SSR1;CHM;SGTB;ATG3;PIKFYVE;ZDHHC1;ICMT;GET3;VPS37B;ZDHHC21;PEX14;RTP2;ZDHHC22;SEC63;RABGEF1;SEC61A1;PEX26;VPS37A;PEX13;SRPRA;ZDHHC12;GDAP1;ALDH3A2;ZDHHC6;RAB3IP;ZDHHC18;VPS37D;RTP1;ZDHHC9;ZDHHC19;AQP11;SEC62;PEX11B;ZDHHC4;PEX5;ZDHHC20
277	gsea	regulation of cell-matrix adhesion (GO:0001952)	0.571834	2.49039	0	0	0	23/65	12.93%	SKAP1;UTRN;PLEKHA2;SLC9A1;CLASP1;CDKN2A;NF1;MAP4K4;CSF1;CD3E;CDK6;EFNA5;PTK2;GSK3B;ROCK2;CASK;SLK;ROCK1;PEAK1;THBS1;MACF1;RHOA;THY1
278	gsea	regulation of microtubule cytoskeleton organization (GO:0070507)	0.646709	2.49037	0	0	0	17/37	10.97%	MAPRE2;MAPT;CLASP1;CYLD;MAPRE3;TAOK1;EFNA5;PRKAA1;GSK3B;MAP6;MAPRE1;TRAF3IP1;CDK2AP2;CLASP2;SKA2;ROCK1;STMN2
279	gsea	gluconeogenesis (GO:0006094)	-0.667299	-2.49001	0	0	0	17/37	10.74%	ENO3;PGAM2;GAPDH;MDH2;GOT1;PPARGC1A;TPI1;GOT2;MDH1;SLC25A11;PFKFB1;CRTC2;ALDOA;PC;SLC37A4;G6PC3;PGM1
280	gsea	leukocyte cell-cell adhesion (GO:0007159)	0.748054	2.48867	0	0	0	14/24	15.95%	ITGB2;ICAM1;ITGA4;CCL5;VCAM1;SYK;SEMA4D;F11R;MSN;ROCK1;EZR;OLR1;ITGB1;CD40LG
281	gsea	myofibril assembly (GO:0030239)	-0.616792	-2.48865	0	0	0	21/42	10.25%	MYL2;TCAP;TPM1;KLHL41;TNNT3;TNNT1;MYOZ1;MYLK3;CSRP3;LMOD1;OBSCN;TMOD1;CASQ1;PGM5;PDGFRA;SIX4;TTN;FLII;SYNPO2L;LMOD3;CSRP2
282	gsea	integrin-mediated signaling pathway (GO:0007229)	0.554772	2.48848	0	0	0	31/74	18.93%	FYB1;ITGB2;PLEK;ERBIN;DST;SYK;FN1;MYH9;ADAMTS1;DOCK1;PRKD1;PTK2;ISG15;ADAM10;HCK;ITGB1BP1;PTN;CDC42;NEDD9;ITGA5;THY1;CD47;ITGB1;BCAR1;CD40LG;ABL1;PTK2B;ITGAV;DAB2;ITGBL1;PLPP3
283	gsea	membrane assembly (GO:0071709)	0.646374	2.48782	0	0	0	11/36	9.61%	ANK3;ANXA2;IL1RAPL1;S100A10;PTPRD;UGCG;STX2;UBXN2A;NSFL1C;PTEN;PICALM
284	gsea	negative regulation of blood vessel morphogenesis (GO:2000181)	0.554659	2.48732	0	0	0	20/70	13.31%	STAT1;TGFB2;CXCL10;AMOT;ATP2B4;ADAMTS1;CCR2;AGO1;ROCK2;FASLG;PTPRM;SPRED1;STAB1;ROCK1;EMILIN1;PML;CTNNB1;THBS1;HLA-G;PDE3B
285	gsea	regulation of T cell receptor signaling pathway (GO:0050856)	0.665443	2.48714	0	0	0	19/34	14.93%	GBP1;LAPTM5;CD226;PTPN22;LILRB4;RC3H1;LGALS3;PRNP;NECTIN2;CD81;TRAT1;UBASH3A;BCL10;RAB29;CARD11;EZR;THY1;TESPA1;LCK
286	gsea	cellular response to metal ion (GO:0071248)	0.502862	2.48628	0	0	0	43/112	21.91%	B2M;RYR3;ANK3;IQGAP1;FBP1;MMP9;CAMK2D;MAPK1;PKD2;CAPN3;ALOX5AP;NCF1;CLIC4;MT1G;PLCG2;PRKN;CPNE7;PRNP;PRKAA1;MEF2A;EGFR;CPNE8;CARF;DLG2;SNCA;ADGRV1;TRPM2;SYT11;ADCY8;GPLD1;SYT17;KCNH1;CPNE3;LRRK2;SYT1;MAPK3;ECT2;MT1F;LGMN;CPNE1;MT1H;SUMO1;BRAF
287	gsea	translational termination (GO:0006415)	-0.50723	-2.48562	0	0	0	47/96	21.16%	AURKAIP1;MRPL51;MRPL12;MRPL34;MRPS24;MRPS18A;MRPL38;MRPL24;MRPS34;MRPL4;MRPL14;MRPS7;MRPL11;MRPS33;CHCHD1;MRPS18B;MRPS36;OXA1L;MRPS15;MRPS26;MRPL57;MRPL33;MRPL2;GFM2;MRPL41;MRPL9;MRPL28;MRPS12;PTCD3;MRPL20;MRPL35;MRPL48;MRPL46;MRPL44;MRPL55;APEH;MRPS35;MRPL49;MRPL1;MRPS18C;MRPL53;MRPS16;MTRF1L;MRPS9;MRPL21;MRPL54;MRPL19
288	gsea	regulation of macromolecule metabolic process (GO:0060255)	0.479224	2.48448	0	0	0	56/161	18.10%	PTPRC;ALPK2;TRIM38;APOE;SLC8A1;KDM6A;AHR;AIF1;ZNF827;STOX1;TAPBP;ZNF462;AFF3;PRDM1;TRIM22;TRIM21;ZNF407;ADNP2;SORT1;POGZ;KIF16B;CRIP1;TBC1D16;CDK6;TRIM14;AFF4;MTMR2;ZNF683;NPAT;TREM2;ROCK2;ZNF507;STX1B;PSEN1;ZNF451;SLC8A2;TRIM5;UBAP2;IGF2BP3;PRDM4;SIRPA;AFF1;ZNF711;FUBP1;REST;HNRNPAB;ZFP36L1;SCARB2;ADNP;ANKRA2;ATRAID;POU5F1;PRDM14;MEFV;LDLR;TRIM34
289	gsea	sphingolipid metabolic process (GO:0006665)	0.520144	2.48422	0	0	0	69/109	34.33%	PPM1L;PSAP;PRKD3;PPP2CA;PLPP1;HACD1;SAMD8;CERS4;STS;SPTLC3;VAPA;PPT1;PRKD1;ELOVL5;UGCG;GM2A;ASAH1;SGMS1;HEXA;ENPP2;SGPP1;ESYT3;ALDH3B1;ELOVL1;ORMDL1;SERINC1;SMPD2;SGPP2;AGK;GAL3ST1;ABCA12;HEXB;ELOVL6;ARV1;ACER3;HACD3;ESYT1;GALC;DEGS1;SUMF1;GBA;NEU4;PLPP3;HACD4;ABCA2;ESYT2;B4GALNT1;ALDH3A2;GLB1;FA2H;SGMS2;KDSR;CERS2;UGT8;FUT3;ALOX12B;ELOVL3;FUT7;GLTP;NEU1;ORMDL3;SMPD3;DEGS2;SUMF2;CERS3;PLA2G15;ORM…
290	gsea	negative regulation of protein binding (GO:0032091)	0.5605	2.48324	0	0	0	34/70	22.13%	B2M;CTSZ;ACTB;ITGA4;ADIPOQ;PTPRF;NES;IFIT2;TMC8;TTBK2;RALB;GSK3B;CDKN1A;ITGB1BP1;ROCK1;SORL1;MAP2;CCL23;LRPAP1;PRKCD;DDX11;DACT1;PEX14;TMBIM6;LRRK2;ATP2A3;IFIT1;ARRB2;DAB2;DNAJB2;SYMPK;TTBK1;USP33;SLPI
291	gsea	negative regulation of lymphocyte proliferation (GO:0050672)	0.667133	2.48085	0	0	0	20/36	13.94%	HLA-DRB1;GPNMB;TYROBP;MNDA;PLA2G2D;CD86;LILRB4;DLG5;IL4I1;RC3H1;LILRB2;CR1;LST1;FCGR2B;PDCD1LG2;LYN;CD80;CD274;HLA-G;VSIG4
292	gsea	positive regulation of canonical Wnt signaling pathway (GO:0090263)	0.510278	2.48009	0	0	0	58/127	26.24%	EGF;PSMB9;PSMB8;DKK2;PSME2;PSME1;UBR5;PPM1A;USP34;XIAP;PSMB2;TBL1XR1;PSMD11;RNF146;USP47;PPM1B;ATP6AP2;WLS;LRRK1;PSMD14;PSMA6;EGFR;TNKS;WNK1;PSME4;TNKS2;PRDM15;PSMA5;DDX3X;RNF220;PSMB1;PSMB7;PSMA3;DACT1;TMEM9;PSMD9;PSMA2;PSMD13;LRRK2;PSMD3;NFKB1;ARNTL;PSME3;CAPRIN2;CSNK1G1;CSNK1D;PTK7;PSMD1;AXIN2;CCAR2;PSMC4;SOX4;PSMD4;GID8;TBL1X;FGF10;PSMD2;SFRP1
293	gsea	negative regulation of angiogenesis (GO:0016525)	0.538255	2.47823	0	0	0	21/79	13.31%	STAT1;TGFB2;CXCL10;AMOT;ATP2B4;ADAMTS1;ADAMTS9;CCR2;AGO1;ROCK2;FASLG;PTPRM;SPRED1;STAB1;ROCK1;EMILIN1;PML;CTNNB1;THBS1;HLA-G;PDE3B
294	gsea	MAPK cascade (GO:0000165)	0.441833	2.47816	0	0	0	122/285	26.15%	EGF;PSMB9;PSMB8;PAK1;NCAM1;CCL5;IL2RG;JAK2;NRG2;SOS1;FYN;PSME2;RGL1;DLG1;MAPK1;PSME1;SETX;RAPGEF2;MAP3K20;PSMB2;PSMD11;CTSH;MRAS;PTPN3;FGF9;NF1;MAP4K4;PEA15;PIK3CA;JAK1;CCR5;ERBB3;TAOK3;SPTAN1;ERBB2;NRAS;RASGRP3;TAOK1;CCL2;LGALS9;AREG;PTK2;MEF2A;PABPN1;RASGRP1;CAMK2A;PTPN7;TNIK;PSMD14;YWHAE;PSMA6;EGFR;YWHAB;SPTBN4;PSME4;SPRED1;RBX1;IL1B;CSF2RB;PSMA5;PTGER4;DLG2;PSMB1;KRAS;PSMB7;FGF7;RASA3;BTRC;PS…
295	gsea	positive regulation of interleukin-1 beta production (GO:0032731)	0.60096	2.47747	0	0	0	29/53	17.49%	GBP5;JAK2;TYROBP;IFI16;MNDA;MALT1;STAT3;TLR8;CCL19;PYHIN1;PYCARD;P2RX7;CASP1;LGALS9;IFNG;CLEC7A;RIPK2;CASP8;NOD2;AIM2;PANX1;GSDMD;CARD8;TLR4;MYD88;LILRA5;CCL3;NLRP3;STMP1
296	gsea	cellular response to chemokine (GO:1990869)	0.624366	2.47647	0	0	0	24/50	17.95%	CXCL9;CCL18;CXCL10;CCL5;CCL13;CXCL11;DOCK8;STK39;CCL19;CCR2;CCL4;CCL2;CCL22;CCR1;WNK1;LRCH1;RIPOR2;CCL23;RHOA;CCL3L1;SH2B3;CCL3;PTK2B;CCL17
297	gsea	activation of protein kinase activity (GO:0032147)	0.514499	2.47533	0	0	0	42/107	19.47%	TGFB2;PAK1;RICTOR;JAK2;GHR;MALT1;OSBPL8;CHI3L1;CD86;TXN;PRKACB;MAP4K4;TAOK3;TAOK1;TLR3;PAK2;TNIK;STK4;INSR;ITGB1BP1;PPIA;ADCY9;TGFBR2;PRKAR2B;MTOR;PRKCD;ANGPT1;CCDC88A;TRAF6;PRKAR1A;MAP3K7;TNFRSF10A;PRR5;ADCY8;ZFP91;NRG1;MARK2;ABL1;ECT2;PTK2B;MAPKAP1;LEP
298	gsea	regulation of primary metabolic process (GO:0080090)	0.514014	2.47447	0	0	0	57/125	26.80%	PSMB9;SCD;APOE;PSMB8;PSAP;SREBF1;PSME2;PSME1;ACACA;PLPP1;PSMB2;TBL1XR1;PSMD11;RUBCNL;SREBF2;ABCA7;PSMD14;NCOA2;ROCK2;NCOA1;PSMA6;ID2;SMARCD3;PSME4;FASN;MVD;HELZ2;ACACB;PSMA5;SP1;PSMB1;PSMB7;PSMA3;PSMD9;AZIN1;ELOVL6;PSMA2;SQLE;PSMD13;PRKAB1;PSMD3;LDLR;PSME3;NFYB;PPARG;TNFAIP8L3;DHCR7;PSMD1;PSMC4;GPS2;NFYC;BBS4;PSMD4;TBL1X;PSMD2;HMGCS1;NQO1
299	gsea	plasma membrane organization (GO:0007009)	0.574364	2.47307	0	0	0	32/63	24.76%	ANK3;DYSF;MYOF;EPB41L3;MYH9;CXCR4;ABCD2;ANO6;P2RX7;CR1;UGCG;ABCA7;BIN2;STX2;ARL8B;PLSCR1;SLC9A3R1;NSF;SERP1;FNBP1L;SYT11;ARV1;A4GALT;MYMK;OSBPL2;DEGS1;ANK2;AHNAK2;ANXA6;TRIM72;FA2H;CAV3
300	gsea	cellular protein metabolic process (GO:0044267)	-0.486682	-2.47193	0	0	0	141/381	17.00%	RPL37A;RPLP1;RPL21;RPL13A;RPL38;RPS13;RPS23;RPS15A;RPS24;RPS20;RPL23A;RPS3A;RPL10A;RPL35;RPL27;RPS29;RPL7;RPS25;RPL30;RPL26;RPS16;RPL37;RPL29;RPL14;RPS27;RPS28;EEF1A2;RPS11;RPL23;RPL18A;LMCD1;RPL9;RPL13;RPL32;RPL34;RPL27A;RPL24;IGFBP5;ST3GAL1;RPS4Y1;RPL8;RPL7A;RPS12;RPL41;RPS26;RPL12;RPL4;RPS5;RPL3L;RPS2;RPL19;UBA52;RPL39;RPS6;UBL5;RPL6;RPL15;SPARCL1;RPS14;PCSK5;MRPL51;RPS18;RPS15;RPL10;STOML2;RP…
301	gsea	cortical cytoskeleton organization (GO:0030865)	0.624709	2.4706	0	0	0	23/41	25.27%	LCP1;PLEK;EPB41L3;NCKAP1L;DLG1;RHOH;RHOBTB1;FHOD3;ROCK2;RHOBTB3;ROCK1;FMNL1;RAC2;EZR;RHOA;FMNL2;RHOD;ARF6;RAC3;RND3;RHOG;RND2;RAC1
302	gsea	cell-cell adhesion via plasma-membrane adhesion molecules (GO:0098742)	0.481437	2.46948	0	0	0	52/152	24.35%	ITGB2;ICAM1;IGFN1;TGFB2;IGSF11;NEXN;CD84;ALCAM;IL1RAPL1;VCAM1;EMB;ATP2C1;PTPRF;CRB1;ITGAM;PTPRD;JAML;NECTIN2;PTPRS;PLXNB2;CRTAM;GPC6;CD6;PTPRM;TENM4;MYPN;AMIGO2;CDHR3;TGFBR2;GPC4;KIRREL3;FLRT3;CLDN18;CLDN23;ITGB1;CADM3;OBSL1;CDH2;LRRC4C;NTNG1;SDK2;ROBO1;SDK1;CD209;CLDN12;CLDN16;MILR1;CLDN2;SELP;VSTM2L;PKD1;ADGRL1
303	gsea	cellular response to mechanical stimulus (GO:0071260)	0.597976	2.46937	0	0	0	33/49	28.06%	ANKRD1;IRF1;TLR8;FAS;SLC9A1;CNN2;CASP1;F11R;TLR3;HABP4;CASP8;TNFRSF1A;TNFSF14;IL1B;BCL10;PTGER4;MAP2K4;BAD;TNFRSF10A;TLR4;MYD88;TLR7;MAPK3;NFKB1;GADD45A;PIEZO1;MAP3K2;CD40;TLR5;MAP3K14;FADD;MAP3K1;PIEZO2
304	gsea	regulation of epidermal growth factor receptor signaling pathway (GO:0042058)	0.565541	2.46707	0	0	0	21/64	12.79%	EGF;MMP9;MVB12B;RNF115;DGKD;CBL;EPS15;SH3KBP1;PTPN3;FER;STAM2;CNOT9;IFI6;AREG;STAM;EGFR;CDC42;SHKBP1;BTC;CCDC88A;ARHGEF7
305	gsea	positive regulation of cell-cell adhesion (GO:0022409)	0.618748	2.46582	0	0	0	16/41	14.93%	ANK3;SKAP1;CCL5;CD44;MEGF10;GCNT2;JAK1;CD3E;DENND6A;AFDN;IL1B;MDK;SIRPG;THY1;CD47;LCK
306	gsea	positive regulation of cell motility (GO:2000147)	0.459261	2.46499	0	0	0	85/208	24.66%	EGF;SYNE2;PAK1;CCL5;GRN;MMP9;GPNMB;PRKCA;AIF1;STAT3;SDCBP;CCL19;TCAF2;CTSH;SOD2;GCNT2;FER;SEMA4D;MAP4K4;CSF1;SPAG9;HSPA5;PIK3R3;MYLK;PTK2;AKT2;CCAR1;LEF1;CLEC7A;MAPRE1;ROCK2;MAZ;EGFR;PTP4A1;ADAM10;PDGFC;CCR1;MGAT5;INSR;ACTN4;CXCL16;IL1B;WNT5B;ADAM17;MDK;THBS1;RUFY3;NEDD9;SEMA4A;DDRGK1;FAM83H;ITGB1;SMO;SH3RF2;ELP3;SPOCK2;BCAR1;SNAI2;LRRC15;CPNE3;MMP14;ITGAX;SEMA3C;CCL3;ATM;RHOD;PTK2B;TIAM1;PIK3CD;…
307	gsea	membrane organization (GO:0061024)	0.456073	2.46486	0	0	0	98/235	26.51%	EGF;ANK3;ACTB;DYSF;MYOF;CLTCL1;IL7R;ARPC5;ACTR2;TMCC1;CD3G;CD3D;ARPC2;ATP2C1;CBL;EPS15;SH3KBP1;ARPC3;CLTC;STAM2;IGF2R;VAPA;PPT1;NAPG;VAMP8;CR1;AREG;GCA;ACTR3;RTP4;STAM;UBXN2A;TGOLN2;PIP5K1C;NSFL1C;EGFR;SLC9A3R1;CD4;HUWE1;REPS2;SNAP23;PICALM;TOR1AIP1;SAR1A;SERP1;CTTN;TMEM43;STX11;FNBP1L;BAIAP2L2;LEMD3;SUN1;WASL;REEP3;BTC;CCDC88A;AGFG1;LPCAT2;NUP93;MX2;RTP2;TOR1AIP2;SCARB2;VAMP2;TMEM170A;A4GALT;DCS…
308	gsea	positive regulation of apoptotic process (GO:0043065)	0.444292	2.46442	0	0	0	124/297	27.61%	TGFB2;GRN;STK17B;CLU;SOS1;ARHGEF12;MNDA;TNFAIP8;ADIPOQ;ANKRD1;TP63;TGFB3;NUPR1;BTG1;ARHGEF6;MLLT11;GZMA;MAP3K20;FAS;VAV3;TIAM2;TRIO;TNFSF10;ARHGEF17;ANO6;SRPK2;CYP1B1;NF1;ARHGEF2;IFIT2;PYCARD;APAF1;CTSD;FGD4;LATS1;PRNP;BID;DAPK1;ING3;CCAR1;GNA13;FGD3;IP6K2;RNF122;STK4;UBD;FASLG;FLCN;TOP2A;CASP8;PSEN1;CTNNBL1;UBE2Z;PHLDA1;DNAJA1;RYBP;BCL10;CDK5R1;RASSF2;LATS2;MCF2L;DDX3X;NET1;BARD1;CTNNB1;SNCA;ARH…
309	gsea	positive regulation of interleukin-2 production (GO:0032743)	0.712087	2.46384	0	0	0	17/25	12.79%	PTPRC;RUNX1;ANXA1;MALT1;CD86;PDE4B;CCR2;CD28;IRF4;PLCG2;CLEC7A;CD4;CD80;IL1B;CARD11;TRAF6;MAP3K7
310	gsea	NIK/NF-kappaB signaling (GO:0038061)	0.563005	2.46342	0	0	0	29/72	17.68%	PSMB9;PSMB8;PSME2;MALT1;PSME1;BIRC3;CHI3L1;PSMB2;PSMD11;TLR3;DICER1;PSMD14;PSMA6;PSME4;PSMA5;PSMB1;PSMB7;BTRC;PSMA3;TRAF6;MAP3K7;TNFRSF10A;PSMD9;FBXW11;ZFP91;PSMA2;PSMD13;PSMD3;PSME3
311	gsea	regulation of protein modification process (GO:0031399)	0.591157	2.46154	0	0	0	22/48	13.76%	FNIP1;FN1;PPP2CA;FNIP2;STAT2;FER;PPIB;ATG14;PUM3;PTK2;CCDC88C;PLXNB2;IFNG;FLCN;SPRED2;LYN;PPP1R16B;SPRED1;PML;CCDC88A;SOCS1;ATG10
312	gsea	T cell proliferation (GO:0042098)	0.827989	2.46047	0	0	0	8/15	9.39%	BTN3A1;DOCK8;PIK3CG;PPP3CB;MSN;RASGRP1;CRTAM;TNFSF14
313	gsea	amyloid fibril formation (GO:1990000)	0.618546	2.46017	0	0	0	16/49	12.75%	B2M;LYZ;CST3;UBE2L6;MAPT;TGFBI;TSPAN15;ITM2B;PRKN;LTF;ADAM10;SAA1;SORL1;MFGE8;SNCA;APH1A
314	gsea	positive regulation of mitotic cell cycle phase transition (GO:1901992)	0.574989	2.45955	0	0	0	31/57	27.24%	AIF1;ANXA1;STOX1;CCND2;UBE2E2;CCND3;ADAMTS1;ANKRD17;RB1;EGFR;RPTOR;LSM11;BRD4;DDX3X;RAB11A;RAD51B;ADAM17;CDC27;CCND1;ANAPC7;ANAPC4;CDC23;NSMCE2;DLGAP5;RGCC;UBE2C;KMT2E;FGF10;FBXO5;PLCB1;CDC7
315	gsea	Fc-epsilon receptor signaling pathway (GO:0038095)	0.517369	2.45887	0	0	0	47/109	17.68%	PSMB9;PSMB8;PAK1;SOS1;PSME2;MAPK1;SYK;MALT1;LCP2;PSME1;ITK;VAV3;PSMB2;PSMD11;FER;PPP3CB;FCER1G;GRAP2;PIK3CA;PLCG2;PAK2;PSMD14;PSMA6;LYN;PSME4;MAPK10;BCL10;PSMA5;PSMB1;CARD11;MAP2K4;PSMB7;BTRC;PSMA3;TRAF6;MAP3K7;PSMD9;FBXW11;VAV1;VAV2;PSMA2;PSMD13;LAT2;PSMD3;MAPK3;NFKB1;PSME3
316	gsea	negative regulation of mitotic cell cycle phase transition (GO:1901991)	0.533142	2.45601	0	0	0	45/89	24.08%	PSMB9;PSMB8;GPNMB;PSME2;DLG1;PSME1;PKD2;PSMB2;PSMD11;USP47;CDKN2A;ZNF655;CDC73;CDK6;CCL2;WEE1;PSMD14;CDK2AP2;RB1;PSMA6;CDKN1A;PSME4;PTEN;RBX1;FBXL7;PSMA5;PSMB1;KANK2;PSMB7;PSMA3;DACT1;PSMD9;ZFP36L1;PSMA2;PSMD13;JADE1;PSMD3;PSME3;APC;ZFP36L2;PSMD1;PSMC4;RGCC;PSMD4;RBL1
317	gsea	protein phosphorylation (GO:0006468)	0.420581	2.45543	0	0	0	214/476	27.52%	TGFB2;PAK1;MUSK;RICTOR;STK17B;PRKCA;JAK2;BMPR1A;PRKCB;MAST4;CAMK2D;FYN;CAMK4;MAPK1;SYK;STK39;CRY1;DCLK1;TLR2;SMG1;GMFG;FNIP2;RPS6KA3;MAP3K20;HCST;HIPK3;BMPR2;FER;SIK3;SRPK2;PRKACB;CDK18;PPP3CB;MAP4K4;SIK2;ERC1;MAP4K3;JAK1;SGK3;SNRK;ACVR2B;TAOK3;BIRC6;TTBK2;PRKX;CDK6;CDC42BPA;PRKD1;ERBB2;LTK;RPS6KA1;YWHAZ;TBCK;TAOK1;CCL2;TLR3;LATS1;BMPR1B;PTK2;DYRK2;PRKAA1;PAK2;CIT;ABI2;DAPK1;CDC42BPB;AKT2;CAMK2A;…
318	gsea	positive regulation of granulocyte chemotaxis (GO:0071624)	0.749894	2.45413	0	0	0	8/20	11.88%	CD74;NCKAP1L;CCL19;MCU;CAMK1D;RIPOR2;MDK;RAC2
319	gsea	positive regulation of cell cycle G1/S phase transition (GO:1902808)	0.649992	2.45328	0	0	0	16/33	12.62%	AIF1;ANXA1;CCND2;UBE2E2;CCND3;ADAMTS1;CDC73;PLCG2;ANKRD17;EGFR;RPTOR;LSM11;DDX3X;ADAM17;CCND1;DDRGK1
320	gsea	natural killer cell activation (GO:0030101)	0.733506	2.45315	0	0	0	14/24	14.68%	PTPRC;CD2;TOX;SLAMF7;PBX1;SNX27;KLRK1;RASGRP1;NFIL3;IL12B;CASP8;IL21R;PRDX1;CD244
321	gsea	positive regulation of viral life cycle (GO:1903902)	0.722455	2.44947	0	0	0	7/23	13.56%	CD74;HLA-DRB1;TRIM38;LGALS9;CD4;VPS37B;FMR1
322	gsea	protein modification by small protein removal (GO:0070646)	0.454118	2.44895	0	0	0	111/253	28.50%	PSMB9;PSMB8;ACTB;DDX58;IFIH1;USP24;PSME2;USP25;PSME1;BIRC3;RAD23B;OGT;USP34;USP28;PSMB2;PSMD11;SMAD1;USP47;CYLD;OTUD7B;STAM2;ZRANB1;TNFAIP3;PRKN;USP6;MBD5;PSMD14;STAM;KDM1B;PSMA6;OTULINL;USP12;UIMC1;PSME4;USP4;STAMBPL1;PTEN;RHOT1;EP300;USP32;USP40;ASXL1;SENP6;SMAD2;PSMA5;PSMB1;CDC20;BARD1;PSMB7;PSMA3;TRAF6;RHOA;MAP3K7;USP14;PSMD9;USP30;SUDS3;KAT2A;USP18;TRAF3;USP3;ABRAXAS1;INO80D;ESR1;PSMA2;PSMD1…
323	gsea	positive regulation of leukocyte cell-cell adhesion (GO:1903039)	0.681627	2.4479	0	0	0	19/30	14.93%	HLA-DPB1;HLA-DPA1;ITGB2;SKAP1;CD44;CCR2;PYCARD;NFAT5;CCL2;ETS1;SIRPB1;MDK;SIRPG;TRAF6;SIRPA;RHOA;THY1;CD47;LCK
324	gsea	cilium assembly (GO:0060271)	0.438268	2.4473	0	0	0	129/294	29.16%	ABLIM1;SNX10;NPHP1;CCDC39;ACTR2;CDC14B;CDK5RAP2;TUBA1A;TTC39C;CFAP44;CLASP1;TNPO1;AHI1;FLNA;ABCC4;PCM1;ARMC9;TBC1D32;PAFAH1B1;CFAP70;WDPCP;TTBK2;SEPTIN7;CDC14A;GALNT11;GAS8;ACTR3;RAB11FIP3;CKAP5;RAB8B;MAPRE1;TRAF3IP1;TTC8;SDCCAG8;SCLT1;TCTN1;YWHAE;EXOC1;CNTRL;CEP57;NEK1;OFD1;KIFAP3;AVIL;NEDD1;SPATA6;SEPTIN2;DZIP1;CCDC57;FNBP1L;RAB11A;CEP290;PRKAR2B;SEPTIN6;RILPL1;IFT57;TUBB;PTPDC1;DYNC1H1;CENPJ;C…
325	gsea	wound healing, spreading of cells (GO:0044319)	0.699144	2.44426	0	0	0	10/24	12.71%	LCP1;ARHGAP24;CD44;MMP12;FLNA;MRTFA;ARHGAP35;ADAM17;ITGA5;RHOA
326	gsea	positive regulation of NF-kappaB transcription factor activity (GO:0051092)	0.480228	2.444	0	0	0	68/148	23.09%	TRIM38;CLU;PRKCB;MALT1;STAT3;TLR2;CAPN3;TRIM25;CFLAR;TRIM22;FER;EDA2R;TRIM21;ARHGEF2;TRAF5;ERC1;PYCARD;TRIM14;RBCK1;PRKD1;S100A9;LTF;LGALS9;RTKN2;ROR1;CAMK2A;CLEC7A;PSMA6;RIPK2;MTPN;CLOCK;NOD2;PPIA;IL1B;AIM2;EP300;BCL10;TRIM5;MTDH;CARD11;IRAK2;SLCO3A1;TRAF6;DDRGK1;NOD1;MAP3K7;S100A8;TLR4;MYD88;TRAF1;IL18R1;NPM1;IRAK3;CD40LG;NFKBIA;NLRP3;DHX9;NFKB1;EIF2AK2;UBE2N;TRIM34;RIPK1;TNFRSF11A;TRIM8;MID2;T…
327	gsea	calcium ion transmembrane import into cytosol (GO:0097553)	0.621216	2.44338	0	0	0	15/41	14.93%	RYR3;PTPRC;SLC8A1;PKD2;CCL19;SLC8A3;ATP2B4;CACNA2D1;PLCG2;TRPV2;ERO1A;SLC8A2;SLC24A2;TRPM2;LCK
328	gsea	positive regulation of innate immune response (GO:0045089)	0.647443	2.44325	0	0	0	10/33	11.50%	NLRC5;HLA-E;GBP5;CCL5;NMI;TLR8;PLSCR1;LBP;POLR3F;IFI35
329	gsea	positive regulation of alpha-beta T cell proliferation (GO:0046641)	0.802545	2.44198	0	0	0	9/16	11.20%	HLA-A;HLA-E;SYK;CCR2;PTPN22;CD81;LGALS9;IL12B;TGFBR2
330	gsea	regulation of neuron death (GO:1901214)	0.535003	2.44194	0	0	0	33/81	16.50%	HLA-F;CTSZ;ITGB2;C1QA;CCL5;CLU;GPNMB;RRAS2;TYROBP;FYN;TNFRSF1B;MAPT;ITGAM;CSF1;PRKN;CD200R1;PRNP;IFNG;VPS35;GSK3B;INPP5A;FCGR2B;TBK1;PICALM;RAB29;SORL1;RILPL1;SNCA;CD200;REST;EGLN3;BTBD10;LRRK2
331	gsea	regulation of hematopoietic stem cell differentiation (GO:1902036)	0.555185	2.44104	0	0	0	31/70	23.97%	PSMB9;RUNX1;PSMB8;YAP1;PSME2;PSME1;PSMB2;PSMD11;PSMD14;PSMA6;PSME4;KMT2A;MYB;PSMA5;PSMB1;PRKDC;PSMB7;PSMA3;PSMD9;PSMA2;PSMD13;ABL1;PSMD3;PUS7;PSME3;EIF2AK2;YTHDF2;OSM;PSMD1;PSMC4;PSMD4
332	gsea	plasma membrane invagination (GO:0099024)	0.6702	2.44063	0	0	0	16/29	15.78%	ITGB2;AIF1;ELMO1;ARHGAP25;FCGR1A;MYH9;ITGAM;DOCK1;ARHGAP12;MARCO;BIN2;FCGR2B;CDC42;RHOA;SPIRE2;SNX18
333	gsea	peptide cross-linking (GO:0018149)	0.702163	2.43912	0	0	0	9/23	11.74%	FCGR3A;F13A1;ANXA1;CD3G;FN1;CSTA;CD247;ABCA7;THBS1
334	gsea	regulation of B cell activation (GO:0050864)	0.727479	2.43818	0	0	0	15/25	13.84%	LAPTM5;AHR;IKZF3;SAMSN1;SH3KBP1;TNFAIP3;MZB1;BANK1;IL4I1;SLAMF8;FCGR2B;FCRL3;NOD2;CD19;ZFP36L1
335	gsea	mitochondrial translation (GO:0032543)	-0.484871	-2.43608	0	0	0	49/104	21.16%	AURKAIP1;MRPL51;MRPL12;NDUFA7;MRPL34;MRPS24;MRPS18A;MRPL38;MRPL24;MRPS34;MRPL4;MRPL14;MRPS7;MRPL11;MRPS33;CHCHD1;MRPS18B;MRPS36;OXA1L;MRPS15;MRPS26;MRPL57;MRPL33;MRPL2;GFM2;MRPL41;MRPL9;MRPL28;MRPS12;PTCD3;MRPL20;MRPL35;MRPL48;TUFM;MRPL46;MRPL44;MRPL55;MTIF3;MRPS35;MRPL49;MRPL1;MRPS18C;MRPL53;MRPS16;MTRF1L;MRPS9;MRPL21;MRPL54;MRPL19
336	gsea	response to interferon-beta (GO:0035456)	0.694436	2.43535	0	0	0	10/25	9.89%	STAT1;XAF1;IFI16;MNDA;IRF1;PYHIN1;IFNAR2;PLSCR1;BST2;AIM2
337	gsea	positive regulation of neuron death (GO:1901216)	0.622839	2.43529	0	0	0	24/43	17.23%	ITGB2;C1QA;TGFB2;GRN;CLU;TYROBP;FYN;NUPR1;MAPT;SRPK2;ITGAM;NF1;PRNP;IFNG;GSK3B;FCGR2B;PICALM;CDK5R1;CTNNB1;SNCA;REST;TLR4;CCL3;EPHA7
338	gsea	regulation of cell adhesion mediated by integrin (GO:0033628)	0.654783	2.43444	0	0	0	14/32	15.20%	TGFB2;NCKAP1L;SYK;PIK3CG;PTPN11;CYP1B1;JAM3;PTK2;P2RY12;LYN;ITGB1BP1;DPP4;PDE3B;SNAI2
339	gsea	B cell activation (GO:0042113)	0.56896	2.43434	0	0	0	32/66	24.59%	PTPRC;ITGA4;VCAM1;PRKCB;MALT1;KLF6;CD86;HDAC9;HDAC4;CD79A;GPR183;BANK1;PLCG2;RASGRP1;CASP8;NFAM1;ADAM17;TPD52;ITGB1;ZAP70;BLNK;CD40LG;BCL2;LAT2;CR2;PIK3CD;SLC25A5;GPS2;MS4A1;FCRL1;CD40;DCAF1
340	gsea	protein complex oligomerization (GO:0051259)	0.514252	2.43394	0	0	0	39/87	24.13%	HLA-DRB1;RNF213;PKD2;SLC9A1;FUS;ATL2;MCU;LRRC8C;PYCARD;TP53BP1;MICU1;NINJ1;HGSNAT;ALS2;BCL10;ATL3;GSDMD;CPSF6;CARD11;SNCA;ZNHIT6;ADCY8;HOMER1;RNF135;EHD1;OPA1;BLM;PRF1;ATL1;ECT2;TRMT61B;G3BP2;PNPT1;NACC2;MS4A1;EHD4;CUTC;ALAD;TRIM72
341	gsea	pyrimidine-containing compound catabolic process (GO:0072529)	0.780393	2.43373	0	0	0	5/17	8.83%	DPYD;TYMP;DPYSL2;TET2;DPYSL3
342	gsea	lymphocyte migration (GO:0072676)	0.633266	2.4329	0	0	0	19/34	21.25%	CCL18;CCL5;CCL13;CCL19;CCL4;CCL2;MSN;CRTAM;CCL22;MYO1G;CKLF;SAA1;CCL23;CCL3L1;ZAP70;CCL3;CCL17;XCL2;TBX21
343	gsea	negative regulation of peptidyl-tyrosine phosphorylation (GO:0050732)	0.663369	2.43256	0	0	0	12/31	13.07%	PTPRC;PARP14;SAMSN1;PPP2CA;SEMA4D;SH3BP5;LILRB4;INPP5F;PTPN6;PRKCD;THY1;SOCS1
344	gsea	positive regulation of kinase activity (GO:0033674)	0.494819	2.43243	0	0	0	43/111	27.09%	CD74;HLA-DRB1;PTPRC;IQGAP1;MUSK;LCP2;RAPGEF2;CCL19;MAPT;MAPRE3;CSF1;ERBB3;ERBB2;LTK;PTK2;ROR1;TREM2;LMTK2;EGFR;CDKN1A;CD4;INSR;ALS2;RASSF2;MMD;CACUL1;NTRK2;EPHA7;PTK2B;MET;RYK;TRAF4;EPHB4;CSF1R;EPHB3;XRCC6;EPHA1;RAP1A;PRKAG1;DDR2;NBN;TAB2;DDR1
345	gsea	regulation of inflammatory response to antigenic stimulus (GO:0002861)	0.522212	2.43155	0	0	0	58/107	32.46%	HLA-DRB1;FCGR3A;FYN;SYK;FCGR1A;CD3G;PLA2G2D;MYH9;CD163;PRKACB;GNG2;YES1;PLCG2;CD81;CD247;GNB1;FCGR2A;PTGER2;TREM2;P2RY11;CYSLTR1;PTGDR;HCK;LYN;ADCY9;SCT;PTGER4;GPR150;PRKAR2B;ADAM17;HTR7;PRKAR1A;GPR176;ADCY8;MC1R;GPR39;CYSLTR2;CREB1;POMC;LHB;GPR84;PRKAR2A;GPBAR1;ADORA2B;ADRB1;GGT5;HRH2;ADORA2A;ADCY1;CALCB;IL10;ADRB3;ADM2;INSL3;GPR27;LHCGR;IAPP;PTH2R
346	gsea	cellular response to lipid (GO:0071396)	0.46223	2.43146	0	0	0	90/194	29.59%	CXCL9;VIM;SPP1;CD68;CXCL10;CXCL11;AHR;RORA;ANKRD1;NRIP1;TNFRSF1B;SETX;CD86;PDE4B;CD14;PDCD4;LY96;ADNP2;TNFAIP3;ATP1A1;PYCARD;CCR5;CDC73;CASP1;LTK;LILRB2;CCL2;MGST1;MSN;PABPN1;ROCK2;EGFR;PDCD1LG2;LYN;CD180;CD80;NOD2;IL1B;LBP;BCL10;WNT5B;TICAM2;CD274;INSIG1;TRAF6;SIRPA;RHOA;TFPI;TLR4;ABL2;MYD88;ADCY8;GPLD1;ESR1;TNIP3;NLRP3;ATM;WNT9A;NFKB1;PTK2B;CHMP5;CREB1;GIT1;NFKBIL1;ADTRP;XBP1;HMGB2;NFKBIB;GFI1;…
347	gsea	positive regulation of JNK cascade (GO:0046330)	0.546564	2.43121	0	0	0	30/70	20.02%	SDCBP;CCL19;NCF1;SLAMF1;EDA2R;TRAF5;PYCARD;TAOK3;ANKRD6;MTURN;TAOK1;TNFRSF19;RASGRP1;HIPK2;FCGR2B;NOD2;IL1B;RASSF2;DUSP22;TRAF6;MFHAS1;SH3RF2;TRAF3;TRAF1;PTK2B;GADD45A;CD27;RIPK1;TRAF4;PJA2
348	gsea	ventricular cardiac muscle tissue development (GO:0003229)	-0.733793	-2.43071	0	0	0	5/23	0.90%	TNNC1;MYL2;TPM1;MYH7;TGFBR3
349	gsea	lymphocyte differentiation (GO:0030098)	0.563865	2.43029	0	0	0	33/65	26.46%	PTPRC;ITGA4;VCAM1;IKZF1;TOX;PBX1;KLF6;RHOH;HDAC9;HDAC4;CD79A;PTPN22;PLCG2;CD4;NFIL3;NFAM1;ADAM17;TPD52;ITGB1;ZAP70;LCK;BLNK;CR2;PIK3CD;LEP;SLC25A5;GPS2;MS4A1;SOX4;LFNG;DCAF1;MSH2;LEPR
350	gsea	ubiquitin-dependent protein catabolic process (GO:0006511)	0.442012	2.42942	0	0	0	150/343	28.23%	PSMB9;PSMB8;RNF213;UBE2G1;RNF150;PSME2;NEDD4L;DTX3L;PSME1;RNF217;RAD23B;UBE2L6;CHFR;IFI27;MVB12B;RNF115;CBL;PSMB2;TBL1XR1;PSMD11;FBXL4;TRIM25;RNF146;NUB1;RNF13;UBR4;NPLOC4;ANAPC10;OTUD7B;ARIH1;UBAP1;UBA6;ZRANB1;FBXW4;TNFAIP3;HECW2;ARIH2;BIRC6;UBA1;RBCK1;RNF6;PRKN;ATE1;RC3H1;FBXO8;FBXW7;UBE2E1;RNF114;PSMD14;RNF122;UBD;UBXN2A;PSMA6;NSFL1C;HUWE1;KCTD13;TRPC4AP;PSME4;CLOCK;UBR3;NFE2L2;PPP2R5C;RNF19B;…
351	gsea	regulation of tumor necrosis factor-mediated signaling pathway (GO:0010803)	0.569697	2.42831	0	0	0	26/56	20.08%	LAPTM5;ADIPOQ;SYK;BIRC3;CASP4;CFLAR;CYLD;CCDC3;TNFAIP3;PYCARD;CASP1;RBCK1;PRKN;CASP8;TNFRSF1A;CARD8;ADAM17;SPPL2A;HIPK1;TRAF1;ZNF675;RFFL;SPPL2B;RIPK1;OTULIN;CPNE1
352	gsea	proteasomal ubiquitin-independent protein catabolic process (GO:0010499)	0.724806	2.42677	0	0	0	12/21	15.57%	PSMB9;PSMB8;PSMB2;ENC1;PSMA6;PSME4;NFE2L2;PSMA5;PSMB1;PSMB7;PSMA3;PSMA2
353	gsea	positive regulation of production of molecular mediator of immune response (GO:0002702)	0.662517	2.42647	0	0	0	10/35	9.19%	PTPRC;HLA-E;LAPTM5;CD86;MZB1;TNFRSF14;PTPN22;SASH3;RBP4;NOD2
354	gsea	cholesterol efflux (GO:0033344)	0.758592	2.42646	0	0	0	7/20	6.34%	ABCA1;APOE;ABCA5;APOC1;NPC2;ABCG1;ABCA7
355	gsea	glucose metabolic process (GO:0006006)	-0.57845	-2.42588	0	0	0	22/56	14.77%	ENO3;PGAM2;GAPDH;MDH2;GOT1;PPARGC1A;TPI1;GOT2;MDH1;SLC25A11;PFKFB1;GHRL;CRTC2;ALDOA;PC;DCXR;SLC37A4;G6PC3;PGM1;ATF4;APOD;FBP2
356	gsea	positive regulation of bone mineralization (GO:0030501)	0.634825	2.42472	0	0	0	15/35	15.29%	SLC8A1;BMPR1A;TGFB3;BMPR2;ANO6;P2RX7;ACVR2B;ATP2B1;LTF;BMPR1B;ISG15;PTN;TMEM119;ADGRV1;ATRAID
357	gsea	regulation of immunoglobulin production (GO:0002637)	0.715138	2.42391	0	0	0	9/26	8.36%	PTPRC;HLA-E;CD86;MZB1;CR1;SASH3;FCGR2B;RBP4;FCRL3
358	gsea	skeletal muscle contraction (GO:0003009)	-0.810902	-2.42372	0	0	0	8/20	0.42%	TNNC1;TNNI1;TCAP;TNNC2;TNNI2;MYH7;TNNT3;TNNT1
359	gsea	positive regulation of natural killer cell mediated cytotoxicity (GO:0045954)	0.755285	2.42343	0	0	0	10/20	8.41%	HLA-F;HLA-E;SLAMF6;CD226;LAMP1;KLRK1;NECTIN2;RASGRP1;CRTAM;IL12B
360	gsea	negative regulation of MAPK cascade (GO:0043409)	0.521102	2.42203	0	0	0	34/89	18.31%	PTPRC;GBP1;APOE;DLG1;ADIPOQ;NF1;P2RX7;LILRB4;DUSP4;ABCA7;CNKSR3;FLCN;SLC9A3R1;SPRED2;DUSP10;LYN;ITGB1BP1;PTEN;PPIA;SPRED1;IL1B;PRDM15;EMILIN1;SORL1;RPS6KA6;PRKCD;EZR;SIRPA;SPRY3;TLR4;SH2B3;IRAK3;UCHL1;GBA
361	gsea	positive regulation of cell cycle process (GO:0090068)	0.517327	2.41979	0	0	0	28/86	19.71%	EGF;E2F8;GPSM2;CDC14B;MAP3K20;SVIL;CD28;GIPC1;CDC14A;PKP4;CIT;NSFL1C;PLSCR1;INSR;IL1B;CDC42;BTC;DDX11;DYNC1H1;RHOA;NUMA1;CEP120;TPR;ECT2;PRKCE;DBF4;SPAG5;GEN1
362	gsea	positive regulation of B cell proliferation (GO:0030890)	0.691504	2.41958	0	0	0	11/27	8.36%	CD74;PTPRC;NCKAP1L;VAV3;GPR183;MIF;CD81;SASH3;TNFSF13B;IL7;FCRL3
363	gsea	positive regulation of neuron apoptotic process (GO:0043525)	0.729696	2.41812	0	0	0	12/22	11.37%	TGFB2;GRN;TYROBP;NUPR1;SRPK2;ITGAM;NF1;FBXW7;PRNP;MCL1;CDK5R1;CTNNB1
364	gsea	regulation of anatomical structure morphogenesis (GO:0022603)	0.49446	2.41608	0	0	0	56/114	26.24%	SP100;PAK1;GPNMB;NEDD4L;WTIP;MAPT;STAT2;CLASP1;SEMA4D;ZRANB1;NF1;TNFAIP3;HECW2;SIPA1L1;ERBB2;RC3H1;ZMYM4;CHN1;CFL1;EFNA5;ETS1;KIF13B;TANC2;PAK2;ABI2;TNIK;GSK3B;ARHGAP35;CLASP2;CDK5R1;SH3D19;CTNNB1;HTATIP2;VASH2;RUFY3;FMNL2;BCL6;EGLN1;ABI3;MARK2;LRRK2;CDH2;LRRC4C;PPFIA2;LEP;RAP2A;SRCIN1;LZTS1;EPHB3;PLXND1;NSMF;LFNG;PDLIM5;CXCL13;CDK5;SFRP1
365	gsea	positive regulation of signal transduction (GO:0009967)	0.440913	2.41519	0	0	0	91/236	25.46%	CD74;PTPRC;TGFB2;MAML2;YAP1;C3;PRKCA;JAK2;PRKCB;ADIPOQ;IL7R;TP63;STAT3;TLR2;PKD2;FAS;PTPN11;FLNA;CD226;CD63;ATP6AP2;LY96;ZRANB1;ARMC9;TNFAIP3;CDC73;WLS;DLG5;GAS8;CTBP2;MBD5;VPS35;IL7;TREM2;SNX5;MGAT5;CD180;STX1B;RSPO3;ITGB1BP1;RWDD3;CD80;PTEN;TUBD1;SASH1;NOD2;IL1B;EP300;ASXL1;SORL1;EVC;DEPDC1B;P2RY6;DACT1;MACF1;ITGA5;SMARCA4;LIMS1;SMO;TSPAN5;HOMER1;ING5;RIMS2;CLEC6A;NLGN2;TXNDC15;LRRK2;SMARCB1;RO…
366	gsea	heterophilic cell-cell adhesion via plasma membrane cell adhesion molecules (GO:0007157)	0.626182	2.41512	0	0	0	11/38	9.72%	ICAM1;ALCAM;IL1RAPL1;VCAM1;CRB1;PTPRD;JAML;CRTAM;CD6;TENM4;AMIGO2
367	gsea	cytosolic transport (GO:0016482)	0.502055	2.41495	0	0	0	56/113	27.33%	LAPTM5;CLTCL1;ANKFY1;EEA1;DENND5A;SNX1;VPS13C;EPS15;TBC1D5;CLTC;LAMP1;ERC1;SORT1;SPAG9;KIF16B;MYO1D;SLC66A2;VPS35;LMTK2;SNX5;UBE2O;RHOBTB3;HEATR5A;GCC2;RAB29;VTI1A;VPS53;HEATR5B;RAB14;PIKFYVE;PREPL;VPS29;VPS26A;STX16;TBC1D23;SNX6;STX5;AP1G1;ARL1;ARFRP1;SNF8;PHETA2;GOSR2;VPS54;HOOK3;TMEM87A;EVI5;RAB7A;TMEM87B;STX8;VPS26B;RAB5A;VPS51;DCTN1;TBC1D10C;WDR91
368	gsea	protein localization to organelle (GO:0033365)	0.483302	2.41485	0	0	0	57/138	23.11%	GBP2;GBP1;SNX10;GBP5;CD68;ZNF423;UBAC2;LAMP1;GET1;CALR;VAPA;OPTN;PRNP;RPA1;ABCA7;VPS35;COG3;ISG15;YWHAE;TRAM1;UBE2J2;COG7;GCC2;DNAJA1;TOR1AIP1;SERP1;BANP;TULP3;SORL1;DDX3X;RAB11A;PIKFYVE;TOPORS;DDRGK1;FAM83H;LAMP3;LAMP5;RPA2;IFT20;VAMP2;SEC61B;EHD1;TMEM30A;LRRK2;STX5;OBSL1;DHX9;ARL1;ARFRP1;IFT122;ARF6;CSNK1D;ANK2;BICD1;ALDH3A2;PPP1R15A;BBS4
369	gsea	phosphorylation (GO:0016310)	0.423045	2.41481	0	0	0	220/388	39.05%	TGFB2;PAK1;STK17B;PRKCA;JAK2;BMPR1A;PRKCB;CAMK2D;FYN;CAMK4;MAPK1;SYK;STK39;STAT3;DCLK1;GMFG;FNIP2;DGKD;MAP3K20;PIK3CG;HCST;HIPK3;BMPR2;FER;SIK3;SRPK2;PRKACB;CDK18;PPP3CB;MAP4K4;SIK2;PIK3CA;MAP4K3;JAK1;SGK3;SNRK;ACVR2B;TAOK3;BIRC6;CDK6;CDC42BPA;PRKD1;ERBB2;LTK;YWHAZ;TBCK;TAOK1;CCL2;LATS1;BMPR1B;DYRK2;PRKAA1;PAK2;DAPK1;CDC42BPB;PANK3;CAMK2A;TNIK;GSK3B;HIPK2;STK4;ROCK2;SRPK1;MAP4K5;CDK19;LMTK2;DGKB;…
370	gsea	synapse organization (GO:0050808)	0.481416	2.41433	0	0	0	52/121	26.65%	C1QB;ANK3;C1QA;IGFN1;MUSK;CHRNA1;C1QC;PTPRF;MAPT;SLC8A3;APBB2;PPFIBP2;PTPRD;PTPRS;GPC6;CAST;FARP1;PSEN1;PTEN;SLC8A2;RAB29;NRCAM;CDC42;SNCA;GPC4;KIRREL3;FLRT3;ZC4H2;UNC13B;REST;SPOCK2;NLGN2;LRRK2;OBSL1;CDH2;LRRC4C;DOK7;NTNG1;SDK2;SDK1;C5AR1;PPFIA2;RYK;CYFIP1;PLXND1;RAB39B;ARHGAP39;PPFIA1;CDK5;DCTN1;POU4F1;CACNB4
371	gsea	pattern recognition receptor signaling pathway (GO:0002221)	0.588483	2.41328	0	0	0	30/54	15.64%	CTSS;HSP90B1;CTSB;ALPK1;TLR2;TLR8;RPS6KA3;CD14;FCN1;LY96;CTSK;CLEC4E;TLR1;PLCG2;S100A9;TLR3;IRAK4;NOD2;LBP;BCL10;IRAK2;TRAF6;NOD1;MAP3K7;TLR10;S100A8;TLR4;TRAF3;MYD88;TLR7
372	gsea	regulation of tyrosine phosphorylation of STAT protein (GO:0042509)	0.577213	2.41015	0	0	0	20/54	15.49%	PARP14;PARP9;IL15;CCL5;JAK2;GHR;STAT3;PPP2CA;HCLS1;IFNG;LYN;IL12B;TNFRSF1A;IL23R;IL6R;INPP5F;SOCS1;IL21;STAP2;SH2B3
373	gsea	regulation of aerobic respiration (GO:1903715)	-0.784374	-2.4101	0	0	0	7/15	6.47%	COX7A1;ACTN3;SLC25A33;PINK1;UQCC2;NOP53;COX7A2
374	gsea	protein tetramerization (GO:0051262)	0.567497	2.41003	0	0	0	18/65	16.19%	B2M;RYR3;HLA-DRB1;GBP5;PKD2;ACACA;GLS;SOD2;SAMHD1;APPL2;ACACB;TDO2;CPSF6;SNCA;CRYZ;TRPM2;HOMER1;OSBPL2
375	gsea	regulation of G2/M transition of mitotic cell cycle (GO:0010389)	0.479919	2.40961	0	0	0	66/145	28.46%	PSMB9;PSMB8;PSME2;PSME1;STOX1;PSMB2;CDK5RAP2;PSMD11;TUBA1A;CLASP1;USP47;PCM1;PAFAH1B1;CKAP5;PSMD14;MAPRE1;SDCCAG8;YWHAE;PSMA6;CNTRL;CEP57;PSME4;OFD1;NEDD1;RBX1;FBXL7;BRD4;PSMA5;PSMB1;RAB11A;CENPF;RAD51B;CEP290;PRKAR2B;PSMB7;TUBB;PSMA3;CCND1;DYNC1H1;CENPJ;PSMD9;HAUS2;ACTR1A;PSMA2;PSMD13;PSMD3;DYNC1I2;PSME3;CEP78;NINL;CEP70;CSNK1D;CEP63;PSMD1;PSMC4;PSMD4;DCTN1;PSMD2;FBXO5;AVEN;PLK4;ALMS1;CDC7;ODF2;…
376	gsea	regulation of leukocyte activation (GO:0002694)	0.797585	2.40838	0	0	0	11/16	14.93%	CD74;MYO18A;PLA2G2A;MIF;LILRB4;PLSCR1;LYN;GPR137B;CD200;MFHAS1;LCK
377	gsea	positive regulation of cell differentiation (GO:0045597)	0.444543	2.40781	0	0	0	98/231	27.63%	TGFB2;SOX6;WWTR1;YAP1;RBM24;ZBTB16;BMPR1A;RIN2;TP63;TGFB3;BTG1;SDCBP;RAPGEF2;RPS6KA3;PLA2G2A;ZEB1;BMPR2;GCNT2;ARHGEF2;CSF1;SPAG9;ACVR2B;PRKD1;RBM4;GLIPR2;RPS6KA1;LTF;BMPR1B;MEF2A;LEF1;VHL;ID2;RIPOR2;IMPACT;CMKLR1;PTN;IL6R;IL1B;BLOC1S6;SMAD2;NRCAM;SMYD1;WDFY2;TGFBR2;ZNF385A;MTOR;CTNNB1;MDK;TMEM119;NPNT;ALOX15B;CDC42;MAPK12;BEND6;RHOA;ZC4H2;FGF8;MMD;MAPK11;REST;ZFP36L1;ADIRF;ATRAID;CDH2;ABL1;IGFBP3…
378	gsea	second-messenger-mediated signaling (GO:0019932)	0.534132	2.40632	0	0	0	27/81	16.95%	APOE;PLCE1;DDAH1;PPP2CA;CXCR4;DGKD;NUDT4;MCTP1;MCU;CCR2;NOS1;CCR5;RCAN1;PLCG2;CXCR3;P2RY12;INPP5A;P2RY11;CCR1;RCAN2;HRH1;GUCY1B1;CCR4;LRRK2;CCL3;LAT2;CCR8
379	gsea	positive regulation of immune system process (GO:0002684)	0.783879	2.40584	0	0	0	7/17	5.96%	IL15;RSAD2;TGFB2;NCKAP1L;ANXA1;LILRB2;LGALS9
380	gsea	receptor-mediated endocytosis (GO:0006898)	0.479955	2.4047	0	5.51384e-06	0.001	53/140	18.83%	JCHAIN;ITGB2;APOE;MRC1;APOL1;HSP90B1;CLTCL1;SYK;FCGR1A;SNX1;EPS15;CD163;ITGAM;CANX;CLTC;FCER1G;IGF2R;CALR;LILRB4;PPT1;MARCO;FCHSD2;RAB31;CD81;HYOU1;FCGR2B;PIP5K1C;INSR;SAA1;CXCL16;STAB1;PICALM;INPP5F;CTTN;SORL1;FNBP1L;PIKFYVE;CD9;SNCA;MX2;DNAJC13;COLEC11;ITGB1;SCARB2;SCARB1;HP;AP1G1;LDLR;FCHO2;LRP1;ARRB2;DAB2;AP1S1
381	gsea	cellular response to DNA damage stimulus (GO:0006974)	0.427287	2.40463	0	5.49703e-06	0.001	144/338	28.49%	PAK1;YAP1;RBM24;UBA7;MNDA;DTX3L;MNAT1;CRY1;UBR5;TNFRSF1B;SETX;XIAP;USP28;FNIP2;VAV3;UBE2E2;USP47;UBA6;POLA1;TP53BP1;NIPBL;CRIP1;TAOK3;UBA1;BATF;HELB;TAOK1;PARP4;BID;RPA1;DYRK2;GNL1;SAMHD1;MAP2K6;WAC;SHPRH;TANK;CDKN1A;FAM111A;LYN;RECQL;RAD52;TOP2A;PSME4;PDS5A;PSEN1;CHEK2;MTREX;MCL1;NABP1;NSMCE4A;FBXO45;PML;RAD51B;SETD7;INTS3;BARD1;ZNF385A;PRKDC;TOPORS;MAPK12;CBX5;CCND1;POLI;DDX11;RTEL1;TOPBP1;FMR1…
382	gsea	regulation of sodium ion transmembrane transporter activity (GO:2000649)	0.605896	2.40231	0	5.48032e-06	0.001	14/39	10.18%	ANK3;CAMK2D;NEDD4L;STK39;UTRN;SLMAP;FXYD5;PTPN3;HECW2;SCN3B;SCN2B;SLC9A3R1;WNK1;FXYD7
383	gsea	visual system development (GO:0150063)	0.648378	2.40158	0	5.46371e-06	0.001	15/34	15.15%	C1QA;TGFB2;C3;PBX3;MEIS2;PBX1;ITGAM;BMPR1B;HIPK2;SIPA1L3;RBP4;FREM2;ATF6;HIPK1;CHRDL1
384	gsea	regulation of T cell migration (GO:2000404)	0.77743	2.40076	0	5.44721e-06	0.001	12/19	12.87%	CXCL10;CCL5;AIF1;DOCK8;TNFRSF14;PYCARD;CD200R1;LRCH1;RIPOR2;TMEM102;RHOA;CD200
385	gsea	negative regulation of interleukin-8 production (GO:0032717)	0.760164	2.40041	0	5.4308e-06	0.001	6/17	5.87%	TMSB4X;ANXA1;OTUD7B;PTPN22;ANXA4;MAP2K5
386	gsea	regulation of adaptive immune response (GO:0002819)	0.797983	2.39788	0	5.41449e-06	0.001	8/17	7.22%	SKAP1;AHR;SAMSN1;IRF1;PYCARD;IL4I1;SASH3;FCGR2B
387	gsea	lipopolysaccharide-mediated signaling pathway (GO:0031663)	0.728623	2.39724	0	5.39828e-06	0.001	15/20	20.47%	CCL5;CD14;PTPN22;CCL2;CD6;HCK;LYN;IL1B;LBP;BCL10;MTDH;TLR4;CCL3;PRKCE;BPI
388	gsea	regulation of mRNA catabolic process (GO:0061013)	0.492598	2.39669	0	5.38217e-06	0.001	51/121	22.89%	PSMB9;VIM;PSMB8;ZC3HAV1;RBM24;PRKCA;PSME2;PABPC1;PSME1;XRN1;SAMD4A;PSMB2;PSMD11;TNPO1;MOV10;DCP2;RC3H1;YWHAZ;TNFSF13;PSMD14;XPO1;PSMA6;YWHAB;PSME4;CNOT8;PSMA5;PSMB1;PSMB7;PSMA3;IGF2BP3;PRKCD;NUP214;FMR1;PSMD9;ZFP36L1;PUM2;PSMA2;PSMD13;YTHDF1;PSMD3;PSME3;RC3H2;ANP32A;SAMD4B;YTHDF2;ZFP36L2;PNPT1;SERBP1;EXOSC2;PSMD1;PSMC4
389	gsea	negative regulation of B cell activation (GO:0050869)	0.743593	2.39482	0	5.36615e-06	0.001	10/21	8.32%	LAPTM5;TYROBP;MNDA;SAMSN1;TNFAIP3;BANK1;RC3H1;FCGR2B;ID2;LYN
390	gsea	ribosome assembly (GO:0042255)	-0.603382	-2.39178	0	0	0	18/47	10.80%	RPL23A;RPS27;RPS28;RPL24;RPS5;RPL3L;RPL6;RPS14;RPS15;RPL10;RPLP0;MRPS7;SBDS;RPL5;NOP53;MRPL20;RRS1;C1QBP
391	gsea	G2/M transition of mitotic cell cycle (GO:0000086)	0.481673	2.39098	0	5.35022e-06	0.001	58/129	28.46%	MNAT1;CDK5RAP2;NES;TUBA1A;CLASP1;PCM1;PAFAH1B1;OPTN;LATS1;WEE1;CKAP5;MAPRE1;PPP1R12A;SDCCAG8;YWHAE;PPP2R2A;CNTRL;CDKN1A;FBXL12;CEP57;OFD1;CHEK2;PHLDA1;NEDD1;FBXL3;FBXL7;CCDC57;CEP290;PRKAR2B;BTRC;TUBB;PPME1;DYNC1H1;CENPJ;FBXW11;HAUS2;ACTR1A;AJUBA;CCNY;BACH1;DYNC1I2;CEP78;NINL;CEP70;MASTL;CSNK1D;CEP63;PPP1CB;SKP2;DCTN1;PLCB1;ARPP19;PLK4;PKMYT1;ALMS1;ODF2;DCTN2;HAUS3
392	gsea	regulation of response to biotic stimulus (GO:0002831)	0.663942	2.39044	0	5.33439e-06	0.001	16/29	15.41%	IRF1;BIRC3;XIAP;PTPN22;HERC5;ERAP1;TREM2;FCGR2B;SAMHD1;CASP8;APPL2;TRIM5;ZMPSTE24;DHX58;TRAF3;RNF135
393	gsea	COPII-coated vesicle budding (GO:0090114)	0.542607	2.38922	0	5.31866e-06	0.001	36/70	24.09%	CTSZ;ANKRD28;SERPINA1;TRAPPC6B;SEC24D;PPP6R3;VAPA;CTSC;AREG;SEC16B;SEC22B;TBC1D20;TRAPPC9;LMAN1;PDCD6;NSF;SAR1A;TMED2;CNIH3;TMED10;COL7A1;PREB;TRAPPC2;STX5;PPP6R1;SEC23IP;PEF1;CNIH1;GOSR2;CSNK1D;RAB1A;GRIA1;FOLR1;SEC23B;TRAPPC4;SEC23A
394	gsea	cell morphogenesis involved in neuron differentiation (GO:0048667)	0.535969	2.38723	0	1.0606e-05	0.002	19/71	11.07%	ANK3;PARD3;ACTB;SHTN1;S100A6;TBCD;DOCK7;SLITRK4;MAP1A;MEF2A;MAP6;LMTK2;RB1;UNK;SPTBN4;FARP1;ZDHHC17;NRCAM;MAP2
395	gsea	ribosomal large subunit biogenesis (GO:0042273)	-0.567766	-2.38722	0	0	0	26/56	18.41%	RPL23A;RPL10A;RPL7;RPL26;RPL14;RPL24;RPL7A;RPL3L;RPL6;RPL10;RPLP0;RPL5;NOP53;RPL35A;MRPL20;RRS1;RPF1;NLE1;RPL26L1;MRPL1;PPAN;RRP15;RSL24D1;NSA2;GTF3A;NHP2
396	gsea	regulation of embryonic development (GO:0045995)	0.634564	2.38714	0	1.05749e-05	0.002	12/33	12.57%	CLASP1;B4GALT5;EHMT1;WDPCP;NIPBL;SEPTIN7;CFL1;INSR;CLASP2;RPS6KA6;RAB14;TDG
397	gsea	regulation of natural killer cell mediated cytotoxicity (GO:0042269)	0.669599	2.38578	0	1.0544e-05	0.002	16/29	19.47%	HLA-F;HLA-E;SLAMF6;CD226;LAMP1;KLRK1;NECTIN2;LGALS9;RASGRP1;CRTAM;HLA-G;IL21;KLRD1;AP1G1;ARRB2;LEP
398	gsea	small GTPase mediated signal transduction (GO:0007264)	0.50234	2.38571	0	1.05133e-05	0.002	49/106	25.28%	RRAS2;SOS1;RIN2;RGL1;SHTN1;PLCE1;USP28;RAPGEF2;TIAM2;MRAS;GRAP2;CDKN2A;NF1;NUCB2;DNMT1;RALB;PRKD1;NRAS;RASGRP3;GNB1;CCDC88C;RASGRP1;ARHGAP30;RB1;CDKN1A;ARHGAP1;KRAS;ARHGEF18;CCDC88A;RAPGEF6;MAPK11;RALBP1;RGS19;RIT1;RHEB;ARHGAP31;SHOC2;HACD3;KRIT1;TIAM1;G3BP2;GRAP;MAPKAPK5;TNK2;SETDB1;RIT2;ARHGAP33;RAC1;ADRA2A
399	gsea	positive regulation of T cell migration (GO:2000406)	0.725099	2.3853	0	1.04827e-05	0.002	13/23	12.71%	CXCL10;CCL5;AIF1;DOCK8;STK39;CCR2;TNFRSF14;PYCARD;ADAM10;WNK1;TMEM102;ADAM17;RHOA
400	gsea	regulation of hematopoietic progenitor cell differentiation (GO:1901532)	0.533631	2.38521	0	1.04523e-05	0.002	32/74	23.97%	PSMB9;RUNX1;PSMB8;YAP1;PSME2;PSME1;PSMB2;PSMD11;PSMD14;PSMA6;PSME4;KMT2A;MYB;PSMA5;PSMB1;PRKDC;PSMB7;PSMA3;PSMD9;PSMA2;PSMD13;ABL1;PSMD3;PUS7;PSME3;EIF2AK2;YTHDF2;MIXL1;OSM;PSMD1;PSMC4;PSMD4
401	gsea	positive regulation of tyrosine phosphorylation of STAT protein (GO:0042531)	0.599477	2.38361	0	1.04221e-05	0.002	14/45	9.66%	PARP14;PARP9;IL15;CCL5;JAK2;GHR;STAT3;HCLS1;IFNG;LYN;IL12B;TNFRSF1A;IL23R;IL6R
402	gsea	regulation of DNA binding (GO:0051101)	0.586381	2.38228	0	1.03921e-05	0.002	12/45	7.23%	EGF;SP100;MMP9;JAK2;IFI16;ILRUN;GZMA;TXN;PYHIN1;PRKN;LEF1;HABP4
403	gsea	positive regulation of natural killer cell mediated immunity (GO:0002717)	0.729319	2.3801	0	1.03622e-05	0.002	13/22	16.84%	HLA-F;HLA-E;SLAMF6;CD226;LAMP1;KLRK1;NECTIN2;RASGRP1;CRTAM;HLA-G;IL21;KLRD1;AP1G1
404	gsea	interleukin-7-mediated signaling pathway (GO:0038111)	0.731774	2.38008	0	1.0303e-05	0.002	9/17	13.40%	IL2RG;IL7R;STAT3;JAK1;BRWD1;IL7;STAT5B;SOCS1;SMARCA4
405	gsea	cellular response to interleukin-7 (GO:0098761)	0.731774	2.38008	0	1.0303e-05	0.002	9/17	13.40%	IL2RG;IL7R;STAT3;JAK1;BRWD1;IL7;STAT5B;SOCS1;SMARCA4
406	gsea	cell cycle G2/M phase transition (GO:0044839)	0.478748	2.37849	0	1.02736e-05	0.002	68/130	35.27%	MNAT1;CDK5RAP2;NES;TUBA1A;CLASP1;PCM1;PAFAH1B1;OPTN;LATS1;WEE1;CKAP5;MAPRE1;PPP1R12A;SDCCAG8;YWHAE;PPP2R2A;CNTRL;CDKN1A;FBXL12;CEP57;OFD1;CHEK2;PHLDA1;NEDD1;FBXL3;FBXL7;CCDC57;CEP290;PRKAR2B;BTRC;TUBB;PPME1;DYNC1H1;CENPJ;FBXW11;HAUS2;ACTR1A;AJUBA;CCNY;AKAP8L;DYNC1I2;CEP78;NINL;CEP70;MASTL;CSNK1D;CEP63;PPP1CB;SKP2;DCTN1;PLCB1;ARPP19;PLK4;PKMYT1;ALMS1;ODF2;DCTN2;HAUS3;TAF2;TUBB4B;CDKN2B;DYNLL1;PCNT…
407	gsea	negative regulation of neurogenesis (GO:0050768)	0.635345	2.37846	0	1.02445e-05	0.002	14/32	13.62%	B2M;RAPGEF2;PCM1;NF1;APPL2;PTEN;PTN;IL1B;SORL1;ARHGDIA;RUFY3;RHOA;THY1;REST
408	gsea	positive regulation of natural killer cell activation (GO:0032816)	0.798264	2.37812	0	1.02154e-05	0.002	6/15	8.73%	HLA-F;HLA-E;TYROBP;LAMP1;IL12B;IL23R
409	gsea	dendritic cell migration (GO:0036336)	0.778916	2.37672	0	1.01866e-05	0.002	8/16	8.10%	CCL5;CXCR4;CCL19;PIK3CG;GPR183;CCR2;CCR5;CCR1
410	gsea	peptidyl-threonine phosphorylation (GO:0018107)	0.555956	2.37502	0	1.01579e-05	0.002	28/59	16.50%	PRKCA;CAMK2D;MAPK1;STK39;HIPK3;CDC42BPA;PRKD1;DYRK2;CIT;CDC42BPB;CAMK2A;GSK3B;HIPK2;ROCK2;LMTK2;TNKS;WNK1;DYRK1A;TBK1;CDK5R1;ROCK1;TGFBR2;PRKDC;PRKCD;DYRK4;HIPK1;MARK2;LRRK2
411	gsea	regulation of interleukin-1 beta production (GO:0032651)	0.536677	2.37437	0	1.01294e-05	0.002	36/76	19.22%	GBP5;JAK2;TYROBP;IFI16;MNDA;MALT1;STAT3;TLR8;CCL19;PYHIN1;TNFAIP3;PYCARD;P2RX7;LILRB4;CASP1;LGALS9;IFNG;CLEC7A;RIPK2;CASP8;NOD2;AIM2;PANX1;GSDMD;CARD8;SIRPA;SERPINB1;TLR4;MYD88;LILRA5;CCL3;NLRP3;MEFV;STMP1;GIT1;NLRP2
412	gsea	regulation of response to DNA damage stimulus (GO:2001020)	0.587491	2.37379	0	1.51515e-05	0.003	23/41	26.53%	CRY1;SMG1;MAPT;SMYD2;NPAS2;MCL1;FEM1B;NSMCE4A;PRKCD;FMR1;RPA2;UBE2V2;POLH;RADX;BCLAF1;ABL1;UBE2N;IER3;UBE2V1;USP1;NEK4;ETAA1;FBXO5
413	gsea	negative regulation of inflammatory response (GO:0050728)	0.47308	2.37357	0	1.51092e-05	0.003	89/175	32.46%	HLA-DRB1;APOE;FCGR3A;GRN;AOAH;FYN;RORA;ADIPOQ;SYK;FCGR1A;CD3G;MYH9;TNFRSF1B;CD163;PRKACB;GNG2;TNFAIP3;YES1;PLCG2;CD200R1;CD247;GNB1;SLAMF8;VPS35;FCGR2A;PTGER2;TREM2;P2RY11;RB1;CYSLTR1;PTGDR;HCK;LYN;TNFRSF1A;SAA1;ADCY9;SCT;PTGER4;GPR150;PRKAR2B;ADAM17;MDK;PRKCD;HTR7;PRKAR1A;SIRPA;METRNL;CD200;MFHAS1;GPR176;ADCY8;MC1R;SIGLEC10;GPR39;NLRP3;CYSLTR2;MEFV;CREB1;GBA;GIT1;POMC;PPARG;OTULIN;LHB;GPR84;CXCL…
414	gsea	mitotic cell cycle phase transition (GO:0044772)	0.44697	2.37216	0	1.50671e-05	0.003	117/206	39.46%	MNAT1;E2F3;BCAT1;CCND2;CDK5RAP2;NES;TUBA1A;CCND3;CLASP1;PCM1;CDKN2A;PAFAH1B1;OPTN;CDK6;LATS1;WEE1;CKAP5;CAMK2A;MAPRE1;PPP1R12A;SDCCAG8;YWHAE;RB1;PPP2R2A;CNTRL;CTDP1;CDKN1A;FBXL12;CEP57;MAX;OFD1;CHEK2;PHLDA1;NEDD1;FBXL3;CLASP2;RPS6KB1;FBXL7;CCDC57;LATS2;CEP290;PRKAR2B;CDC27;BTRC;TUBB;PPME1;CCND1;DYNC1H1;RCC1;ANAPC7;CCNG2;CENPJ;CACUL1;NASP;FBXW11;HAUS2;ACTR1A;AJUBA;CCNY;CDC23;DYNC1I2;CEP78;PIM2;NIN…
415	gsea	proteolysis (GO:0006508)	0.437688	2.37187	0	1.50252e-05	0.003	92/259	25.80%	CTSS;CTSZ;SRGN;MMP9;ERAP2;LNPEP;CTSB;USP25;MALT1;OGT;CASP4;GZMA;CAPN3;MMP12;LAP3;CTSH;ADAMTS9;CTSK;CASP1;PM20D2;NPEPPS;CTSD;CTSC;SPG7;CPA4;ERAP1;TMPRSS3;UBD;PSMA6;VHL;ADAM10;CASP7;FAM111A;CASP8;PSEN1;SENP6;FBXW2;DPP4;ZMPSTE24;CAPN7;ANPEP;ADAM17;TPSAB1;ACE;VASH2;DPP8;CTSW;SPPL2A;ADGRV1;PRCP;APH1A;CASP3;OLR1;CAPN2;MME;CELA1;BACE2;ADAMTS7;TRABD2A;UBA3;TPP1;SPCS3;DPP3;AEBP1;MMP14;FBXO6;CPXM1;CTSO;MIP…
416	gsea	regulation of actin cytoskeleton organization (GO:0032956)	0.507767	2.3713	0	1.49836e-05	0.003	43/87	26.03%	PAK1;IQGAP1;RICTOR;IQGAP2;RHOH;ARHGDIB;ARHGAP17;RHOBTB1;NEB;PIK3CA;F11R;TAOK1;CORO1A;EFNA5;ARHGAP35;ROCK2;RHOBTB3;BST2;NOTCH2;ROCK1;ARHGDIA;MTOR;MDK;RAC2;PRKCD;CCDC88A;EZR;RHOA;TRPM2;CRK;ABL2;ABI3;ABL1;RHOD;PTK2B;LRP1;RAC3;RND3;CSF1R;RHOG;RND2;RAC1;FSCN1
417	gsea	regulation of amyloid-beta clearance (GO:1900221)	0.763988	2.37007	0	1.49422e-05	0.003	8/15	11.54%	APOE;CLU;IFNGR1;ABCA7;IFNG;TREM2;ROCK1;LRPAP1
418	gsea	regulation of cell size (GO:0008361)	0.700413	2.36875	0	1.4901e-05	0.003	13/23	14.68%	PLEK;PRR16;VAV3;MSN;SLC9A3R1;RPTOR;MTPN;PTEN;MTOR;EZR;RHOA;VAV1;VAV2
419	gsea	negative regulation of inflammatory response to antigenic stimulus (GO:0002862)	0.511128	2.36784	0	1.48601e-05	0.003	57/107	32.46%	HLA-DRB1;FCGR3A;FYN;SYK;FCGR1A;CD3G;MYH9;CD163;PRKACB;GNG2;YES1;PLCG2;CD247;GNB1;FCGR2A;PTGER2;TREM2;FCGR2B;P2RY11;CYSLTR1;PTGDR;HCK;LYN;ADCY9;SCT;PTGER4;GPR150;PRKAR2B;ADAM17;HTR7;PRKAR1A;GPR176;ADCY8;MC1R;GPR39;CYSLTR2;CREB1;POMC;LHB;GPR84;PRKAR2A;GPBAR1;ADORA2B;ADRB1;GGT5;HRH2;ADORA2A;ADCY1;CALCB;IL10;ADRB3;ADM2;INSL3;GPR27;LHCGR;IAPP;PTH2R
420	gsea	protein localization to plasma membrane (GO:0072659)	0.47294	2.36665	0	1.48194e-05	0.003	61/136	27.62%	FYB1;ANK3;EPB41L3;DLG1;ADIPOQ;S100A10;FAM126A;SLMAP;RAPGEF2;TSPAN15;PIP5K1A;FLNA;MYO5A;PACS1;ATP1B3;MAP7;F11R;SCN3B;CD81;EFR3A;KCNB1;RAB8B;TNIK;ROCK2;SLC9A3R1;SPTBN4;AFDN;ITGB1BP1;TNFRSF1A;CLASP2;ASB3;TTC7B;ROCK1;RAB11A;DENND4C;CCDC88A;EZR;RAPGEF6;TMED2;ZDHHC22;ABCA12;TSPAN5;EHD1;RAB40A;FCHO2;TSPAN32;STXBP1;FAM126B;MYADM;ANK2;RAP2A;PTCH1;EHD4;C2CD5;TSPAN14;CAV3;RAP1A;RAB13;FYB2;GORASP2;RAB40B
421	gsea	protein homotetramerization (GO:0051289)	0.587264	2.36664	0	1.47789e-05	0.003	14/48	16.19%	B2M;RYR3;GBP5;PKD2;ACACA;GLS;SOD2;SAMHD1;APPL2;ACACB;TDO2;CRYZ;TRPM2;OSBPL2
422	gsea	positive regulation of G1/S transition of mitotic cell cycle (GO:1900087)	0.687762	2.36645	0	1.47386e-05	0.003	13/26	12.26%	AIF1;ANXA1;CCND2;UBE2E2;CCND3;ADAMTS1;ANKRD17;EGFR;RPTOR;LSM11;DDX3X;ADAM17;CCND1
423	gsea	regulation of actin filament-based process (GO:0032970)	0.528115	2.3663	0	1.46986e-05	0.003	34/70	26.03%	PAK1;IQGAP1;RICTOR;IQGAP2;RHOH;ARHGAP17;RHOBTB1;CNN2;F11R;TAOK1;CORO1A;EFNA5;ARHGAP35;ROCK2;ABRACL;RHOBTB3;BST2;ROCK1;MTOR;RAC2;PRKCD;CCDC88A;EZR;RHOA;CRK;ABL1;RHOD;LRP1;RAC3;RND3;RHOG;RND2;RAC1;FSCN1
424	gsea	positive regulation of multicellular organismal process (GO:0051240)	0.423473	2.36622	0	1.46587e-05	0.003	125/307	27.63%	BTN3A1;EGF;ABCA1;SCD;PLAAT4;IL15;APOE;TGFB2;SOX6;WWTR1;ZBTB16;JAK2;BMPR1A;GHR;IFI16;ADIPOQ;SYK;TGFB3;ZNF516;OGT;ITK;SDCBP;CXCR4;PRDM16;PIK3CG;BMPR2;GCNT2;PTPN11;B4GALT5;EHMT1;MIF;CCR2;PLA2R1;PPIB;CD28;TP53BP1;IRF4;S100A13;ENO1;BATF;ADRA1A;GLIPR2;VAMP8;LILRB2;CFL1;BMPR1B;ABCA7;ACADL;SMTNL1;STAT6;IFNG;LEF1;CRTAM;TREM2;TRPV2;PDGFC;IL12B;APPL2;NFAM1;SAA1;CMKLR1;PTN;IL1B;LBP;SMAD2;KDM3A;PTGER4;ROCK1;S…
425	gsea	negative regulation of cytokine-mediated signaling pathway (GO:0001960)	0.58172	2.36519	0	1.46191e-05	0.003	22/50	21.39%	NLRC5;PTPRC;PARP14;ADIPOQ;STAT2;CCDC3;ISG15;TREM2;SAMHD1;OAS3;CARD8;IL1RN;USP18;OAS1;ZNF675;SH2B3;RFFL;IRAK3;ROBO1;YTHDF2;PPARG;OTUD4
426	gsea	glycoprotein metabolic process (GO:0009100)	0.572487	2.36243	0	1.94396e-05	0.004	27/51	24.84%	ST8SIA4;ST8SIA1;MAN1A2;MAN2A1;MAN1A1;B4GALT5;ADAMTS9;ENGASE;GANC;MANBA;FUT8;STT3B;GOLPH3;LARGE1;ST8SIA2;FBXO17;GCNT1;FBXO27;FBXO6;FBXO44;PRKCSH;NEU4;GANAB;B4GALT7;ERP44;MAN1B1;NGLY1
427	gsea	regulation of fibroblast proliferation (GO:0048145)	0.581125	2.36233	0	1.93874e-05	0.004	14/45	17.35%	CD74;FTH1;S100A6;FN1;NF1;MIF;CDC73;CDK6;CDKN1A;PDGFC;CTNNB1;PARP10;LIG4;DHX9
428	gsea	toll-like receptor 4 signaling pathway (GO:0034142)	0.726578	2.36127	0	2.41692e-05	0.005	13/20	18.00%	ITGB2;NMI;CD14;ITGAM;LY96;LGALS9;PIK3AP1;LBP;TICAM2;TLR4;OAS1;TNIP3;PRKCE
429	gsea	regulation of calcium-mediated signaling (GO:0050848)	0.668393	2.36	0	2.41046e-05	0.005	15/25	19.34%	GBP1;PLEK;MAPT;CCL4;PLCG2;TMBIM4;CLEC7A;TRAT1;TREM2;CMKLR1;SLC8A2;P2RX5;LRRK2;CCL3;RGN
430	gsea	membrane lipid biosynthetic process (GO:0046467)	0.560722	2.35967	0	2.40403e-05	0.005	22/56	19.33%	PPM1L;PRKD3;PLPP1;HACD1;SAMD8;CERS4;SPTLC3;VAPA;B3GNT5;PRKD1;ELOVL5;SGMS1;SGPP1;ALDH3B1;ELOVL1;SGPP2;ELOVL6;ACER3;HACD3;DEGS1;PLPP3;HACD4
431	gsea	positive regulation of cysteine-type endopeptidase activity involved in apoptotic process (GO:0043280)	0.484211	2.35387	0	2.87717e-05	0.006	49/112	23.32%	LAPTM5;JAK2;SYK;MALT1;CASP4;MAPT;FAS;TNFSF10;BCL2L13;CFLAR;PYCARD;CASP1;APAF1;CTSD;S100A9;BID;LGALS9;DAPK1;CLEC7A;FASLG;CASP8;PDCD6;BCL10;ANP32B;DDX3X;CARD8;IFT57;SNCA;BAD;RPS27L;NOD1;TNFRSF10A;REST;S100A8;LCK;EGLN3;NLRP3;PMAIP1;ATP2A3;ROBO1;DAP;NLRP2;RIPK1;ARL6IP5;NGFR;PPARG;SIRT1;MAP3K5;GSN
432	gsea	regulation of Rho protein signal transduction (GO:0035023)	0.540435	2.35372	0	2.86954e-05	0.006	31/68	22.62%	ABCA1;APOE;GPR174;ARHGDIB;P2RY10;ARHGEF2;F11R;SCAI;ARHGAP35;GPR65;FLCN;ITGA3;KCTD13;RIPOR2;EPS8L2;ARHGEF28;KANK2;NET1;ARHGDIA;ARHGEF18;RALBP1;ABL2;CCDC125;KCTD10;ABL1;ROBO1;MET;GPR35;LPAR4;STMN1;RAF1
433	gsea	response to lipid (GO:0033993)	0.50047	2.35358	0	2.86195e-05	0.006	43/100	27.23%	SCD;SPP1;ERBIN;JAK2;ANXA1;STAT3;RPS6KA3;CTSH;FER;LY96;ABCG1;NOS1;PTPN22;S100A9;GPX3;LGALS9;RBP4;CD6;IL23R;IL1B;LBP;ASXL1;STRN3;CTNNB1;ADAM17;MICB;SNCA;STAT5B;S100A8;TLR4;ESR1;IRAK3;IFNAR1;ABCA2;PPARG;TNFRSF11A;SLPI;HMGB2;SELP;GGT5;TAB2;ALPL;FOXO1
434	gsea	peptidyl-threonine modification (GO:0018210)	0.542316	2.35281	0	2.85439e-05	0.006	31/65	17.57%	PRKCA;CAMK2D;MAPK1;STK39;GALNT2;HIPK3;CDC42BPA;PRKD1;GALNT11;DYRK2;CIT;CDC42BPB;GSK3B;HIPK2;ROCK2;LMTK2;TNKS;WNK1;DYRK1A;TBK1;CDK5R1;ROCK1;GALNT1;TGFBR2;PRKDC;PRKCD;DYRK4;HIPK1;MARK2;LRRK2;GALNT13
435	gsea	regulation of macrophage activation (GO:0043030)	0.656426	2.35281	0	2.84688e-05	0.006	11/26	13.92%	CD74;MYO18A;MIF;FCGR2B;CEBPA;GPR137B;LBP;THBS1;CD200;MFHAS1;TLR4
436	gsea	negative regulation of secretion by cell (GO:1903531)	0.636832	2.35231	0	2.83941e-05	0.006	16/33	21.04%	RSAD2;APOE;IL1RAPL1;ANXA1;TNFRSF1B;VAMP8;IL12B;TNFRSF1A;SERGEF;SNCA;SYT11;DPH3;FGF23;ADTRP;RHBDF1;OSM
437	gsea	cellular response to peptide (GO:1901653)	0.570596	2.35154	0	2.83198e-05	0.006	26/53	19.93%	VIM;ICAM1;ITGA4;VCAM1;FYN;CASP4;CACNA2D1;ARHGEF2;PTPN22;PRNP;GSK3B;TREM2;FCGR2B;RIPK2;PSEN1;NOD2;DDX11;NOD1;ZFP36L1;TLR4;SNX6;CHMP5;LRP1;LGMN;NGFR;XBP1
438	gsea	regulation of cell adhesion (GO:0030155)	0.472478	2.35139	0	2.82458e-05	0.006	55/124	23.44%	CCL5;PRKCA;ADAMDEC1;RSU1;PPP2CA;CXCR4;ARHGDIB;PIK3CG;TGFBI;PTPN11;CYTIP;SEMA4D;EPB41L4B;ERBB3;PRKX;ERBB2;PKP4;EFNA5;PTK2;PLXNB2;CXCR3;PPP1R12A;ROCK2;ADAM10;FLCN;LYN;IL12B;ITGB1BP1;RIPOR2;SAA1;SIPA1;PLXNA2;TMEM102;ROCK1;ARHGDIA;MDK;RAC2;ANGPT1;PDE3B;ZFHX3;ABL2;ABL1;LPXN;ATM;EPHA7;RHOD;PTK2B;ITGAV;YTHDF2;CBLL1;PPP1CB;MYADM;EPHB3;TNFRSF18;PLXND1
439	gsea	positive regulation of proteolysis involved in cellular protein catabolic process (GO:1903052)	0.627113	2.35069	0	2.81723e-05	0.006	13/31	13.56%	LAPTM5;CLU;NUPR1;PYHIN1;PRKN;FBXW7;CTSC;PTK2;TREM2;PTEN;CCDC22;DDRGK1;FMR1
440	gsea	regulation of interferon-alpha production (GO:0032647)	0.706856	2.35033	0	2.80991e-05	0.006	13/24	17.35%	STAT1;DDX58;IFIH1;TLR8;TLR3;PTPRS;RIPK2;TBK1;DDX3X;SETD2;TLR4;TLR7;DHX9
441	gsea	positive regulation of intracellular protein transport (GO:0090316)	0.462416	2.34999	0	2.80263e-05	0.006	63/146	23.04%	ANK3;ITGB2;FYN;TP63;UBR5;HCLS1;TCAF2;FLNA;ITGAM;PCM1;XPO4;YWHAQ;ARIH2;NPEPPS;ERBB2;MICALL2;SREBF2;YWHAZ;EFCAB7;FBXW7;PRNP;BID;CD81;SEC16B;KCNB1;IFNG;AKT2;GSK3B;YWHAE;YWHAB;HUWE1;UBE2J2;CASP8;ITGB1BP1;ATG13;PSEN1;IL1B;SAR1A;RAB29;ANP32B;SORL1;CEP290;RUFY3;RAC2;PRKCD;BAD;PPP3CC;VAMP2;TMEM30A;HPS4;BCL2;ABLIM3;TCAF1;TPR;PMAIP1;ECT2;TFDP2;MIEF1;PIK3R2;YWHAH;SAE1;GZMB;TP53BP2
442	gsea	negative regulation of cell-substrate adhesion (GO:0010812)	0.602093	2.34979	0	2.79539e-05	0.006	13/39	12.71%	GBP1;SPOCK1;GCNT2;TBCD;CDKN2A;MAP4K4;EFNA5;CASK;ITGB1BP1;ACTN4;PTPRO;THBS1;RHOA
443	gsea	regulation of canonical Wnt signaling pathway (GO:0060828)	0.439645	2.34965	0	2.78818e-05	0.006	100/242	26.24%	EGF;PSMB9;APOE;PSMB8;WWTR1;DKK2;PSME2;SOX13;PSME1;UBR5;PPM1A;USP34;XIAP;TMEM131L;PSMB2;TBL1XR1;PSMD11;RNF146;USP47;PPM1B;RBMS3;CYLD;ATP6AP2;UBAC2;ANKRD6;WLS;PRKN;LRRK1;LATS1;CCDC88C;GSK3B;PSMD14;STK4;PSMA6;EGFR;TNKS;SLC9A3R1;WNK1;PSME4;PSEN1;TNKS2;RBX1;PRDM15;PSMA5;LATS2;DDX3X;RNF220;PSMB1;PTPRO;CTNNB1;MDK;PSMB7;BTRC;PSMA3;DACT1;ZNRF3;GNAQ;TMEM9;PSMD9;CCNY;IGFBP4;SNAI2;PSMA2;DVL3;PSMD13;JADE1;LRR…
444	gsea	cell junction organization (GO:0034330)	0.532701	2.34903	0	2.78102e-05	0.006	24/69	18.22%	C1QA;TGFB2;ACTB;TGFB3;MAPT;SLC8A3;APBB2;FLNA;PPFIBP2;RAB8B;PSEN1;SLC8A2;CDC42;SNCA;VASP;MYO9A;RHOA;CAPZA1;LIMS1;TJP2;NLGN2;SDK2;SDK1;PPFIA2
445	gsea	regulation of interleukin-4 production (GO:0032673)	0.700929	2.34885	0	2.77389e-05	0.006	9/23	6.74%	HLA-DRB1;HLA-E;SYK;CD86;FCER1G;CD28;IRF4;LGALS9;LEF1
446	gsea	negative regulation of interleukin-2 production (GO:0032703)	0.695353	2.34846	0	2.76679e-05	0.006	8/22	5.77%	PTPRC;GBP1;LAPTM5;HOMER2;TNFAIP3;LILRB4;CR1;PRNP
447	gsea	peptidyl-serine phosphorylation (GO:0018105)	0.46205	2.34823	0	2.75973e-05	0.006	68/153	26.34%	RICTOR;PRKCA;PRKCB;MAST4;CAMK2D;CAMK4;MAPK1;STK39;SMG1;RPS6KA3;HIPK3;SRPK2;SGK3;TTBK2;PRKX;PRKD1;RPS6KA1;LATS1;DYRK2;PAK2;AKT2;CAMK2A;GSK3B;HIPK2;STK4;CAMK1D;ROCK2;LMTK2;UHMK1;TNKS;WNK1;DYRK1A;TBK1;RPS6KB1;CDK5R1;LATS2;ROCK1;MAST3;RPS6KA6;TGFBR2;MTOR;PRKDC;PIKFYVE;MAPK12;PRKCD;DYRK4;HIPK1;RPS6KB2;PNCK;MARK2;LRRK2;ATM;RPS6KA2;PRKCE;IKBKE;RIPK1;CSNK1G1;MASTL;CSNK1D;TTBK1;MAPKAPK5;DYRK3;MARK3;PKD1;M…
448	gsea	cellular response to oxygen-containing compound (GO:1901701)	0.42178	2.34802	0	2.75271e-05	0.006	129/292	29.59%	RYR3;CXCL9;VIM;ACTB;CD68;CXCL10;HSP90B1;MMP9;CXCL11;AHR;RORA;MAPK1;ANKRD1;NRIP1;TLR2;PKD2;TNFRSF1B;SETX;CD86;RAPGEF2;PDE4B;MAPT;CD14;ATP2B4;NCF1;PTPRK;PDCD4;FER;GNG2;LY96;ADNP2;TNFAIP3;PYCARD;CCR5;P2RX7;CDC73;CASP1;PRKD1;LTK;LILRB2;CPEB4;CCL2;CPEB1;GNB1;DAPK1;PABPN1;P2RY12;IP6K2;P2RY11;ROCK2;EGFR;PDCD1LG2;LYN;AKAP6;CD180;RPTOR;ERCC6L2;IMPACT;CD80;NOD2;IL1B;LBP;BCL10;WNT5B;TICAM2;SH3BP4;MTOR;CD274…
449	gsea	membrane fusion (GO:0061025)	0.602114	2.34616	0	3.20334e-05	0.007	18/36	20.80%	DYSF;MYOF;VAPA;NAPG;GCA;UBXN2A;NSFL1C;HUWE1;SNAP23;NSF;STX11;MX2;VAMP2;MYMK;DCSTAMP;OPA1;HACE1;MX1
450	gsea	positive regulation of DNA-binding transcription factor activity (GO:0051091)	0.43322	2.34562	0	3.19523e-05	0.007	108/228	29.22%	TRIM38;DDX58;CLU;PRKCB;ARID5B;MALT1;STAT3;TLR2;CAPN3;HCLS1;HDAC4;TRIM25;CFLAR;TRIM22;FER;TAF12;EDA2R;TRIM21;ARHGEF2;TRAF5;ERC1;PYCARD;TP53BP1;PLCG2;TRIM14;RBCK1;PRKD1;S100A9;LTF;LGALS9;RTKN2;ROR1;CAMK2A;CLEC7A;HIPK2;CAMK1D;PSMA6;RIPK2;MTPN;CLOCK;PTEN;NFAM1;NOD2;PPIA;IL1B;AIM2;EP300;BCL10;TRIM5;MTDH;CARD11;IRAK2;CTNNB1;SLCO3A1;TRAF6;DDRGK1;NOD1;MAP3K7;CD200;SMARCA4;S100A8;TLR4;SMO;MYD88;ADCY8;TRAF…
451	gsea	cardiac ventricle morphogenesis (GO:0003208)	-0.605507	-2.34428	0	0	0	15/39	14.09%	TNNC1;MYL2;TPM1;MYH7;RBPJ;TGFBR3;MESP1;CPE;DLL4;MEF2C;MYL3;TGFB1;BMP4;GSK3A;MYH6
452	gsea	negative regulation of nervous system development (GO:0051961)	0.736899	2.34318	0	3.18717e-05	0.007	7/17	13.62%	B2M;TLR2;PCM1;APPL2;IL1B;SORL1;REST
453	gsea	regulation of monocyte differentiation (GO:0045655)	0.778314	2.34313	0	3.17914e-05	0.007	5/15	8.06%	CD74;HLA-DRB1;CSF1;CDK6;CD4
454	gsea	carbohydrate catabolic process (GO:0016052)	-0.654456	-2.34279	0	0	0	10/37	5.07%	ENO3;PGAM2;GAPDH;TPI1;HK2;PFKFB1;PFKFB2;LDHA;ENOSF1;ALDOA
455	gsea	positive regulation of protein kinase B signaling (GO:0051897)	0.458709	2.34169	0	3.17115e-05	0.007	66/154	22.54%	EGF;RICTOR;NRG2;FYN;OSBPL8;CHI3L1;CD86;TXN;CCL19;HCLS1;PIK3CG;GCNT2;PTPN11;FGF9;ICOS;PIK3CA;CD28;ERBB3;PIK3R5;ERBB2;AREG;PTK2;AKT2;PIK3AP1;TRAT1;P2RY12;MAZ;EGFR;INSR;ITGB1BP1;CD80;STRN;MTDH;CD19;FGF7;THBS1;RAC2;BTC;ANGPT1;FLT3LG;MFHAS1;FGF8;ITGB1;VAV1;THEM4;LCK;MC1R;ESR1;NRG1;CCL3;FGF23;PIK3CD;MET;AKR1C2;FRS2;LEP;CPNE1;TRIB3;OSM;PIK3R2;TNFAIP8L3;HGF;IL26;GDF15;FAM110C;RHOG
456	gsea	regulation of receptor internalization (GO:0002090)	0.643279	2.34036	0	3.61509e-05	0.008	15/30	18.57%	EGF;SDCBP;TBC1D5;AHI1;CD63;MTMR2;ANKRD13A;INSR;ATXN2;LRPAP1;ANGPT1;FMR1;ANKRD13D;ARRB2;GREM1
457	gsea	regulation of extrinsic apoptotic signaling pathway via death domain receptors (GO:1902041)	0.602655	2.33799	0	3.60605e-05	0.008	19/37	16.95%	SP100;ICAM1;FAS;TNFSF10;CFLAR;ARHGEF2;PEA15;TNFAIP3;TMC8;LGALS3;GSK3B;FASLG;CASP8;FEM1B;DDX3X;THBS1;TNFRSF10A;RFFL;PMAIP1
458	gsea	positive regulation of chemokine production (GO:0032722)	0.564737	2.33769	0	3.59706e-05	0.008	21/49	15.64%	CD74;AIF1;ADIPOQ;SYK;TLR2;PYCARD;TLR3;LGALS9;IFNG;CLEC7A;IL7;OAS3;IL6R;IL1B;IL17RA;DDX3X;ADAM17;ALOX15B;TLR4;OAS1;TLR7
459	gsea	negative regulation of cell population proliferation (GO:0008285)	0.409505	2.33704	0	3.58811e-05	0.008	139/344	29.43%	B2M;FTH1;TGFB2;PAK1;GPNMB;JAK2;NMI;IFIT3;AIF1;TGFB3;IRF1;NUPR1;BTG1;PKD2;DDAH1;S100A11;E2F3;RAPGEF2;PLPP1;ZBTB7C;P3H2;SMYD2;BMPR2;MTSS1;SOD2;PTPRK;ADAMTS1;CYP1B1;CDKN2A;NF1;TNFAIP3;CDC73;CDK6;DLG5;ADRA1A;CELF1;VGLL4;SPEG;GAS8;ETS1;CTBP2;BMPR1B;TNS2;TES;IFNG;TREM2;RBP4;VHL;FLCN;CDKN1A;SLC9A3R1;CEBPA;DUSP10;LYN;RUNX3;IL12B;ITGB1BP1;APPL2;PTEN;PPP2R5C;STRN;IL1B;FRK;SLC16A2;PPM1D;KANK2;PTPN6;PML;ATF5…
460	gsea	regulation of protein localization (GO:0032880)	0.547968	2.3367	0	3.57921e-05	0.008	22/61	18.10%	TRIM38;ATCAY;DLG1;TRIM25;TRIM22;TRIM21;WDPCP;DNAJB6;TRIM14;CTSD;FBXW7;AFDN;PICALM;TRIM5;CEP290;MAP2;RAB14;RABGAP1L;MMD;DVL3;TPR;TRIM34
461	gsea	activation of cysteine-type endopeptidase activity involved in apoptotic process (GO:0006919)	0.515393	2.3364	0	3.57035e-05	0.008	32/77	19.98%	LAPTM5;JAK2;CASP4;MAPT;FAS;TNFSF10;BCL2L13;CFLAR;PYCARD;CASP1;APAF1;S100A9;BID;FASLG;CASP8;ANP32B;CARD8;IFT57;SNCA;BAD;RPS27L;NOD1;TNFRSF10A;S100A8;LCK;EGLN3;ATP2A3;ROBO1;DAP;RIPK1;NGFR;PPARG
462	gsea	negative regulation of transport (GO:0051051)	0.572278	2.33568	0	3.56153e-05	0.008	26/46	19.51%	EGF;DYSF;ADIPOQ;TLR2;RUBCN;MCTP1;ERBB3;PRKD1;PRKN;MTMR2;LGALS3;ABCA7;TRAT1;PIP4P2;FCGR2B;PLSCR1;PTEN;BST2;CTTNBP2NL;SNCA;SIRPA;SYT11;NRG1;WWP2;ITGAV;ARL6IP5
463	gsea	ciliary basal body-plasma membrane docking (GO:0097711)	0.506781	2.33462	0	3.55276e-05	0.008	35/94	19.84%	NPHP1;CDK5RAP2;TUBA1A;CLASP1;AHI1;PCM1;PAFAH1B1;TTBK2;CKAP5;MAPRE1;SDCCAG8;SCLT1;TCTN1;YWHAE;CNTRL;CEP57;OFD1;NEDD1;RAB11A;CEP290;PRKAR2B;TUBB;DYNC1H1;CENPJ;C2CD3;HAUS2;CEP83;ACTR1A;DYNC1I2;CEP78;NINL;CEP70;CSNK1D;IQCB1;CEP63
464	gsea	cholesterol transport (GO:0030301)	0.568816	2.33367	0	3.54403e-05	0.008	17/46	19.68%	ABCA1;APOE;CLU;ABCA5;APOC1;NPC2;LIMA1;ABCG1;ABCA7;OSBP;STARD4;RELCH;SOAT1;SCARB1;OSBPL2;LDLR;SERAC1
465	gsea	monocyte chemotaxis (GO:0002548)	0.635474	2.33225	0	3.97726e-05	0.009	18/34	20.60%	CCL18;CCL5;CCL13;ANXA1;CCL19;FOLR2;CCL4;CCL2;LGALS3;CCL22;IL6R;PTPRO;CCL23;CCL3L1;CCL3;CCL17;TNFRSF11A;XCL2
466	gsea	negative regulation of epidermal growth factor receptor signaling pathway (GO:0042059)	0.581642	2.33222	0	3.96754e-05	0.009	21/44	23.61%	EGF;RNF115;CBL;EPS15;SH3KBP1;PTPN3;ZGPAT;STAM2;CBLB;AREG;SOCS4;STAM;EGFR;CDC42;BTC;ARHGEF7;SNX6;SOCS5;MVP;RAB7A;HBEGF
467	gsea	protein modification by small protein conjugation (GO:0032446)	0.416817	2.33164	0	3.95786e-05	0.009	146/368	24.69%	HLA-A;LMO7;TRIM38;TRIM69;IFIH1;RNF213;UBE2G1;TRIM54;UBA7;NEDD4L;DTX3L;CHFR;UBE2E3;CBL;NUB1;UBR1;TRIM22;KLHL24;TRIM21;UBE2Q2;ARIH1;UBA6;DCUN1D1;NUP160;HECW2;ASB5;PIAS1;ARIH2;CDC73;MSL2;BIRC6;KLHL2;UVSSA;UBA1;TRIM14;RNF6;PRKN;FBXW7;ASB11;UBE2E1;RNF38;HERC5;ENC1;ISG15;UBD;UBA2;WAC;SHPRH;VHL;CUL9;PIAS2;COMMD1;HUWE1;UBE2J2;KCTD13;TRPC4AP;UBR3;NFE2L2;UBE2Z;ZNF451;FBXL3;RBX1;CCDC22;FBXL7;RNF144A;MYCBP2;…
468	gsea	negative regulation of apoptotic process (GO:0043066)	0.399342	2.33077	0	3.94823e-05	0.009	185/440	28.27%	CD74;APOE;GRN;HSP90B1;MMP9;YAP1;PRKCA;RNF213;PTMA;CD44;IFIT3;TNFAIP8;NCKAP1L;MAPK1;ANXA1;MALT1;TGFB3;MTRNR2L1;BIRC3;MYO18A;EVI2B;NUPR1;FNIP1;TXNDC5;SETX;XIAP;RPS6KA3;CCND2;CBL;CAPN3;HCLS1;FAS;HIPK3;CTSH;SOD2;CFLAR;USP47;ARL6IP1;AHI1;FLNA;SEMA4D;MAP4K4;RETREG1;PIK3CA;MIF;ERC1;ANXA5;RHBDD1;CD28;ERBB3;PPT1;BIRC6;DNAJB6;IFI6;PRKN;LTK;NAA15;HSPA5;ANXA4;RPS6KA1;YWHAZ;CPEB4;LTF;CCL2;BID;MAP2K5;CFL1;PTK2…
469	gsea	positive regulation of interferon-alpha production (GO:0032727)	0.72699	2.33029	0	3.93865e-05	0.009	12/20	17.35%	STAT1;DDX58;IFIH1;TLR8;TLR3;RIPK2;TBK1;DDX3X;SETD2;TLR4;TLR7;DHX9
470	gsea	peptidyl-serine modification (GO:0018209)	0.451832	2.32861	0	4.36568e-05	0.01	72/165	26.34%	RICTOR;PRKCA;PRKCB;MAST4;CAMK2D;CAMK4;MAPK1;STK39;SMG1;RPS6KA3;GALNT2;HIPK3;SRPK2;SGK3;TTBK2;PRKX;PRKD1;RPS6KA1;LATS1;DYRK2;PAK2;AKT2;CAMK2A;GSK3B;HIPK2;STK4;CAMK1D;ROCK2;LMTK2;UHMK1;TNKS;WNK1;DYRK1A;TBK1;RPS6KB1;CDK5R1;LATS2;ROCK1;MAST3;RPS6KA6;GALNT1;TGFBR2;MTOR;PRKDC;MAPK12;PRKCD;DYRK4;MBOAT4;HIPK1;RPS6KB2;PNCK;MGAT5B;MARK2;LRRK2;ATM;RPS6KA2;GALNT13;PRKCE;IKBKE;CSNK1G1;MASTL;CSNK1D;TTBK1;MAPKA…
471	gsea	positive regulation of supramolecular fiber organization (GO:1902905)	0.500641	2.3286	0	4.35513e-05	0.01	35/84	20.84%	APOE;PLEK;PAK1;CLU;SYNPO2;NCKAP1L;CLIP1;MAPT;PFN1;CDK5RAP2;CLASP1;FER;PYCARD;FCHSD2;MAPRE1;RB1;HCK;PFN2;PSEN1;CTTN;CDK5R1;CDC42EP3;BAIAP2L2;STMN2;EFEMP2;NCK2;VASP;NUMA1;LIMK1;PTK2B;PRKCE;MET;ARF6;WDR1;SLAIN2
472	gsea	regulation of mitotic cell cycle phase transition (GO:1901990)	0.44547	2.32754	0	4.34464e-05	0.01	84/184	28.46%	PSMB9;PSMB8;PSME2;PSME1;CDC14B;PSMB2;CDK5RAP2;PSMD11;TUBA1A;CLASP1;ANAPC10;PCM1;PAFAH1B1;HECW2;CDC14A;UBE2E1;CKAP5;PSMD14;MAPRE1;SDCCAG8;UBD;YWHAE;PSMA6;CNTRL;ID2;CEP57;PSME4;APPL2;OFD1;NEDD1;PSMA5;PSMB1;PTPN6;CDC20;CENPF;CEP290;PRKAR2B;CDC27;PSMB7;BTRC;TUBB;PSMA3;DYNC1H1;ANAPC7;CENPJ;ANAPC4;PSMD9;HAUS2;ZFP36L1;ACTR1A;KNTC1;PSMA2;PSMD13;CDC23;PSMD3;DYNC1I2;PSME3;CEP78;BUB1B;ANLN;NINL;CEP70;CSNK1D…
473	gsea	regulation of epidermal growth factor-activated receptor activity (GO:0007176)	0.649169	2.32748	0	4.3342e-05	0.01	11/27	12.20%	EGF;CBL;NCF1;ZGPAT;CBLB;FBXW7;AREG;SOCS4;ADAM17;NCK2;BTC
474	gsea	regulation of angiogenesis (GO:0045765)	0.449655	2.3271	0	4.3238e-05	0.01	66/186	24.91%	STAT1;SP100;RUNX1;TGFB2;CXCL10;GRN;GPNMB;PRKCA;PRKCB;AMOT;BTG1;CHI3L1;ATP2B4;CTSH;ADAMTS1;CYP1B1;NF1;TNFAIP3;CCR2;ADAM12;PRKD1;ERBB2;AGO1;ETS1;NINJ1;HIPK2;ROCK2;FASLG;PTPRM;PPP1R16B;PDCD6;SASH1;SPRED1;STAB1;IL1B;SP1;ROCK1;EMILIN1;MTDH;PML;CTNNB1;HTATIP2;VASH2;THBS1;HLA-G;PDE3B;HIPK1;ITGB1;AGGF1;EGLN1;ITGAX;KRIT1;PIK3CD;MINAR1;LEP;XBP1;PPARG;SIRT1;RGCC;PLXND1;ATF2;AGO2;CD160;CD40;EPHA1;CXCL13
475	gsea	central nervous system development (GO:0007417)	0.42542	2.3237	0	4.31346e-05	0.01	90/233	28.81%	C1QA;SOX6;C3;SPOCK1;ZBTB16;PBX3;MEIS2;STAT3;PBX1;DCLK1;PKD2;CXCR4;RPS6KA3;SLC8A3;CDK5RAP2;NES;PTPN11;MARCKS;AHI1;ITGAM;ATP6AP2;NF1;NIPBL;PPT1;B3GNT5;PRKN;SPATA5;CAPG;PLXNB2;SERPINI1;NPAS2;POU6F1;PDGFC;PTEN;AMIGO2;SCT;CDK5R1;NRCAM;RPS6KA6;TGFBR2;RNF103;GRIK1;ADAM23;MARCKSL1;TBC1D23;SMO;UGP2;ZFHX3;ELP3;ANKLE2;TPP1;VAX2;BTD;PAFAH1B3;LIG4;MTF1;CDH2;EPHA7;TPPP;DHX30;SCIN;UBE3A;CHD8;S100B;RAB3GAP1;HAP1…
476	gsea	B cell differentiation (GO:0030183)	0.59234	2.32341	0	4.30316e-05	0.01	14/44	15.64%	PTPRC;ITGA4;VCAM1;FNIP1;KLF6;HDAC9;HDAC4;CD79A;PLCG2;NFAM1;ADAM17;TPD52;ITGB1;BLNK
477	gsea	ventricular cardiac muscle tissue morphogenesis (GO:0055010)	-0.641132	-2.32337	0	0	0	12/31	14.09%	TNNC1;MYL2;TPM1;MYH7;RBPJ;TGFBR3;DLL4;DSP;MYL3;TGFB1;ZFPM2;MYH6
478	gsea	supramolecular fiber organization (GO:0097435)	0.414404	2.32319	0	4.72221e-05	0.011	125/326	26.25%	B2M;LYZ;VIM;COL21A1;TGFB2;CST3;DST;MYO6;ELMO1;DLG1;ARHGAP25;ACTC1;UBE2L6;MYO1F;RHOH;CAPN3;COL19A1;CLIP1;ARHGAP17;MAPT;TGFBI;P3H2;TSPAN15;KLHL24;MARCKS;CYP1B1;RHOBTB1;MYO5A;CGNL1;PCM1;NF1;ACTN1;ARHGEF2;COL23A1;TMOD2;KIF2A;PPIB;DNAJB6;ITM2B;ARHGAP12;PRKN;LOXL4;MYO1D;LTF;CORO1A;CCDC88C;CKAP5;NCKAP5L;COL14A1;MYO1G;LOXL1;ADAM10;CORO6;RHOBTB3;CD2AP;AVIL;SAA1;PLOD1;COL13A1;SLK;P4HA1;COLGALT2;EMILIN1;SOR…
479	gsea	glycolytic process (GO:0006096)	-0.72872	-2.32215	0	0	0	9/26	5.07%	ENO3;PGAM2;GAPDH;TPI1;HK2;PFKFB1;PFKFB2;LDHA;ALDOA
480	gsea	positive regulation of protein targeting to membrane (GO:0090314)	0.673475	2.32191	0	4.71099e-05	0.011	10/24	8.57%	ANK3;ITGB2;FYN;TCAF2;ITGAM;ERBB2;PRNP;KCNB1;AKT2;ITGB1BP1
481	gsea	B cell receptor signaling pathway (GO:0050853)	0.635741	2.3219	0	4.69983e-05	0.011	18/33	18.55%	PTPRC;PRKCB;MNDA;NCKAP1L;SYK;ITK;VAV3;CD79A;PLCG2;NFAM1;PLEKHA1;CD19;LCK;BCAR1;BLNK;BCL2;LAT2;PIK3CD
482	gsea	vascular endothelial growth factor receptor signaling pathway (GO:0048010)	0.539368	2.32099	0	4.68872e-05	0.011	34/67	21.83%	CYBB;CYBA;FYN;ELMO1;NCKAP1L;VAV3;NCF2;NCF1;DOCK1;PIK3CA;PRKD1;PTK2;PAK2;ROCK2;PDCD6;NRP2;CYFIP2;ROCK1;NCK2;CDC42;RHOA;MAPK11;CRK;VAV1;VAV2;BCAR1;ABI1;SHB;PTK2B;ITGAV;SH2D2A;PIK3R2;CYFIP1;ELMO2
483	gsea	protein import (GO:0017038)	0.49571	2.32033	0	4.67766e-05	0.011	35/84	25.84%	APOE;CLU;SYK;STAT3;E2F3;MMP12;ABCD2;TNPO1;SLC25A17;HSPA4;RAB8B;APPL2;PPP1R10;FAM53A;IPO8;NUP93;PEX14;NUP214;NUP88;PEX26;NUP188;TPR;PEX13;TNPO2;IPO9;PTTG1IP;GDAP1;ALDH3A2;NUP153;CSE1L;SAMM50;POM121C;HIKESHI;IPO4;NUP133
484	gsea	negative regulation of DNA binding (GO:0043392)	0.633764	2.31795	0	4.66665e-05	0.011	12/29	16.17%	SP100;JAK2;IFI16;ILRUN;GZMA;LEF1;HABP4;TNKS;HEY2;SMO;ZNF675;NFKBIA
485	gsea	regulation of ion transport (GO:0043269)	0.535781	2.31726	0	4.6557e-05	0.011	18/64	17.05%	B2M;ANK3;NKAIN3;NEDD4L;ATP1A1;NOS1;P2RX7;PRKN;DTNBP1;SPTBN4;WNK1;SNCA;SYT11;VAMP2;SYT17;SNX6;SYT1;WWP2
486	gsea	sphingolipid biosynthetic process (GO:0030148)	0.527692	2.31613	0	4.6448e-05	0.011	35/70	28.02%	PPM1L;ST8SIA1;PRKD3;PLPP1;HACD1;SAMD8;CERS4;SPTLC3;VAPA;PRKD1;ELOVL5;ASAH1;SGMS1;SGPP1;ALDH3B1;LARGE1;ELOVL1;SMPD2;SGPP2;AGK;ELOVL6;ACER3;A4GALT;HACD3;DEGS1;GBA;PLPP3;HACD4;ALDH3A2;FA2H;TLCD3B;SGMS2;KDSR;B4GALT6;CERS2
487	gsea	positive regulation of protein catabolic process (GO:0045732)	0.495136	2.31609	0	4.63394e-05	0.011	33/84	19.48%	APOE;NEDD4L;TNFRSF1B;TNFAIP3;HECW2;ASB5;PRKN;VGLL4;ASB11;MSN;SEC22B;IFNG;VPS35;GSK3B;HUWE1;NSF;NRDC;IL1B;SORL1;BARD1;SH3D19;DACT1;EZR;GPLD1;STX5;WWP2;AREL1;TIPARP;SNF8;HACE1;APC;IDE;PTTG1IP
488	gsea	neuron development (GO:0048666)	0.464285	2.3156	0	4.62314e-05	0.011	63/135	27.66%	RUNX1;APOE;TGFB2;ATCAY;PBX3;PBX1;RAPGEF2;GPRIN3;MAPT;TBCD;DOCK7;B4GALT5;VAPA;PPT1;MICALL2;FRY;UGCG;TBC1D24;GSK3B;DTNBP1;RB1;UHMK1;UNK;WNK1;PTPRM;LYN;RUNX3;TENM4;BICDL1;BLOC1S6;CDK5R1;ROCK1;RAB11A;STMN2;LRP12;MAP2;ATXN10;FLRT3;SRRM4;TBC1D23;MANF;EHD1;NTRK2;GBA;FRYL;RYK;ATP7A;XBP1;STMN1;UNC5A;RP1;PPP1R9B;BLOC1S2;CDK5;AGER;SLC44A4;NRTN;POU4F1;TOR1A;GPRIN1;RAB13;TDP2;B4GALT6
489	gsea	regulation of protein tyrosine kinase activity (GO:0061097)	0.601057	2.31459	0	4.61239e-05	0.011	18/38	22.38%	PTPRC;FCGR1A;SH3BP5;ERBB3;LILRB4;PRNP;RAP2C;NCK2;ACE;NEDD9;RAP2B;THY1;NOX4;LILRA5;DOK7;MVP;SRCIN1;CSF1R
490	gsea	positive regulation of cell adhesion mediated by integrin (GO:0033630)	0.742703	2.31431	0	4.60169e-05	0.011	7/18	6.85%	SKAP1;TGFB2;CCL5;NCKAP1L;SYK;CD3E;P2RY12
491	gsea	positive regulation of B cell activation (GO:0050871)	0.567006	2.31415	0	4.59104e-05	0.011	23/48	19.93%	CD74;PTPRC;NCKAP1L;SYK;VAV3;SH3KBP1;GPR183;MIF;TP53BP1;CD81;SASH3;TNFSF13B;IL7;FCRL3;NOD2;IL21;SHLD1;BCL2;MMP14;TNFRSF13C;CD27;SHLD2;XBP1
492	gsea	negative regulation of cellular biosynthetic process (GO:0031327)	0.542704	2.31386	0	4.58043e-05	0.011	22/49	22.49%	PLEK;APOC1;FYN;ADIPOQ;CRY1;RAPGEF2;ATP2B4;SOGA1;FBXW7;ACADL;ROCK2;EP300;SIRPA;SNAI2;OPN3;NFKB1;ERFE;ABCA2;SIK1;TRIB3;GFI1;PROX1
493	gsea	prostaglandin biosynthetic process (GO:0001516)	0.736536	2.31101	0	4.56988e-05	0.011	8/18	11.87%	CD74;TBXAS1;PTGDS;MIF;PTGES3;CBR1;PTGES;PLA2G4A
494	gsea	regulation of neuron migration (GO:2001222)	0.623519	2.31101	0	4.55937e-05	0.011	12/28	19.49%	SHTN1;RAPGEF2;ARHGEF2;SRGAP2;NIPBL;PLXNB2;CAMK2A;ZNF609;MDK;NTNG1;SRGAP2C;CAMK2B
495	gsea	vesicle targeting, rough ER to cis-Golgi (GO:0048207)	0.536987	2.31093	0	4.52815e-05	0.011	33/63	24.09%	CTSZ;ANKRD28;SERPINA1;TRAPPC6B;SEC24D;PPP6R3;CTSC;AREG;SEC16B;SEC22B;TBC1D20;TRAPPC9;LMAN1;PDCD6;NSF;TMED2;CNIH3;TMED10;COL7A1;PREB;TRAPPC2;STX5;PPP6R1;SEC23IP;PEF1;CNIH1;GOSR2;CSNK1D;RAB1A;GRIA1;FOLR1;TRAPPC4;SEC23A
496	gsea	COPII vesicle coating (GO:0048208)	0.536987	2.31093	0	4.52815e-05	0.011	33/63	24.09%	CTSZ;ANKRD28;SERPINA1;TRAPPC6B;SEC24D;PPP6R3;CTSC;AREG;SEC16B;SEC22B;TBC1D20;TRAPPC9;LMAN1;PDCD6;NSF;TMED2;CNIH3;TMED10;COL7A1;PREB;TRAPPC2;STX5;PPP6R1;SEC23IP;PEF1;CNIH1;GOSR2;CSNK1D;RAB1A;GRIA1;FOLR1;TRAPPC4;SEC23A
497	gsea	vesicle coating (GO:0006901)	0.536987	2.31093	0	4.52815e-05	0.011	33/63	24.09%	CTSZ;ANKRD28;SERPINA1;TRAPPC6B;SEC24D;PPP6R3;CTSC;AREG;SEC16B;SEC22B;TBC1D20;TRAPPC9;LMAN1;PDCD6;NSF;TMED2;CNIH3;TMED10;COL7A1;PREB;TRAPPC2;STX5;PPP6R1;SEC23IP;PEF1;CNIH1;GOSR2;CSNK1D;RAB1A;GRIA1;FOLR1;TRAPPC4;SEC23A
498	gsea	dendritic cell differentiation (GO:0097028)	0.706494	2.30893	0	4.92854e-05	0.012	12/20	15.89%	CAMK4;BATF2;IRF8;CCL19;BATF;LGALS9;TREM2;UBD;LYN;TGFBR2;TRPM2;DCSTAMP
499	gsea	regulation of collagen biosynthetic process (GO:0032965)	0.713693	2.30767	0	4.91734e-05	0.012	4/19	1.52%	CIITA;VIM;RUNX1;TGFB3
500	gsea	regulation of lymphocyte differentiation (GO:0045619)	0.7325	2.30627	0	4.90619e-05	0.012	16/20	21.25%	CD2;IKZF3;NCKAP1L;PRDM1;CCR2;IL4I1;ZNF683;SLAMF8;CRTAM;PRELID1;FCRL3;PRKDC;ZFP36L1;ABL1;ZFP36L2;TBX21
501	gsea	enzyme linked receptor protein signaling pathway (GO:0007167)	0.456001	2.30512	0	5.71094e-05	0.014	54/134	23.06%	MUSK;JAK2;FYN;SYK;LCP2;PTPRF;TRIO;SLA;BMPR2;MTSS1;FER;AHI1;CSF1;CD3E;ERBB3;ACVR2B;CD8A;YES1;ERBB2;LTK;PTPRD;PTK2;ROR1;LMTK2;EGFR;CD4;HCK;INSR;LYN;PTN;FRK;CD8B;ANGPTL1;NEDD9;CLNK;ZAP70;LCK;BCAR1;STYK1;BLNK;NTRK2;ABI1;EPHA7;CD7;PTK2B;MET;RYK;FRS2;NPR2;SH2D6;EPHB4;CSF1R;EPHB3;TNK2
502	gsea	phospholipid transport (GO:0015914)	0.543524	2.30481	0	5.69805e-05	0.014	21/54	17.63%	ABCA1;APOE;APOC1;ATP9A;OSBPL8;NPC2;ATP10D;ABCG1;ATP8B4;SLC66A2;ABCA7;PRELID1;ATP11C;ATP10A;PRELID3B;SCARB2;ABCA12;SCARB1;TMEM30A;OSBPL2;LDLR
503	gsea	carbohydrate derivative catabolic process (GO:1901136)	0.72389	2.30478	0	5.68522e-05	0.014	12/18	18.33%	AOAH;ADAMTS9;MANBA;SAMHD1;STT3B;FUCA1;FBXO17;FBXO27;DERA;FBXO6;FBXO44;NEU4
504	gsea	regulation of activated T cell proliferation (GO:0046006)	0.609155	2.30394	0	5.67244e-05	0.014	15/32	16.57%	BTN2A2;PYCARD;LILRB4;RC3H1;PRNP;LGALS9;CRTAM;PDCD1LG2;IL12B;IL23R;IDO1;CD274;PRKAR1A;CD24;IL27RA
505	gsea	phospholipid translocation (GO:0045332)	0.629086	2.3032	0	5.65972e-05	0.014	11/30	9.10%	ABCA1;ATP9A;ATP10D;ANO6;P2RX7;ATP8B4;SLC66A2;ABCA7;ATP11C;PLSCR1;ATP10A
506	gsea	positive regulation of leukocyte chemotaxis (GO:0002690)	0.556974	2.3019	0	5.64706e-05	0.014	26/51	25.91%	CXCL10;CCL5;AIF1;MAPK1;PLA2G7;ANO6;CSF1;CCR2;CALR;LGALS9;PTK2;CCR1;CMKLR1;PTN;IL6R;ADAM17;MDK;THBS1;MAPK3;RARRES2;LGMN;CXCL17;CSF1R;AKIRIN1;CXCL12;CREB3
507	gsea	cellular response to virus (GO:0098586)	0.628253	2.29838	0	5.63445e-05	0.014	13/33	14.46%	CXCL10;DDX58;CCL5;IFIH1;CCL19;IFI6;LGALS9;POU2AF1;DDX3X;IL21;FMR1;MAPK11;OAS1
508	gsea	regulation of neuron projection development (GO:0010975)	0.448817	2.29804	0	5.62191e-05	0.014	73/160	26.52%	APOE;PAK1;IL1RAPL1;SPOCK1;TOX;ZNF804A;DENND5A;SETX;RAPGEF2;SIPA1L1;ITM2C;PRKD1;LTK;S100A9;CHN1;PTPRS;CFL1;KIF13B;TANC2;PAK2;ABI2;RETREG3;ROR1;PLXNB2;GSK3B;SERPINI1;ARHGAP35;CAMK1D;KIDINS220;LYN;STX1B;PSEN1;DPYSL3;PTEN;AVIL;PTN;EP300;CDK5R1;RAB29;STMN2;PTPRO;MDK;RUFY3;CCDC88A;SCARB2;CBFA2T2;ABL2;ABI3;MARK2;NTRK2;LRRK2;CDH2;LRRC4C;NTNG1;PTK2B;PPFIA2;NCS1;MINAR1;CAMK2B;FZD1;RTN4RL1;SRCIN1;GFI1;PTK7;…
509	gsea	negative regulation of type I interferon-mediated signaling pathway (GO:0060339)	0.745458	2.29615	0	5.60941e-05	0.014	7/16	14.46%	NLRC5;STAT2;ISG15;SAMHD1;OAS3;USP18;OAS1
510	gsea	negative regulation of cell development (GO:0010721)	0.643942	2.29615	0	5.59697e-05	0.014	9/25	13.62%	B2M;PCM1;LTF;FBXW7;GSK3B;APPL2;IL1B;SORL1;REST
511	gsea	cellular response to interferon-beta (GO:0035458)	0.724111	2.29572	0	5.58459e-05	0.014	5/17	2.71%	STAT1;IFI16;MNDA;IRF1;PYHIN1
512	gsea	post-Golgi vesicle-mediated transport (GO:0006892)	0.501492	2.29504	0	5.57226e-05	0.014	38/87	27.14%	FTL;FTH1;TXNDC5;VPS13C;EPS15;MYO5A;CLTC;SORT1;EXOC6B;KIF16B;VAMP8;SCAMP2;DTNBP1;EXOC1;AP1S2;COMMD1;SNAP23;ACBD3;CCDC22;BLOC1S6;SORL1;SH3D19;RAB14;EXOC2;VAMP2;CLVS1;AP1G1;GOPC;AP1S1;RP2;AP1M1;EXOC5;RABEP1;CLINT1;AP1S3;AP1M2;VAMP7;STXBP6
513	gsea	regulation of Ras protein signal transduction (GO:0046578)	0.498483	2.29467	0	5.55999e-05	0.014	31/83	20.08%	TGFB2;FBP1;ERBIN;JAK2;PLCE1;DENND4A;OGT;ARHGDIB;ARHGAP17;ARHGEF2;RASGRP1;FLCN;DENND3;LYN;NOTCH2;EPS8L2;ARHGEF28;KANK2;ARFGAP1;ARHGDIA;DENND4C;ARHGEF18;SPRY3;VAV1;SHOC2;RALGPS1;LRRD1;MAPKAP1;ARF6;EPOR;DENND1A
514	gsea	regulation of oxidative phosphorylation (GO:0002082)	-0.739746	-2.29198	0	8.99176e-06	0.002	8/16	6.47%	COX7A1;ACTN3;SLC25A33;PINK1;UQCC2;PPIF;MLXIPL;COX7A2
515	gsea	negative regulation of supramolecular fiber organization (GO:1902904)	0.515031	2.29152	0	6.73658e-05	0.016	36/70	25.90%	APOE;SSH2;CLU;TRIM54;LIMA1;PFN1;CLASP1;TBCD;EML2;ARHGEF2;PIK3CA;ARFGEF1;TTBK2;PRKN;TAOK1;CORO1A;MAPRE1;TREM2;DYRK1A;PFN2;CLASP2;CHADL;EMILIN1;STMN2;MAP2;SNCA;PRKCD;PFDN1;LDLR;APC;MYADM;STMN1;CAV3;PLEKHH2;CAMSAP3;ATXN7
516	gsea	energy derivation by oxidation of organic compounds (GO:0015980)	-0.649461	-2.29072	0	8.84673e-06	0.002	6/25	5.29%	NR4A3;MTLN;PPARGC1A;CYCS;NDUFS1;COX4I2
517	gsea	protein localization to cell periphery (GO:1990778)	0.453755	2.28867	0	6.72181e-05	0.016	59/140	27.62%	FYB1;ANK3;EPB41L3;DLG1;ADIPOQ;S100A10;FAM126A;SLMAP;RAPGEF2;TSPAN15;PIP5K1A;FLNA;MYO5A;PACS1;ATP1B3;MAP7;F11R;SCN3B;CD81;EFR3A;KCNB1;RAB8B;TNIK;ROCK2;SLC9A3R1;SPTBN4;ITGB1BP1;TNFRSF1A;CLASP2;TTC7B;RAB29;ROCK1;RAB11A;DENND4C;EZR;RAPGEF6;TMED2;ZDHHC22;ABCA12;TSPAN5;EHD1;RAB40A;FCHO2;TSPAN32;STXBP1;FAM126B;MYADM;ANK2;RAP2A;PTCH1;EHD4;RABEP1;C2CD5;TSPAN14;CAV3;RAP1A;RAB13;FYB2;RAB40B
518	gsea	negative regulation of intracellular signal transduction (GO:1902532)	0.443815	2.28847	0	6.7071e-05	0.016	86/194	25.04%	STAT1;TMSB4X;PLEK;MMP9;NMI;RORA;ADIPOQ;ARHGAP25;FNIP1;WTIP;PPM1A;DGKD;RHOH;ATP2B4;UBR1;PPM1B;CYLD;CGNL1;OTUD7B;NF1;TNFAIP3;BANK1;PYCARD;WWC2;P2RX7;LILRB4;ARHGAP12;DLG5;VGLL4;ZMYND11;PRKAA1;TRIM59;ABCA7;CIT;RTKN2;TREM2;FLCN;TANK;SLC9A3R1;LYN;CASP8;CD2AP;PDCD6;PTEN;DGKG;PPP2R5C;SPRED1;MCL1;PLEKHA1;CCDC22;PRDM15;DDX3X;CARD8;SH3BP4;IFI35;THBS1;PDE10A;HLA-G;PDE3B;SPRY3;THEM4;AJUBA;WWC3;SH2B3;RFFL;ESR1…
519	gsea	regulation of protein secretion (GO:0050708)	0.466944	2.28727	0	6.69245e-05	0.016	41/108	25.83%	RSAD2;APOE;TGFB2;CCL5;PRKCA;ANKRD1;TGFB3;MYO18A;PPP3CB;ABCG1;ARFIP1;KCNB1;IFNG;TREM2;EXOC1;IL12B;GOLPH3;EXPH5;CLOCK;CD2AP;SAA1;PPIA;ABCC8;IL1B;SERGEF;DPP4;EIPR1;EZR;UNC13B;TMED10;RAPGEF4;DPH3;ARNTL;ARF6;ADTRP;RHBDF1;ADAM9;DISP1;MYOM1;ADRA2A;RAP1A
520	gsea	apoptotic cell clearance (GO:0043277)	0.616934	2.28651	0	6.67787e-05	0.016	14/30	18.23%	TYROBP;MEGF10;ANXA1;TXNDC5;RHOH;XKR6;RHOBTB1;FCN1;TREM2;THBS1;RAC2;SCARB1;LRP1;ITGAV
521	gsea	regulation of lymphocyte activation (GO:0051249)	0.775772	2.28532	0	6.66335e-05	0.016	13/15	19.47%	PAG1;CCL5;IKZF3;CRTAM;CLEC7A;CD4;FCRL3;SIT1;CD19;KAT2A;LCK;THEMIS2;LEP
522	gsea	positive regulation of mononuclear cell migration (GO:0071677)	0.64768	2.2837	0	6.6489e-05	0.016	10/28	8.10%	CXCL10;CCL5;AIF1;PLA2G7;ANO6;CCR2;CALR;LGALS3;LGALS9;CCR1
523	gsea	chromatin remodeling (GO:0006338)	0.487639	2.28332	0	6.63451e-05	0.016	47/100	28.17%	ACTB;PAK1;KDM6A;ARID1B;HDAC4;GATAD2B;SMARCC1;KDM5A;CECR2;RB1;SMARCD3;MYB;SMARCAD1;KDM5C;CHD4;SMARCA4;PBRM1;KAT2A;BAZ1A;TADA2A;NPM1;ESR1;CHRAC1;SMARCB1;KDM5B;MYSM1;SATB2;CHD8;SMARCE1;MBD3;INO80B;SIRT1;CBX3;BAZ1B;HDAC2;INO80C;INO80;DR1;RSF1;FOXP3;BAZ2A;SMARCC2;ACTR5;KDM4C;SMARCA2;RBBP4;BAZ2B
524	gsea	response to amyloid-beta (GO:1904645)	0.586116	2.28243	0	6.62018e-05	0.016	19/41	19.76%	ICAM1;ITGA4;MMP9;VCAM1;FYN;CASP4;MMP12;CACNA2D1;PRNP;GSK3B;TREM2;FCGR2B;PSEN1;TLR4;CACNA1B;SNX6;LRP1;LGMN;NGFR
525	gsea	interleukin-27-mediated signaling pathway (GO:0070106)	0.777182	2.28195	0	6.60591e-05	0.016	5/15	4.47%	STAT1;JAK2;STAT3;CANX;JAK1
526	gsea	regulation of B cell receptor signaling pathway (GO:0050855)	0.67632	2.28184	0	6.59171e-05	0.016	10/23	11.04%	RUNX1;PRKCB;SLC39A10;PTPN22;CD81;FCGR2B;LYN;FCRL3;NFAM1;CD19
527	gsea	regulation of type I interferon-mediated signaling pathway (GO:0060338)	0.62381	2.28115	0	6.57756e-05	0.016	11/30	14.46%	NLRC5;STAT2;PTPN11;IFNAR2;ISG15;SAMHD1;OAS3;PTPN6;ABCE1;USP18;OAS1
528	gsea	protein localization to membrane (GO:0072657)	0.426529	2.28047	0	6.56348e-05	0.016	97/194	38.08%	FYB1;ANK3;ITGB2;ITGA4;EPB41L3;DLG1;ADIPOQ;S100A10;FAM126A;SLMAP;ARL5A;RAPGEF2;CAPN3;TSPAN15;PIP5K1A;FLNA;MYO5A;PACS1;ATP1B3;MAP7;F11R;SCN3B;BID;CD81;EFR3A;KCNB1;RAB8B;TNIK;ROCK2;SLC9A3R1;SPTBN4;ITGB1BP1;TNFRSF1A;PTN;CLASP2;TTC7B;RAB29;ROCK1;DLG2;RAB11A;DENND4C;TM9SF3;EZR;THY1;RAPGEF6;TMED2;ZDHHC22;ABCA12;TSPAN5;HPS6;EHD1;NLGN2;FRMPD1;RAB40A;FCHO2;TSPAN32;STXBP1;ARL5C;FAM126B;MYADM;ANK2;BRAF;RAP2A…
529	gsea	regulation of organelle organization (GO:0033043)	0.509613	2.28035	0	6.93471e-05	0.017	32/78	17.44%	NEXN;MAPK1;STOX1;MAPT;ARL6IP1;CLIC4;MYO5A;CLEC16A;PRKN;F11R;S100A9;TAOK1;PTK2;MSN;PAK2;VPS35;LMAN1;GOLPH3;RHOT1;EP300;SAR1A;USP6NL;EZR;S100A8;CAPN2;SYT11;SCARB2;TMED9;MARK2;PREB;STX5;MAPK3
530	gsea	regulation of protein targeting to membrane (GO:0090313)	0.63534	2.27763	0	6.91993e-05	0.017	10/28	8.57%	ANK3;ITGB2;FYN;TCAF2;ITGAM;ERBB2;PRNP;KCNB1;AKT2;ITGB1BP1
531	gsea	positive regulation of protein-containing complex assembly (GO:0031334)	0.472275	2.27748	0	6.9052e-05	0.017	47/114	26.03%	ABCA1;LCP1;SKAP1;GBP5;PLEK;CLU;SYK;FNIP1;FNIP2;LGALS3;BID;RPA1;CAPG;IFNG;GSK3B;CLEC7A;ISG15;GTF2H2;RBX1;DDX3X;SNCA;UNC13B;RPA2;TLR4;RAP1B;SLF2;MYD88;GTF2H1;AJUBA;TRABD2A;ESR1;NRG1;SLF1;SPIDR;ATM;STMP1;TPPP;GTF2H3;PIEZO1;SUMO1;TTBK1;GTF2H5;PSMC4;CXCL13;BAX;TERF1;FSCN1
532	gsea	cellular response to amyloid-beta (GO:1904646)	0.623021	2.27694	0	6.89054e-05	0.017	16/33	19.76%	ICAM1;ITGA4;VCAM1;FYN;CASP4;CACNA2D1;PRNP;GSK3B;TREM2;FCGR2B;PSEN1;TLR4;SNX6;LRP1;LGMN;NGFR
533	gsea	regulation of stem cell differentiation (GO:2000736)	0.490025	2.2762	0	6.87594e-05	0.017	39/86	23.97%	PSMB9;RUNX1;PSMB8;YAP1;RBM24;BMPR1A;PSME2;PSME1;PSMB2;PSMD11;PSMD14;PSMA6;NSUN2;PSME4;KMT2A;PTN;MYB;PSMA5;HNRNPU;PSMB1;PRKDC;PSMB7;PSMA3;PSMD9;PSMA2;PSMD13;ABL1;PSMD3;PUS7;PSME3;EIF2AK2;SLC4A11;YTHDF2;ZFP36L2;OSM;JAG1;PSMD1;PSMC4;PSMD4
534	gsea	proteolysis involved in cellular protein catabolic process (GO:0051603)	0.511822	2.27539	0	6.86141e-05	0.017	31/71	22.36%	CTSS;CTSZ;CTSB;MALT1;CHFR;GZMA;CTSH;OTUD7B;ZRANB1;TNFAIP3;CTSK;RHBDD1;PRKN;ATE1;CTSC;ISG15;PSMA6;CASP8;ZER1;CTSW;CAPN2;ADAMTS7;UBE2W;FBXO44;PMAIP1;CTSO;IDE;LGMN;USP9X;DDI2;GZMB
535	gsea	regulation of receptor signaling pathway via JAK-STAT (GO:0046425)	0.576531	2.27517	0	6.84693e-05	0.017	13/39	15.49%	PTPRC;EGF;CCL5;JAK2;GHR;CYP1B1;IL10RA;IL10RB;PIGU;VHL;SOCS1;CENPJ;SH2B3
536	gsea	glycerophospholipid biosynthetic process (GO:0046474)	0.435761	2.27389	0	6.83252e-05	0.017	71/170	26.77%	SLC44A1;PLEKHA2;PLA2G2D;DGKD;PIK3CG;GPAT3;PLA2G2A;INPP5D;PIP4K2A;PIP5K1A;PLA2G4C;PIK3CA;LPIN2;PLCG2;PIK3R5;CPNE7;MTMR2;PIK3R3;PTPN13;AGPAT5;PNPLA3;DGKB;PIP5K1C;PLSCR1;PCYT1A;PTEN;DGKG;PLEKHA1;DDHD2;INPP5F;SELENOI;ETNK1;RAB14;PIKFYVE;PLA2G4A;CRLS1;LPCAT2;AGK;CHPT1;PHOSPHO1;DGKE;DGKA;LCLAT1;PGS1;CPNE3;PIP4K2B;SACM1L;OCRL;PI4K2B;PTDSS2;TAMM41;SLC44A2;FIG4;PIK3CD;DGKH;FAR1;ARF3;STARD7;CPNE1;ETNK2;PIK…
537	gsea	regulation of exocytosis (GO:0017157)	0.55413	2.27382	0	6.81816e-05	0.017	17/48	17.25%	IL1RAPL1;ANXA1;CLASP1;CADPS2;RAB8B;EXPH5;CADPS;NSF;RAB27B;SEPTIN2;CLASP2;RAB27A;SNCA;RIMS2;VAMP2;SYT1;ATP6AP1
538	gsea	glycolytic process through glucose-6-phosphate (GO:0061620)	-0.704634	-2.27364	0	2.17658e-05	0.005	6/24	5.07%	ENO3;PGAM2;GAPDH;TPI1;HK2;ALDOA
539	gsea	myeloid cell differentiation (GO:0030099)	0.562646	2.2735	0	6.80387e-05	0.017	15/48	13.00%	RUNX1;ZBTB16;IKZF1;JAK2;IFI16;EVI2B;HCLS1;SNRK;PRKX;TET2;HIPK2;CEBPA;LYN;CASP3;MFHAS1
540	gsea	regulation of protein kinase activity (GO:0045859)	0.465254	2.27178	0	7.16684e-05	0.018	48/107	26.80%	PTPRC;IQGAP1;WWTR1;LCP2;PLCE1;RAPGEF2;CCL19;MAPRE3;NF1;CSF1;PTK2;PAK2;DTNBP1;RB1;CDKN1A;SLC9A3R1;CD4;ITGB1BP1;PPIA;SPRED1;ALS2;RASSF2;RAP2C;SNCA;PRKRIP1;RAP2B;GNAQ;THY1;MMD;CEP85;CACUL1;ECT2;PTK2B;C5AR1;TRAF4;CAMK2N2;TRIB3;SIRT1;PPM1E;XRCC6;EPHA1;CAV3;UBASH3B;RAP1A;PRKAG1;DDR2;TAB2;UVRAG
541	gsea	regulation of lipid metabolic process (GO:0019216)	0.497322	2.2711	0	7.15188e-05	0.018	38/88	28.26%	SCD;PSAP;APOC1;SREBF1;RORA;NPC2;ACACA;PLPP1;TBL1XR1;CCDC3;RUBCNL;SREBF2;ABCA7;NCOA2;NCOA1;ID2;SMARCD3;FASN;MVD;HELZ2;IL1B;ACACB;SP1;ELOVL6;SQLE;RARRES2;NFYB;PPARG;TNFAIP8L3;DHCR7;GPS2;NFYC;BBS4;MBOAT7;TBL1X;HMGCS1;CERS2;OPA3
542	gsea	phosphatidylinositol 3-kinase signaling (GO:0014065)	0.605155	2.27067	0	7.13698e-05	0.018	10/34	9.56%	NYAP2;PIK3CG;NF1;PIK3CA;ERBB3;PIK3R5;ERBB2;LTK;PTEN;PLEKHA1
543	gsea	positive regulation of fibroblast proliferation (GO:0048146)	0.630473	2.27018	0	7.12214e-05	0.018	7/27	7.96%	CD74;S100A6;FN1;MIF;CDK6;CDKN1A;PDGFC
544	gsea	regulation of receptor recycling (GO:0001919)	0.709485	2.27017	0	7.10736e-05	0.018	9/16	11.98%	ANXA2;KIF16B;OPTN;TBC1D16;TRAT1;NSF;INPP5F;RAB29;SNCA
545	gsea	regulation of cellular component movement (GO:0051270)	0.552367	2.26988	0	7.09265e-05	0.018	25/50	16.92%	EGF;SP100;NRG2;ACTN1;ERBB3;CDK6;ERBB2;ETS1;ROCK2;EGFR;LYN;ACTN4;MEMO1;MYCBP2;INPP5F;ROCK1;ADAM17;CD9;BTC;RHOA;ZSWIM5;ABL2;NRG1;YTHDF1;ABL1
546	gsea	positive regulation of cellular metabolic process (GO:0031325)	0.477409	2.26952	0	7.07799e-05	0.018	37/97	20.95%	EGF;ANXA2;APOE;CCL5;APOC1;ADIPOQ;ACACA;TBC1D5;AHI1;CD63;CSF1;IL10RB;IFNG;PRELID1;CDKN1A;INSR;STARD4;FASN;NSF;CBR1;INPP5F;ACACB;RAB29;TGFBR2;THBS1;SNCA;ANGPT1;FMR1;NFKBIA;IFNAR1;GADD45A;ARRB2;GREM1;ACLY;RIPK1;PPARG;RAB1A
547	gsea	osteoclast differentiation (GO:0030316)	0.672583	2.26943	0	7.0634e-05	0.018	6/22	7.19%	ANXA2;SNX10;TYROBP;GPR183;CSF1;TREM2
548	gsea	regulation of sodium ion transmembrane transport (GO:1902305)	0.637558	2.26712	0	7.79085e-05	0.02	13/27	10.18%	CAMK2D;NEDD4L;DLG1;UTRN;SLMAP;FXYD5;ATP2B4;PTPN3;NOS1;SCN3B;SCN2B;COMMD1;FXYD7
549	gsea	positive regulation of interleukin-10 production (GO:0032733)	0.626543	2.26565	0	8.14508e-05	0.021	16/31	16.12%	SYK;STAT3;PYCARD;CD28;IRF4;PLCG2;LGALS9;CLEC7A;ISG15;IL12B;NOD2;CD274;TLR4;TIGIT;CD40LG;LILRA5
550	gsea	dicarboxylic acid metabolic process (GO:0043648)	-0.533905	-2.26367	0	2.99959e-05	0.007	15/55	13.39%	DHFR;MDH2;GOT1;GOT2;MDH1;IDH2;PHYH;HOGA1;ALDH1L1;GPT2;MRPS36;SDHA;MTHFR;SHMT1;OGDH
551	gsea	retrograde transport, endosome to Golgi (GO:0042147)	0.495228	2.26259	0	8.86734e-05	0.023	46/85	28.36%	CLTCL1;ANKFY1;DENND5A;SNX1;TBC1D5;CLTC;ERC1;SPAG9;SLC66A2;VPS35;SNX5;UBE2O;LMAN1;RHOBTB3;HEATR5A;GCC2;RAB29;VTI1A;VPS53;HEATR5B;PIKFYVE;PREPL;VPS29;VPS26A;STX16;TBC1D23;TMED9;SNX6;STX5;SGSM2;ARL1;ARFRP1;PHETA2;GOSR2;SURF4;VPS54;TMEM87A;SNX8;EVI5;RAB7A;TMEM87B;VPS26B;VPS51;DCTN1;TBC1D10C;BAIAP3
552	gsea	regulation of insulin receptor signaling pathway (GO:0046626)	0.557229	2.26102	0	9.58664e-05	0.024	18/41	18.47%	PRKCB;OGT;PIP4K2A;PTPN11;SIK2;MZB1;TNS2;SNX5;IL1B;RPS6KB1;SORL1;PTPRE;PRKCD;SOCS1;NUCKS1;PIP4K2B;SLC27A4;ERFE
553	gsea	cilium organization (GO:0044782)	0.425914	2.26003	0	9.93504e-05	0.025	93/207	28.20%	ABLIM1;SNX10;ACTR2;PKD2;CDC14B;TTC39C;CFAP44;AHI1;FLNA;ABCC4;PCM1;ARMC9;CFAP70;WDPCP;TTBK2;SEPTIN7;CDC14A;GALNT11;ACTR3;RAB11FIP3;RAB8B;TRAF3IP1;TTC8;SCLT1;TCTN1;EXOC1;SLC9A3R1;NEK1;OFD1;KIFAP3;AVIL;SEPTIN2;DZIP1;CCDC57;FNBP1L;RAB11A;CEP290;SEPTIN6;RILPL1;PTPDC1;CENPJ;POC1B;IFT43;IFT20;CEP83;ARL13B;EXOC2;IFT88;DYNC2H1;RAB23;EHD1;TXNDC15;ABLIM3;CEP126;OCRL;CEP78;PARVA;IFT122;NUDCD3;IQCB1;RP2;TMEM1…
554	gsea	non-canonical Wnt signaling pathway (GO:0035567)	0.456068	2.25848	0	9.9148e-05	0.025	57/123	28.25%	PSMB9;PSMB8;PSME2;PSME1;PFN1;PSMB2;PSMD11;MOV10;GNG2;PPP3CB;CLTC;TNRC6B;AGO1;PRICKLE2;GNB1;CCDC88C;CAMK2A;LEF1;PSMD14;PSMA6;PSME4;PLCB2;PSMA5;PSMB1;CTNNB1;PSMB7;CDC42;PSMA3;RHOA;MAP3K7;PSMD9;PSMA2;DVL3;PSMD13;PSMD3;PSME3;TIAM1;ARRB2;TNRC6A;RYK;FZD1;WNT1;FZD6;AP2B1;PSMD1;PSMC4;AGO2;PSMD4;FZD4;RAC1;PSMD2;SFRP1;PLCB1;PPP3CA;FZD3;FZD2;AGO4
555	gsea	regulation of fatty acid oxidation (GO:0046320)	-0.736801	-2.25844	0	4.21921e-05	0.01	6/16	5.19%	NR4A3;FABP3;PPARGC1A;PPARA;PRKAG2;MLYCD
556	gsea	protein autophosphorylation (GO:0046777)	0.435634	2.25771	0	9.89465e-05	0.025	70/151	27.24%	PAK1;MUSK;STK17B;JAK2;CAMK2D;CAMK4;STK39;SMG1;ITK;FER;SIK2;TAOK3;PRKX;PRKD1;ERBB2;TAOK1;PTK2;PAK2;DAPK1;CAMK2A;TNIK;GSK3B;STK4;LMTK2;UHMK1;EGFR;EIF2AK1;HCK;INSR;LYN;DYRK1A;STK10;CHEK2;SLK;STK26;MTOR;HTATIP2;PEAK1;PIKFYVE;EIF2AK4;PIM1;CDK12;MARK2;NTRK2;LRRK2;ABL1;ATM;MAPK3;STK16;PTK2B;EIF2AK2;PIM2;RIPK1;CAMK2B;MAP3K21;SIK1;MAPKAPK5;EPHB4;CSF1R;MARK3;EPHB3;EEF2K;EPHA1;AAK1;NEK6;DDR2;CLK2;DDR1;STK24…
557	gsea	prostaglandin metabolic process (GO:0006693)	0.643911	2.25698	0	9.87458e-05	0.025	8/27	11.87%	CD74;TBXAS1;PTGDS;HPGD;MIF;PTGES3;PTGES;PLA2G4A
558	gsea	regulation of cysteine-type endopeptidase activity (GO:2000116)	0.682181	2.25611	0	9.85459e-05	0.025	11/20	21.19%	PSMB9;FYN;IFI16;BIRC3;PYCARD;LTF;AIM2;EPHA7;MEFV;NGFR;TTBK1
559	gsea	ribosomal small subunit assembly (GO:0000028)	-0.757877	-2.25485	0	4.15528e-05	0.01	6/16	3.58%	RPS27;RPS28;RPS5;RPS14;RPS15;MRPS7
560	gsea	negative regulation of ERBB signaling pathway (GO:1901185)	0.57544	2.2527	0	9.83468e-05	0.025	14/40	12.79%	EGF;RNF115;CBL;EPS15;SH3KBP1;PTPN3;STAM2;ERBB2;AREG;STAM;EGFR;CDC42;BTC;ARHGEF7
561	gsea	positive regulation of macrophage migration (GO:1905523)	0.705894	2.25213	0	9.81486e-05	0.025	15/19	23.53%	CCL5;MAPK1;CSF1;PTK2;P2RY12;TREM2;CMKLR1;MDK;THBS1;CCL3;MAPK3;RARRES2;CXCL17;CSF1R;AKIRIN1
562	gsea	growth hormone receptor signaling pathway (GO:0060396)	0.738597	2.25125	0	9.79511e-05	0.025	7/15	12.03%	JAK2;GHR;STAT3;PTK2;STAT6;LYN;STAT5B
563	gsea	myelination (GO:0042552)	0.541445	2.24926	0	0.000101375	0.026	20/47	27.66%	PARD3;EPB41L3;FAM126A;CXCR4;SLC8A3;ABCD2;SBF2;B4GALT5;NF1;ZNF24;ARHGEF10;GAL3ST1;ACER3;DEGS1;TPPP;TNFRSF21;SCN2A;MBP;NFASC;B4GALT6
564	gsea	regulation of cellular amine metabolic process (GO:0033238)	0.555505	2.24914	0	0.000101172	0.026	24/49	26.80%	PSMB9;PSMB8;PSME2;PSME1;PSMB2;PSMD11;PSMD14;PSMA6;PSME4;PSMA5;PSMB1;PSMB7;PSMA3;PSMD9;AZIN1;PSMA2;PSMD13;PSMD3;PSME3;PSMD1;PSMC4;PSMD4;PSMD2;NQO1
565	gsea	establishment of epithelial cell polarity (GO:0090162)	0.698765	2.24751	0	0.000100969	0.026	11/20	12.71%	PARD3;MYO18A;CLASP1;MSN;SIPA1L3;SLC9A3R1;GOLPH3;CDC42;EZR;MYO9A;RHOA
566	gsea	response to peptide hormone (GO:0043434)	0.575	2.24621	0	0.000104367	0.027	14/44	13.84%	STAT1;ANXA1;STAT4;STAT3;CRY1;OGT;STAT2;SORT1;STAT6;ROCK2;EIF6;ROCK1;STAT5B;ZFP36L1
567	gsea	positive regulation of cation channel activity (GO:2001259)	0.584324	2.24489	0	0.000104159	0.027	11/36	12.48%	TMSB4X;CTSS;ANK3;PKD2;CCR2;CCL2;IFNG;AKAP6;GSTO1;P2RY6;ATPSCKMT
568	gsea	positive regulation of plasma membrane bounded cell projection assembly (GO:0120034)	0.487273	2.24476	0	0.000103952	0.027	36/81	26.03%	ACTR2;TGFB3;PLCE1;DOCK11;ARPC2;CCL19;PFN1;PIK3CA;P2RX7;ACTR3;ABI2;P2RY12;DEF8;ARHGAP35;RIPOR2;DPYSL3;AVIL;EPS8L2;CDC42EP3;FNBP1L;CDC42;WASL;RAC2;CCDC88A;FMR1;PLEKHM1;CEP120;ANLN;APC;WNT1;CYFIP1;BBS4;MIEN1;AKIRIN1;RAC1;FSCN1
569	gsea	chromatin organization (GO:0006325)	0.455239	2.24119	0	0.000107323	0.027	58/130	28.17%	PAK1;KDM6A;TCF7L1;HDAC4;PRDM16;HMGN1;SMARCC1;EHMT1;KDM5A;SETDB2;BRWD1;RB1;SMARCD3;HP1BP3;MYB;MTF2;SMARCAD1;SETD7;KDM5C;DDX11;SMARCA4;SETD2;SUPV3L1;PBRM1;KAT2A;SETD5;BAZ1A;TADA2A;NPM1;ESR1;NUCKS1;CHRAC1;SMARCB1;KDM5B;MYSM1;SATB2;SMARCE1;FAM47E;SIRT1;HMGB2;SETDB1;CBX3;CHD1;L3MBTL1;BAZ1B;HDAC2;HDAC10;INO80C;INO80;DR1;RSF1;FOXP3;BAZ2A;SMARCC2;KDM4C;SMARCA2;RBBP4;BAZ2B
570	gsea	regulation of protein kinase B signaling (GO:0051896)	0.423649	2.23755	0	0.000110681	0.028	80/199	23.61%	EGF;RICTOR;NRG2;FYN;OSBPL8;CHI3L1;CD86;TXN;CCL19;HCLS1;PIK3CG;GCNT2;PTPN11;FGF9;ICOS;PIK3CA;BANK1;CD28;ERBB3;PIK3R5;ERBB2;AREG;PTK2;AKT2;PIK3AP1;TRAT1;P2RY12;MAZ;EGFR;FLCN;SLC9A3R1;INSR;ITGB1BP1;PDCD6;CD80;PTEN;PPP2R5C;STRN;PLEKHA1;MTDH;CD19;FGF7;THBS1;RAC2;BTC;ANGPT1;FLT3LG;MFHAS1;FGF8;HLA-G;ITGB1;VAV1;THEM4;LCK;MC1R;SH2B3;ESR1;NRG1;NTRK2;CCL3;FGF23;ARRB2;PIK3CD;MET;AKR1C2;FRS2;LEP;CPNE1;TRIB3;O…
571	gsea	positive regulation of peptidyl-serine phosphorylation (GO:0033138)	0.491746	2.2364	0	0.000114025	0.029	27/75	22.62%	PAK1;CD44;STOX1;FNIP1;FNIP2;TXN;HCLS1;ATP2B4;DOCK7;MIF;NOS1;CNOT9;PRKD1;LATS1;IFNG;STK4;EGFR;RIPK2;RPTOR;PFN2;TBK1;SNCA;CAPRIN2;CREBL2;OSM;BRAF;RAF1
572	gsea	positive regulation of cellular protein metabolic process (GO:0032270)	0.471399	2.23551	0	0.0001138	0.029	43/101	24.10%	VIM;NIBAN1;OGT;SAMD4A;PRR16;CAPN3;ASPH;CSF1;CD28;ERBB2;VGLL4;MSN;PLXNB2;VPS35;UPF3A;CASP8;EIF6;RPS6KB1;CYFIP2;DDX3X;MTOR;PRKDC;THBS1;BTRC;DACT1;BAD;EZR;RPS27L;FMR1;FBXW11;ATG10;PERP;CPEB3;NPM1;NFKBIA;ZCCHC4;YTHDF1;RBM3;PTTG1IP;PYM1;SOX4;NAT10;HDAC2
573	gsea	regulation of lymphocyte proliferation (GO:0050670)	0.711953	2.2345	0	0.000117126	0.03	9/19	8.41%	AHR;IKZF3;TNFRSF1B;MZB1;PTPN22;LGALS3;LST1;TNFSF8;IL12B
574	gsea	positive regulation of monocyte chemotaxis (GO:0090026)	0.726361	2.23424	0	0.000116896	0.03	7/17	8.10%	CXCL10;CCL5;AIF1;PLA2G7;ANO6;CCR2;CCR1
575	gsea	positive regulation of leukocyte migration (GO:0002687)	0.614692	2.23302	0	0.000120202	0.031	11/27	12.93%	ICAM1;AIF1;NCKAP1L;JAM3;CSF1;LGALS3;PTN;IL6R;ADAM17;MDK;THY1
576	gsea	release of sequestered calcium ion into cytosol (GO:0051209)	0.616206	2.2317	0	0.000127023	0.033	9/27	14.93%	RYR3;PTPRC;PKD2;CCL19;PLCG2;FASLG;ERO1A;TRPM2;LCK
577	gsea	glucose catabolic process to pyruvate (GO:0061718)	-0.706307	-2.23112	0	9.27606e-05	0.023	6/23	5.07%	ENO3;PGAM2;GAPDH;TPI1;HK2;ALDOA
578	gsea	canonical glycolysis (GO:0061621)	-0.706307	-2.23112	0	9.27606e-05	0.023	6/23	5.07%	ENO3;PGAM2;GAPDH;TPI1;HK2;ALDOA
579	gsea	regulation of mitotic cell cycle (GO:0007346)	0.427739	2.23066	0	0.00013734	0.034	96/172	39.21%	PSMB9;PSMB8;IQGAP1;PRKCA;TTC28;PSME2;MEIS2;PSME1;BTG1;SDCBP;PSMB2;PSMD11;PTPN3;CYLD;ANAPC10;UBE2E1;PSMD14;UBD;RB1;PSMA6;CUL9;SLC9A3R1;PSME4;CCDC8;RPS6KB1;CCDC57;PSMA5;HNRNPU;PSMB1;CDC20;DYNLT3;CDC27;PSMB7;BTRC;NEK7;PSMA3;RCC1;ANAPC7;ANAPC4;PSMD9;HECA;BTG3;PSMA2;PSMD13;CDC23;CDK13;CDK11B;OBSL1;PSMD3;PSME3;BUB1B;PIM2;MKI67;LGMN;INTS13;UBE2S;SIK1;SIRT1;DLGAP5;PSMD1;PSMC4;UBE2C;L3MBTL1;PSMD4;CKS2;TME…
580	gsea	regulation of mRNA stability (GO:0043488)	0.440403	2.22947	0	0.000140587	0.035	61/145	23.97%	PSMB9;VIM;PSMB8;RBM24;PRKCA;PSME2;PABPC1;PSME1;XRN1;SAMD4A;PSMB2;PSMD11;TNPO1;FUS;FTO;DCP2;RC3H1;YWHAZ;CELF1;TNFSF13;TENT5A;PSMD14;XPO1;ROCK2;PSMA6;YWHAB;PSME4;PSMA5;ROCK1;HNRNPU;PSMB1;PSMB7;PSMA3;IGF2BP3;PRKCD;DND1;NUP214;FMR1;PSMD9;ZFP36L1;PUM2;NPM1;PSMA2;PSMD13;YTHDF1;PSMD3;PSME3;RC3H2;ANP32A;SAMD4B;YTHDF2;ZFP36L2;SERBP1;METTL16;EXOSC2;PSMD1;AXIN2;PSMC4;GIGYF2;PSMD4;LARP1
581	gsea	regulation of chondrocyte differentiation (GO:0032330)	0.637077	2.22937	0	0.000140313	0.035	14/25	18.80%	SOX6;ZBTB16;MBOAT2;PTPN11;TRPS1;BMPR1B;CHADL;MDK;ADAMTS7;SNAI2;EFEMP1;WNT9A;GREM1;SCIN
582	gsea	regulation of intracellular estrogen receptor signaling pathway (GO:0033146)	0.606965	2.22837	0	0.000140041	0.035	11/30	17.34%	RUNX1;PAK1;YAP1;CNOT9;LATS1;STRN3;KANK2;ZNF366;DDRGK1;ESR1;KCTD6
583	gsea	positive regulation of cell growth (GO:0030307)	0.480101	2.228	0	0.000143264	0.036	41/90	27.24%	TGFB2;NEDD4L;SHTN1;SDCBP;RPS6KA3;MAPT;USP47;SEMA4D;ADNP2;ERBB2;RPS6KA1;S100A9;EGFR;ADAM10;AKAP6;RPTOR;MTPN;CXCL16;DDX3X;ADAM17;CDC42;RUFY3;MACF1;KLHL22;GOLGA4;SUPV3L1;S100A8;RIMS2;LIMK1;SYT17;BCL2;MMP14;SYT1;EXOSC2;ITSN2;CDKN2AIP;INO80;SLC44A4;SFRP1;CPNE5;CDKL5
584	gsea	regulation of establishment of planar polarity (GO:0090175)	0.48933	2.22789	0	0.000142987	0.036	39/85	28.09%	PSMB9;PSMB8;PSME2;PSME1;PFN1;PSMB2;PSMD11;CLTC;PRICKLE2;PSMD14;PSMA6;PSME4;PSMA5;PSMB1;PSMB7;CDC42;PSMA3;DACT1;RHOA;PSMD9;PSMA2;DVL3;PSMD13;PSMD3;PSME3;TIAM1;ARRB2;FZD1;WNT1;FZD6;AP2B1;PSMD1;PSMC4;PSMD4;FZD4;RAC1;PSMD2;FZD3;FZD2
585	gsea	regulation of cellular catabolic process (GO:0031329)	0.516169	2.22784	0	0.000142711	0.036	33/63	28.49%	PSAP;IFI16;NUPR1;DRAM1;MAPT;PIP4K2A;SOGA1;PRKN;DAPK1;DRAM2;RPTOR;GPR137B;EP300;ROCK1;GPR137;VPS29;LAMP3;SCARB2;ABL2;LRRK2;PIP4K2B;ABL1;ATM;TRIB3;PIK3R2;USP33;FBXL2;RAB39B;ABCB11;TYSND1;DCAF12;WDR91;USP10
586	gsea	protein localization to Golgi apparatus (GO:0034067)	0.627235	2.2275	0	0.000142436	0.036	16/27	21.25%	GBP5;ARL5A;VPS13C;OPTN;GOLPH3;COG7;GCC2;SORL1;IFT20;TMED10;OBSL1;ARL1;ARFRP1;CSNK1D;ARL5C;VPS13D
587	gsea	positive regulation of protein secretion (GO:0050714)	0.509086	2.22749	0	0.000142162	0.036	27/64	24.31%	TGFB2;ANKRD1;TGFB3;MYO18A;TLR2;ABCG1;MCU;WLS;TREM2;RBP4;EXOC1;GOLPH3;EXPH5;CD2AP;PPIA;BAD;EZR;UNC13B;PSMD9;TLR4;TMED10;NLGN2;ARF6;ACSL4;SOX4;ADAM9;MYOM1
588	gsea	peptidyl-tyrosine phosphorylation (GO:0018108)	0.505796	2.22698	0	0.000141889	0.036	34/65	27.70%	IL15;JAK2;GHR;FYN;SYK;ITK;FER;ERBB2;PTK2;ABI2;EGFR;HCK;INSR;LYN;DYRK1A;PTPN6;IL21;ABL2;ZAP70;LCK;ABI3;ABL1;ABI1;EFEMP1;MAPK3;PTK2B;LEP;TTBK1;CSF1R;EPHA1;DDR2;DDR1;BTK;PIBF1
589	gsea	positive regulation of protein transport (GO:0051222)	0.506866	2.22598	0	0.000145071	0.037	23/63	16.83%	TGFB2;ANKRD1;TGFB3;MYO18A;ATP2C1;PCM1;ABCG1;CNST;ACSL3;TREM2;EXOC1;GOLPH3;EXPH5;CD2AP;PPIA;RAB29;CEP290;RUFY3;EZR;UNC13B;TMED10;VAMP2;TPR
590	gsea	post-translational protein modification (GO:0043687)	0.395657	2.22504	0	0.000144794	0.037	134/327	28.30%	PSMB9;LMO7;APOE;PSMB8;SPP1;CST3;APOL1;HSP90B1;C3;ZBTB16;PSME2;PSME1;TIMP1;FN1;SERPINA1;PSMB2;TULP4;PSMD11;FBXL4;NUB1;ASB18;FBXW4;DCUN1D1;CSF1;RCN1;CP;FBXO30;ASB5;RHBDD1;KLHL2;PDIA6;FBXW7;ASB11;PSMD14;PTP4A2;UBD;DCAF8;STT3B;TGOLN2;TNC;PSMA6;VHL;CUL9;ADAM10;FBXL12;COMMD1;CHM;PSME4;APLP2;CCDC8;ESCO1;FBXL3;RBX1;CCDC22;FEM1B;ASB3;FBXL7;FBXW2;FBXL20;PSMA5;PSMB1;RAB11A;GOLM1;PSMB7;BTRC;MFGE8;PSMA3;ICMT;…
591	gsea	regulation of bone mineralization (GO:0030500)	0.529821	2.22496	0	0.000147958	0.038	21/54	18.57%	SRGN;SLC8A1;BMPR1A;TGFB3;BMPR2;ANO6;P2RX7;ACVR2B;ATP2B1;BMPR1B;ISG15;CCR1;PTN;TMEM119;ADGRV1;TXLNG;ATRAID;CCL3;PTK2B;FGF23;GREM1
592	gsea	regulation of granulocyte chemotaxis (GO:0071622)	0.676782	2.22089	0	0.000164848	0.043	14/19	23.53%	CCL5;MAPK1;JAM3;CSF1;PTK2;CAMK1D;CMKLR1;MDK;THBS1;MAPK3;RARRES2;CXCL17;CSF1R;AKIRIN1
593	gsea	regulation of macrophage differentiation (GO:0045649)	0.71886	2.22085	0	0.000164535	0.043	6/15	8.55%	PRKCA;C1QC;ADIPOQ;CSF1;ID2;CASP8
594	gsea	ERAD pathway (GO:0036503)	0.48265	2.22083	0	0.000164222	0.043	39/85	24.62%	HSP90B1;TRIM25;MAN1A1;NPLOC4;RHBDD1;PRKN;HSPA5;DERL3;EDEM1;STT3B;DNAJB14;ANKZF1;UBE2J1;UBE2J2;SGTB;SEL1L;ECPAS;RNF103;RNF175;FBXO17;JKAMP;FBXO27;UBQLN1;SEC61B;UGGT2;POMT2;FBXO6;UBE4A;FBXO44;UGGT1;DNAJB2;UFD1;DNAJC10;ERLEC1;UBXN4;UBE2G2;AMFR;UBE4B;MAN1B1
595	gsea	calcium ion transmembrane transport (GO:0070588)	0.479196	2.22057	0	0.000163911	0.043	23/84	14.18%	RYR3;SLC8A1;SLC24A3;PKD2;ATP2C1;SLC8A3;ATP2B4;ANO6;CACNA2D1;TMEM165;MCU;P2RX7;ATP2B1;MICU1;SPG7;MCOLN2;TRPV2;TRPC4AP;SLC8A2;MCUB;CACNA2D4;SLC24A2;TRPM2
596	gsea	proteasome-mediated ubiquitin-dependent protein catabolic process (GO:0043161)	0.403284	2.22039	0	0.000163602	0.043	168/316	38.98%	PSMB9;PSMB8;HSP90B1;UBE2G1;PSME2;NEDD4L;PSME1;RAD23B;IFI27;PSMB2;TBL1XR1;PSMD11;FBXL4;TRIM25;UBR1;MAN1A1;NPLOC4;ANAPC10;FBXW4;HECW2;RBCK1;PRKN;HSPA5;FBXW7;DERL3;EDEM1;UBE2E1;PSMD14;RNF122;STT3B;UBXN2A;DNAJB14;RB1;ANKZF1;PSMA6;UBE2J1;NSFL1C;FBXO38;FBXL12;HUWE1;UBE2J2;KCTD13;PSME4;CLOCK;UBR3;NFE2L2;SGTB;PPP2R5C;FBXL3;RBX1;FEM1B;FBXL7;FBXL20;PSMA5;SEL1L;PSMB1;ECPAS;FBXO45;PML;CDC20;CTNNB1;CDC27;PSMB…
597	gsea	negative regulation of programmed cell death (GO:0043069)	0.390779	2.2191	0	0.000166695	0.044	151/352	29.20%	CD74;LAPTM5;HSP90B1;MMP9;PTMA;CD44;IFIT3;TNFAIP8;NCKAP1L;ANXA1;MALT1;BIRC3;MYO18A;EVI2B;NUPR1;TXNDC5;SETX;XIAP;RPS6KA3;CCND2;CBL;CAPN3;FAS;HIPK3;CTSH;CFLAR;USP47;ARL6IP1;AHI1;FLNA;SEMA4D;MAP4K4;MIF;ERC1;ANXA5;RHBDD1;CD28;PPT1;BIRC6;IFI6;LTK;NAA15;HSPA5;ANXA4;RPS6KA1;YWHAZ;LTF;BID;CFL1;PTK2;TMBIM4;PRKAA1;PAK2;AKT2;LEF1;GSK3B;IL7;TREM2;PRELID1;VHL;EGFR;RIPK2;ADAM10;UBE2O;HCK;GOLPH3;PSEN1;UBE2Z;MCL1…
598	gsea	positive regulation of leukocyte activation (GO:0002696)	0.702043	2.21865	0	0.000169776	0.045	9/17	13.92%	CD2;CD226;NECTIN2;CLEC7A;CEBPA;CLEC4D;LBP;THBS1;TLR4
599	gsea	positive regulation of TOR signaling (GO:0032008)	0.573074	2.21741	0	0.000172846	0.046	16/39	15.01%	RICTOR;NCKAP1L;FNIP1;SIK3;PIK3CA;CLEC16A;TREM2;FLCN;RPTOR;GOLPH3;GPR137B;GPR137;KLHL22;MIOS;RHEB;WDR59
600	gsea	negative regulation of cell projection organization (GO:0031345)	0.539233	2.2169	0	0.000172522	0.046	22/47	24.10%	APOE;SPOCK1;FYN;DENND5A;RAPGEF2;ITM2C;PRNP;PTPRS;STX1B;DPYSL3;PTEN;RAB29;STMN2;PTPRO;SPRY3;CBFA2T2;MINAR1;RTN4RL1;YWHAH;GFI1;MT3;HDAC2
601	gsea	phosphatidylinositol phosphate biosynthetic process (GO:0046854)	0.552957	2.21532	0	0.000175576	0.047	20/41	21.05%	FAM126A;SMG1;PIK3CG;PIP4K2A;PIK3CA;PIK3R3;EFR3A;SOCS4;IP6K2;IP6K1;TTC7B;ITPKA;SOCS1;PIP4K2B;SOCS7;PI4K2B;PIK3CD;FAM126B;SOCS5;PIK3R2
602	gsea	protein K48-linked ubiquitination (GO:0070936)	0.542655	2.21489	0	0.000178617	0.048	32/55	27.79%	UBE2G1;NEDD4L;DTX3L;UBR5;IFI27;UBE2E3;RNF115;UBE2E2;RNF146;UBE2Q2;TNFAIP3;ARIH2;RNF6;PRKN;UBE2E1;FBXO38;RBX1;TOPORS;RFFL;UBE2D2;HACE1;TTC3;UBE3A;SKP2;UBE2C;UBE2R2;UBE2G2;AMFR;KLHL3;UBE2K;UBE2A;RNF5
603	gsea	positive regulation of transferase activity (GO:0051347)	0.429062	2.21487	0	0.000178284	0.048	50/141	27.09%	CD74;HLA-DRB1;PLAAT4;MUSK;MAPK1;ADIPOQ;DTX3L;HMBOX1;DCUN1D1;ERBB3;ERBB2;LTK;FBXW7;PABPN1;ROR1;PTGES3;TREM2;LMTK2;EGFR;HNRNPA2B1;TNKS;CD4;INSR;SORL1;CTNNB1;SERINC1;NEK7;TOPORS;CD200;ARRDC4;RFC3;NTRK2;EPHA7;MAPK3;RFC2;UBE2N;GREM1;MET;RYK;TRIB3;MAPKAPK5;EPHB4;CSF1R;EPHB3;MAP3K4;EPHA1;DDR2;NBN;WRAP53;DDR1
604	gsea	endocytic recycling (GO:0032456)	0.535913	2.21259	0	0.000184667	0.05	26/52	27.00%	ARL4C;EPS15;SNX27;CMTM6;MICALL2;RAB11FIP3;VPS35;LMTK2;CCDC22;ANKRD50;EIPR1;VPS53;RAB14;VPS29;KIAA1109;VPS26A;EHD1;SNF8;ARF6;DENND1A;RAB7A;EHD4;VPS51;VPS39;DENND1C;RAB13
605	gsea	lipid transport (GO:0006869)	0.459907	2.2111	0	0.000184324	0.05	32/103	19.47%	ABCA1;APOE;ABCA5;ABCA9;OSBPL8;NPC2;APOL2;ABCA10;ABCD2;ABCA6;SLCO2B1;ABCC4;ABCG1;SLC25A17;UGCG;GM2A;ABCA7;NCOA2;OSBP;NCOA1;PRELID1;LBP;SLCO3A1;PRELID3B;ABCA12;SCARB1;OSBPL2;SLC27A4;LDLR;SLC10A5;SLC27A3;ABCA2
606	gsea	cellular response to organic substance (GO:0071310)	0.457668	2.21101	0	0.000183982	0.05	43/113	19.51%	CCL5;IL1RAPL1;BMPR1A;GHR;STAT3;CXCR4;HCLS1;BMPR2;PTPN11;CYP1B1;NOS1;ACVR2B;CASP1;ERBB2;NFAT5;CCL2;PTPN13;MAP2K5;BMPR1B;LEF1;PTPN7;NCOA2;NCOA1;AKAP6;DPYSL3;TBK1;IL1B;RPS6KB1;PTPN6;TGFBR2;CTNNB1;IL1RL2;STAT5B;TRAF6;RHOA;PTPN4;MME;IL18R1;CPNE3;LRRK2;CCL3;TIPARP;ARL6IP5
607	gsea	protein K63-linked ubiquitination (GO:0070534)	0.562641	2.21058	0	0.00018698	0.051	20/41	19.90%	UBE2G1;TRIM56;UBE2E3;RNF115;UBE2E2;TRIM21;TRAF5;ARIH2;PRKN;UBE2O;TRIM5;TRAF6;UBE2V2;TRAF3;TRAF1;ZFP91;RNF135;WWP2;UBE2N;UBE2S
608	gsea	extracellular matrix disassembly (GO:0022617)	0.54048	2.21032	0	0.000186635	0.051	18/53	23.72%	CTSS;LCP1;MMP9;CD44;TIMP1;MMP12;CTSK;CAPG;ADAM10;TPSAB1;CAPN2;LAMC1;MMP14;MMP16;MMP7;GSN;TLL1;KIF9
609	gsea	response to ATP (GO:0033198)	0.696153	2.2102	0	0.00018629	0.051	5/18	7.23%	RYR3;HSP90B1;P2RX7;P2RY12;P2RY11
610	gsea	regulation of protein localization to nucleus (GO:1900180)	0.547893	2.2098	0	0.000189268	0.052	13/43	13.00%	PARP9;WWTR1;YAP1;ILRUN;DTX3L;PYHIN1;OTUD7B;LILRB4;LATS1;GSK3B;FLCN;LATS2;MFHAS1
611	gsea	regulation of telomere maintenance via telomerase (GO:0032210)	0.533958	2.20844	0	0.000192234	0.052	30/51	35.06%	MAPK1;XRN1;HMBOX1;DCP2;CCT8;SMG6;TNKS;TNKS2;TERF2;HNRNPU;CTNNB1;CCT6A;NEK7;EXOSC10;HNRNPA1;FBXO4;ATM;MAPK3;MAPKAPK5;NAT10;MAP3K4;TERF1;CCT5;CTC1;CCT7;NAF1;STN1;AURKB;XRCC5;SRC
612	gsea	Wnt signaling pathway, planar cell polarity pathway (GO:0060071)	0.485901	2.2083	0	0.00019519	0.053	39/84	28.09%	PSMB9;PSMB8;PSME2;PSME1;PFN1;PSMB2;PSMD11;CLTC;PRICKLE2;PSMD14;PSMA6;PSME4;PSMA5;PSMB1;PSMB7;CDC42;PSMA3;RHOA;PSMD9;PSMA2;DVL3;PSMD13;PSMD3;PSME3;TIAM1;ARRB2;RYK;FZD1;WNT1;FZD6;AP2B1;PSMD1;PSMC4;PSMD4;FZD4;RAC1;PSMD2;FZD3;FZD2
613	gsea	regulation of cysteine-type endopeptidase activity involved in apoptotic process (GO:0043281)	0.482885	2.2075	0	0.000201437	0.055	43/83	26.50%	CD44;SYK;MALT1;FNIP1;XIAP;RPS6KA3;TNFSF10;USP47;ARL6IP1;PYCARD;CASP1;DNAJB6;IFI6;CTSD;RPS6KA1;MAP2K5;DAPK1;CLEC7A;YWHAE;PDCD6;BCL10;DDX3X;CARD8;NAIP;THBS1;SNCA;BAD;NOD1;LAMP3;REST;NLRP3;PMAIP1;EPHA7;NLRP2;ARL6IP5;NGFR;SIRT1;HGF;RAF1;MAP3K5;MT3;PAX2;CARD16
614	gsea	protein catabolic process (GO:0030163)	0.505598	2.20714	0	0.000204365	0.056	26/59	25.10%	APOE;UBE2G1;CAPN3;ADAMTS9;PPT1;PRKN;ATE1;CTSD;MANBA;STT3B;DENND3;CHEK2;MTOR;FBXO17;FBXO27;TPP1;FBXO6;FBXO44;PMAIP1;NEU4;IDE;RIPK1;DDI2;UBE2G2;NGLY1;LRSAM1
615	gsea	positive regulation of protein metabolic process (GO:0051247)	0.450289	2.20679	0	0.000203992	0.056	40/111	20.95%	APOE;DDX58;CLU;NEDD4L;CD86;CSF1;TNFAIP3;HECW2;ASB5;PRKN;MAP2K5;ASB11;RASGRP1;SEC22B;GSK3B;ROCK2;HUWE1;IL12B;MTPN;IL23R;PSEN1;CD80;NSF;IL1B;BCL10;SORL1;BARD1;DACT1;NFKBIA;STX5;WWP2;AREL1;TIPARP;SNF8;GBA;HACE1;APC;IDE;ABCA2;RAB1A
616	gsea	calcium-mediated signaling (GO:0019722)	0.475555	2.2064	0	0.00020362	0.056	41/98	27.45%	PTPRC;SLC8A1;VCAM1;PLCE1;CXCR4;SLC9A1;NUDT4;PPP3CB;MCTP1;MCU;CCR2;CCR5;RCAN1;P2RX7;PLCG2;PRNP;PRKAA1;CXCR3;P2RY12;P2RY11;EGFR;CCR1;RCAN2;PPP3CC;TRPM2;CCR4;LRRK2;CCL3;LAT2;CCR8;ANK2;XCR1;RYR2;SELP;PPP1R9B;ADGRL1;IRGM;RCAN3;STIMATE;BTK;PPP3CA
617	gsea	cellular response to epidermal growth factor stimulus (GO:0071364)	0.617212	2.20588	0	0.000206528	0.057	10/27	15.20%	EEF1A1;IQGAP1;GAREM1;PTPN11;ERBB2;EGFR;DUSP22;STAT5B;ZFP36L1;SNAI2
618	gsea	regulation of cellular amino acid metabolic process (GO:0006521)	0.539125	2.20536	0	0.000209426	0.058	24/52	26.80%	PSMB9;PSMB8;PSME2;PSME1;PSMB2;PSMD11;PSMD14;PSMA6;PSME4;PSMA5;PSMB1;PSMB7;PSMA3;PSMD9;AZIN1;PSMA2;PSMD13;PSMD3;PSME3;PSMD1;PSMC4;PSMD4;PSMD2;NQO1
619	gsea	cellular component disassembly (GO:0022411)	0.538458	2.20515	0	0.000209046	0.058	19/53	23.72%	CTSS;LCP1;MMP9;CD44;TIMP1;MMP12;CTSK;CAPG;ADAM10;TPSAB1;CAPN2;LAMC1;MMP14;MMP16;MMP7;DYRK3;GSN;TLL1;KIF9
620	gsea	positive regulation of protein serine/threonine kinase activity (GO:0071902)	0.454042	2.2046	0	0.000208668	0.058	45/105	29.22%	EGF;ADIPOQ;PKD2;PPP2CA;RAPGEF2;CCND2;PIK3CG;ATP2B4;CCND3;MAPRE3;RALB;PIK3R5;ERBB2;LTF;RASGRP1;IFNG;DIPK2A;EGFR;PDGFC;RPTOR;NOD2;IL1B;SLC8A2;DDX3X;ADAM17;SNCA;CCND1;RHOA;CD24;CCNY;LRRK2;ROBO1;SIRT1;CSF1R;PROX1;RGCC;PKD1;CD40;IRGM;ADRA2A;ETAA1;SYAP1;CALM2;TCL1A;S100A12
621	gsea	epiboly involved in wound healing (GO:0090505)	0.72945	2.20401	0	0.000208292	0.058	5/16	7.21%	LCP1;CD44;FLNA;MRTFA;ARHGAP35
622	gsea	N-glycan processing (GO:0006491)	0.689083	2.20371	0	0.000207916	0.058	7/18	7.15%	ST8SIA4;ST8SIA1;MAN1A2;MAN2A1;MAN1A1;GANC;FUT8
623	gsea	regulation of B cell differentiation (GO:0045577)	0.706134	2.20353	0	0.000207542	0.058	12/18	19.93%	IKZF3;NCKAP1L;SYK;IL4I1;SLAMF8;ID2;FCRL3;ZFP36L1;MMP14;CD27;ZFP36L2;XBP1
624	gsea	regulation of membrane protein ectodomain proteolysis (GO:0051043)	0.650463	2.20288	0.00233645	0.000210407	0.059	10/22	15.23%	APOE;TIMP1;TNFRSF1B;PTPN3;IFNG;NRDC;IL1B;ROCK1;SH3D19;GPLD1
625	gsea	negative regulation of cytokine production involved in immune response (GO:0002719)	0.71239	2.20278	0	0.00021003	0.059	4/16	4.88%	HLA-F;TGFB2;TGFB3;LILRB4
626	gsea	T cell migration (GO:0072678)	0.702595	2.20238	0	0.000209654	0.059	11/17	18.55%	CXCL10;CXCL11;PIK3CG;GPR183;XG;MSN;MYO1G;CXCL16;ZAP70;CCL3;PIK3CD
627	gsea	negative regulation of cellular metabolic process (GO:0031324)	0.578042	2.20198	0	0.00020928	0.059	16/34	19.47%	APOE;SDCBP;BTN2A2;OPTN;PRKN;MTMR2;ANKRD13A;TRAT1;TRAP1;ATXN2;LRPAP1;ANKRD13D;NFKB1;ITGAV;AATF;ABCA2
628	gsea	cortical actin cytoskeleton organization (GO:0030866)	0.670161	2.20175	0	0.000208907	0.059	9/20	14.11%	LCP1;PLEK;NCKAP1L;DLG1;FHOD3;ROCK2;ROCK1;FMNL1;FMNL2
629	gsea	protein O-linked glycosylation (GO:0006493)	0.451175	2.19942	0	0.000221368	0.061	42/92	28.29%	OGT;GALNT2;B4GALT5;B3GALNT2;GALNT7;B3GNT5;C1GALT1;GALNT11;ST6GALNAC2;GALNT14;TET2;GXYLT2;GALNT18;GALNT15;MUC20;GALNT10;PLOD1;LARGE1;GALNT1;TET1;TMTC2;GALNT9;XXYLT1;SDF2L1;GCNT1;EOGT;ST6GAL1;GALNT6;POMT1;MGAT5B;POMT2;GXYLT1;POFUT2;GALNT13;B3GNT3;DPM1;PLOD3;B3GNT7;GALNT5;B3GNT8;MUC7;GALNT3
630	gsea	regulation of neurogenesis (GO:0050767)	0.51362	2.19917	0	0.000220975	0.061	22/55	22.30%	B2M;YAP1;NAP1L1;DOCK7;PCM1;IFNG;HEY2;APPL2;IL1B;SORL1;ASCL2;CTNNB1;REST;MME;LIG4;ARNTL;YTHDF2;HES2;HOOK3;HEYL;NUMBL;HMGB2
631	gsea	cellular component assembly (GO:0022607)	0.398002	2.1991	0	0.000220583	0.061	96/250	28.25%	CD74;JCHAIN;LCP1;ANK3;PARD3;ACTB;YAP1;WIPF1;AIF1;NCKAP1L;RTN3;MNAT1;CD3G;TAPBP;RHOH;CAPN3;LIMA1;FAS;TEAD1;ARL6IP1;FLNA;CD3E;NAPG;YWHAZ;SPG7;GAS8;CD247;CAPG;SLC9A3R1;REPS2;CD2AP;DPYSL3;KMT2A;KIFAP3;PPIH;PICALM;MITF;BAIAP2L2;PML;CEP290;CDC42;WASL;RAC2;NEDD9;EZR;VASP;MYO9A;RHOA;PEX14;SYCP2;CAPZA1;LIMS1;IL2RB;CORO1B;KNTC1;RSPH1;SKAP2;TRAF1;LAMC1;VAMP2;NLGN2;MDM4;YTHDF1;LPXN;RHOD;PTK2B;QRICH2;PARVA;AP…
632	gsea	regulation of tissue remodeling (GO:0034103)	0.707215	2.19863	0	0.000220192	0.061	7/18	13.08%	RUNX1;IL15;CST3;GPNMB;IL12B;MDK;IL21
633	gsea	positive regulation of Ras protein signal transduction (GO:0046579)	0.500022	2.19804	0	0.000219803	0.061	21/59	21.81%	MAPRE2;ERBIN;JAK2;GPR174;P2RY10;PIK3CG;MAP4K4;F11R;RASGRP1;GPR65;LYN;ALS2;NOTCH2;NET1;VAV1;SHOC2;LRRD1;ROBO1;EPOR;GPR35;LPAR4
634	gsea	regulation of regulatory T cell differentiation (GO:0045589)	0.632461	2.19783	0	0.000219416	0.061	14/25	15.10%	RUNX1;IRF1;LILRB4;IL4I1;LILRB2;CR1;IFNG;DUSP10;MDK;HLA-G;SOCS1;KAT2A;BCL6;LAG3
635	gsea	regulation of endopeptidase activity (GO:0052548)	0.525505	2.19735	0	0.000222204	0.062	19/57	14.92%	PSMB9;PSMB8;SPOCK1;PSME2;PSME1;BIRC3;TIMP1;SERPINA1;SERPINI1;PRELID1;SERPINI2;SERPING1;NRDC;PICALM;SERPINB9;PSMA3;APH1A;SERPINB1;SPOCK2
636	gsea	extracellular matrix organization (GO:0030198)	0.399285	2.19719	0	0.000221813	0.062	93/273	28.32%	CTSS;LCP1;ITGB2;ICAM1;COL21A1;TGFB2;SPP1;ITGA4;MMP9;DST;VCAM1;CD44;TIMP1;FN1;POSTN;FLRT2;COL19A1;MMP12;TGFBI;P3H2;ADAMTS1;ST7;ITGAM;CYP1B1;BGN;JAM3;ADAMTS9;NF1;COL23A1;CTSK;PPIB;ADAM12;LOXL4;F11R;SH3PXD2A;CAPG;ADAMTS6;COL14A1;TNC;LOXL1;ADAM10;ITGA3;COLQ;RECK;PLOD1;COL13A1;P4HA1;COLGALT2;GFOD2;TPSAB1;NPNT;THBS1;ICAM3;ITGA5;CAPN2;CD47;ITGB1;ADAMTS7;LAMC1;SPOCK2;COL7A1;ICAM2;MMP14;ITGAX;ICAM4;ITGAV;…
637	gsea	protein glycosylation (GO:0006486)	0.436682	2.1962	0	0.000227751	0.063	51/123	25.43%	ST8SIA4;ST8SIA1;OGT;GALNT2;GCNT2;B4GALT5;TMEM165;B3GALNT2;GALNT7;B3GNT5;ST6GALNAC2;TET2;COG3;ST3GAL6;FUT8;STT3B;GALNT18;MGAT5;COG7;GALNT10;PLOD1;SERP1;LARGE1;GALNT1;SERP2;TET1;GALNT9;ST8SIA2;GAL3ST1;EOGT;TUSC3;GALNT6;POMT1;RPN1;MGAT5B;POMT2;ALG6;GFPT1;SLC39A8;PMM2;ALG2;STT3A;B3GNT3;ALG9;FUT10;B4GALT7;DPM1;ALG8;PMM1;PLOD3;B3GNT7
638	gsea	regulation of cellular protein localization (GO:1903827)	0.541221	2.19576	0	0.000227352	0.063	15/43	19.47%	EGF;LCP1;MAPT;RALB;MAP1A;PRKAA1;GPC6;MAP2;CTNNB1;GPC4;SETD2;DVL3;SPIDR;VCPIP1;ABCA2
639	gsea	positive regulation of cysteine-type endopeptidase activity (GO:2001056)	0.512627	2.19436	0	0.000236411	0.066	32/59	22.84%	FYN;IFI16;SYK;MALT1;TNFSF10;ASPH;PYCARD;CASP1;CTSD;DAPK1;CLEC7A;RIPK2;CASP8;PDCD6;CYFIP2;AIM2;BCL10;DDX3X;CARD8;BAD;NOD1;REST;PERP;NLRP3;PMAIP1;MEFV;NLRP2;LGMN;ARL6IP5;TTBK1;SIRT1;MAP3K5
640	gsea	negative regulation of binding (GO:0051100)	0.475426	2.19312	0	0.000235998	0.066	42/83	26.50%	SP100;CTSZ;ACTB;JAK2;IFI16;ILRUN;GZMA;NES;IFIT2;TMC8;RALB;LEF1;GSK3B;HABP4;CDKN1A;ITGB1BP1;ROCK1;SORL1;GTPBP4;LRPAP1;BTAF1;PRKCD;DDX11;DACT1;PEX14;SMO;TMBIM6;NFKBIA;LRRK2;IFIT1;DAB2;DNAJB2;SYMPK;CPNE1;SUMO1;TTBK1;USP33;SLPI;MITD1;BAX;RSF1;CARD16
641	gsea	negative regulation of receptor-mediated endocytosis (GO:0048261)	0.642566	2.19239	0	0.000235587	0.066	13/22	19.47%	APOC1;ADIPOQ;SDCBP;MTMR2;ANKRD13A;ATXN2;PSEN1;PICALM;LRPAP1;ANKRD13D;ITGAV;ARF6;ABCA2
642	gsea	regulation of endocytosis (GO:0030100)	0.507382	2.19218	0	0.000235177	0.066	30/60	28.35%	APOE;NEDD4L;CCL19;RUBCN;MCTP1;ZFYVE16;PRKD1;MTMR2;LGALS3;RUFY2;ABCA7;PICALM;ROCK1;ARFGAP1;LRPAP1;SNCA;SYT11;ABL2;RAB5C;ABL1;LRP1;DAB2;CBLL1;STON2;RIT2;RAB5A;LRSAM1;RUFY1;LILRB1;HIP1R
643	gsea	regulation of microtubule-based process (GO:0032886)	0.567943	2.19137	0	0.000234769	0.066	19/36	18.59%	MAPT;CLASP1;CYLD;ERBB2;TAOK1;EFNA5;PRKAA1;GSK3B;MAP6;TRAF3IP1;CDK2AP2;MEMO1;CLASP2;ROCK1;ATF5;MACF1;MARK2;TPPP;APC
644	gsea	antibacterial humoral response (GO:0019731)	0.704763	2.18958	0	0.000237487	0.067	5/20	5.55%	HLA-A;JCHAIN;HLA-E;RNASE6;LTF
645	gsea	endoplasmic reticulum to Golgi vesicle-mediated transport (GO:0006888)	0.422521	2.18893	0	0.000237076	0.067	97/174	38.07%	CTSZ;ANK3;SERPINA1;COG6;ATL2;TRAPPC6B;SEC24D;COG5;VAPA;SPTAN1;CTSC;AREG;SEC16B;SEC22B;HYOU1;TMED3;COG3;TBC1D20;BCAP29;TMED6;SPTBN4;LMAN1;PDCD6;COG7;NSF;ARCN1;STX17;COPG1;SAR1A;RAB29;ATL3;TICAM2;VTI1A;LMAN2;ARFGAP1;DYNC1H1;DYNC1LI2;TMED2;CAPZA1;CNIH3;TMED10;ACTR1A;TMED9;DYNC1I1;ACTR10;SPTB;COL7A1;PREB;TRAPPC2;STX5;DYNC1I2;VAMP4;GOPC;COPA;KDELR1;PEF1;CNIH1;GOSR2;RAB1A;ANK2;ERGIC1;GRIA1;FOLR1;TRAPPC…
646	gsea	regulation of actin filament polymerization (GO:0030833)	0.486801	2.18512	0	0.000252237	0.072	22/67	19.21%	SSH2;COTL1;NCKAP1L;HCLS1;PFN1;FER;PYCARD;ARFGEF1;LATS1;FCHSD2;HCK;MTPN;PFN2;CTTN;CDC42EP3;BAIAP2L2;NCK2;PRKCD;VASP;PTK2B;PRKCE;ARF6
647	gsea	stem cell differentiation (GO:0048863)	0.572989	2.18435	0	0.000258019	0.073	8/34	13.61%	PTPRC;TGFB2;PSMD11;BATF;MTF2;ACE;EPOP;SETD2
648	gsea	T cell differentiation (GO:0030217)	0.558445	2.18368	0	0.000260678	0.074	24/39	27.92%	PTPRC;SOX13;ANXA1;RHOH;MR1;FCER1G;PTPN22;CD28;CD8A;CD4;ADAM17;ZFP36L1;ZAP70;LCK;LIG4;PIK3CD;LEP;ZFP36L2;SOX4;LFNG;GLI3;LEPR;FADD;NHEJ1
649	gsea	negative regulation of neuron differentiation (GO:0045665)	0.689989	2.18313	0	0.00026023	0.074	5/17	13.62%	B2M;CALR;GSK3B;EIF2AK4;REST
650	gsea	positive regulation of growth (GO:0045927)	0.509036	2.18269	0	0.000259784	0.074	30/61	26.72%	TGFB2;SDCBP;RPS6KA3;USP47;ADNP2;ERBB2;RPS6KA1;S100A9;EGFR;ADAM10;INSR;AKAP6;RPTOR;MTPN;CXCL16;DDX3X;ADAM17;CDC42;KLHL22;SUPV3L1;S100A8;BCL2;MMP14;LEP;EXOSC2;CDKN2AIP;INO80;SLC44A4;SFRP1;PLCB1
651	gsea	positive regulation of cellular catabolic process (GO:0031331)	0.428859	2.18249	0	0.000259339	0.074	52/136	21.63%	TRIM38;LAPTM5;APOE;ZC3HAV1;DTX3L;TNFRSF1B;ABCD2;TRIM22;MOV10;TRIM21;P2RX7;OPTN;TRIM14;PRKD1;RC3H1;VGLL4;MSN;PRKAA1;DAPK1;IFNG;AKT2;VPS35;GSK3B;FLCN;INSR;PSEN1;NRDC;CNOT8;IL1B;TRIM5;ROCK1;MTDH;SH3BP4;SH3D19;SNCA;PRKCD;DACT1;BAD;EZR;ATF6;SUPV3L1;GPLD1;LIN28B;LRRK2;MEFV;TRIM34;PIM2;PTTG1IP;TRIM8;MID2;PNPT1;PFKFB3
652	gsea	cell-matrix adhesion (GO:0007160)	0.458735	2.18225	0	0.000261978	0.075	39/94	28.32%	ITGB2;ITGA4;VCAM1;CD96;CD44;FN1;PTPRK;PIP5K1A;CD63;ADAMTS9;ACTN1;ITGA3;ITGB1BP1;THBS3;COL13A1;CTTN;EMILIN1;NPNT;PEAK1;OTOA;ARHGEF7;THY1;ITGB1;RHOD;TIAM1;PPFIA2;ITGAV;SIGLEC1;ITGBL1;VTN;ADAM9;PKD1;TMEM8B;RAC1;PPFIA1;DDR1;PARVG;TSC1;ITGB8
653	gsea	positive regulation of osteoblast differentiation (GO:0045669)	0.547597	2.18006	0	0.000267685	0.077	20/42	27.63%	WWTR1;YAP1;BMPR1A;TP63;BMPR2;ACVR2B;PRKD1;LTF;BMPR1B;IL6R;TMEM119;NPNT;ATRAID;ATP6AP1;HGF;ZHX3;DDR2;FBXO5;SOX11;FFAR4
654	gsea	positive regulation of stress-activated MAPK cascade (GO:0032874)	0.462885	2.17923	0	0.000273372	0.078	39/95	24.12%	TGFB2;SDCBP;CCL19;NCF1;SLAMF1;EDA2R;TRAF5;PYCARD;TAOK3;ANKRD6;MTURN;TAOK1;TNFRSF19;RASGRP1;HIPK2;FCGR2B;SASH1;NOD2;IL1B;RASSF2;DUSP22;TRAF6;MFHAS1;SH3RF2;TRAF3;TRAF1;PTK2B;GADD45A;EIF2AK2;CD27;RIPK1;LEP;ARL6IP5;TRAF4;PJA2;IL26;MAP3K5;MID1;MAP3K4
655	gsea	cellular response to organic cyclic compound (GO:0071407)	0.431361	2.17893	0	0.000272907	0.078	58/140	26.59%	RYR3;SPP1;ACTB;CCL5;HSP90B1;AHR;RORA;NRIP1;PKD2;RAPGEF2;CYP1B1;GNG2;ATP1A1;P2RX7;CCL2;MSN;GNB1;EPG5;P2RY12;P2RY11;ROCK2;EGFR;CASP7;AKAP6;GOLPH3;IMPACT;IL1B;HRH1;CTNNB1;AQP9;P2RY6;INSIG1;EZR;TFPI;CASP3;ZFP36L1;RAP1B;TRPM2;ADCY8;ESR1;BLM;LRRK2;SPIDR;CCL3;TIPARP;ARL6IP5;ADTRP;TRPV1;FOLR1;GABRG2;GPBAR1;LARP1;CTNNA1;RAP1A;HCN3;SFRP1;POU4F1;ADCY1
656	gsea	negative regulation of response to biotic stimulus (GO:0002832)	0.614932	2.17884	0	0.000272444	0.078	19/29	29.24%	IFI16;NMI;ILRUN;PPM1B;TRIM21;TRAFD1;TNFAIP3;LTF;TRAF3IP1;CARD8;DHX58;IRAK3;NFKBIL1;SIGIRR;CARD16;LYAR;LILRA2;MAPKBP1;ACOD1
657	gsea	microvillus assembly (GO:0030033)	0.734401	2.17746	0	0.00028115	0.08	11/15	14.17%	RAPGEF2;FXYD5;MAP4K4;TNIK;SLC9A3R1;STK26;RAP2C;RAP2B;EZR;RAPGEF6;RAP1B
658	gsea	positive regulation of toll-like receptor signaling pathway (GO:0034123)	0.627329	2.17732	0	0.000280674	0.08	13/25	13.00%	RSAD2;CYBA;TLR2;TLR1;PTPN22;LTF;TLR3;NINJ1;LBP;TICAM2;DDX3X;IFI35;MFHAS1
659	gsea	homophilic cell adhesion via plasma membrane adhesion molecules (GO:0007156)	0.50394	2.17729	0	0.0002802	0.08	18/56	17.51%	IGFN1;IGSF11;NEXN;CD84;EMB;NECTIN2;PLXNB2;PTPRM;MYPN;AMIGO2;KIRREL3;ITGB1;CADM3;OBSL1;CDH2;SDK2;ROBO1;SDK1
660	gsea	ATP-dependent chromatin remodeling (GO:0043044)	0.552113	2.1772	0	0.000279727	0.08	23/42	28.16%	ACTB;ARID1B;GATAD2B;SMARCC1;CECR2;VPS72;SMARCAD1;CHD4;SMARCA4;NASP;PBRM1;SMARCB1;CHD8;SMARCE1;MBD3;INO80B;SPTY2D1;HDAC2;INO80;SMARCC2;ACTR5;SMARCA2;RBBP4
661	gsea	regulation of mononuclear cell migration (GO:0071675)	0.637497	2.1767	0	0.000282292	0.081	17/22	23.53%	CCL5;AIF1;MAPK1;CSF1;LGALS3;PTK2;MSN;LYN;STK10;CMKLR1;MDK;THBS1;MAPK3;RARRES2;CXCL17;CSF1R;AKIRIN1
662	gsea	negative regulation of actin filament polymerization (GO:0030837)	0.652303	2.1766	0	0.000281817	0.081	7/23	12.04%	TMSB4X;TMSB10;SSH2;PFN1;ARFGEF1;PFN2;PRKCD
663	gsea	regulation of programmed necrotic cell death (GO:0062098)	0.676395	2.17614	0	0.00028437	0.082	8/20	8.55%	BIRC3;OGT;NUPR1;SDCBP;CFLAR;CYLD;ASAH1;CASP8
664	gsea	negative regulation of interferon-gamma production (GO:0032689)	0.649165	2.17514	0	0.000292954	0.084	9/25	13.92%	HLA-DRB1;LAPTM5;LILRB4;CR1;PRNP;LGALS9;PDCD1LG2;CD274;TLR4
665	gsea	positive regulation of cell-substrate adhesion (GO:0010811)	0.500164	2.17487	0	0.000292464	0.084	30/65	26.24%	SKAP1;JAK2;S100A10;UTRN;RSU1;PLEKHA2;FN1;FLNA;DOCK1;CSF1;CALR;CD3E;CDK6;GSK3B;MDK;NPNT;CDC42;NEDD9;ARHGEF7;DOCK5;LIMS1;CRK;ABL1;PTK2B;RAC3;CCL28;MYADM;EPHA1;RAC1;SFRP1
666	gsea	ubiquitin-dependent ERAD pathway (GO:0030433)	0.487979	2.17396	0	0.000297996	0.086	33/71	24.62%	HSP90B1;TRIM25;MAN1A1;NPLOC4;HSPA5;DERL3;EDEM1;STT3B;DNAJB14;ANKZF1;UBE2J1;UBE2J2;SGTB;SEL1L;ECPAS;RNF103;RNF175;FBXO17;JKAMP;FBXO27;UBQLN1;SEC61B;FBXO6;UBE4A;FBXO44;DNAJB2;UFD1;DNAJC10;UBXN4;UBE2G2;AMFR;UBE4B;MAN1B1
667	gsea	actin filament bundle assembly (GO:0051017)	0.5635	2.17356	0	0.000303509	0.088	12/33	23.17%	LCP1;HSP90B1;AIF1;LIMA1;DPYSL3;BAIAP2L2;NEDD9;EZR;CORO1B;RHOD;AIF1L;ADD1
668	gsea	hemopoiesis (GO:0030097)	0.470097	2.17341	0	0.000303004	0.088	35/90	22.43%	PTPRC;RUNX1;TGFB2;PLEK;ZBTB16;IFI16;TOX;ETV6;PRRC2C;ARIH2;SNRK;PRKX;TET2;RTKN2;SELPLG;PLD4;FLCN;CEBPA;RUNX3;KMT2A;NOTCH2;TGFBR2;FLT3LG;KIRREL3;HIPK1;ZNF160;LCK;SH2B3;CDK13;YTHDF2;ZFP36L2;MIXL1;JAG1;CSF1R;FUT10
669	gsea	regulation of autophagy (GO:0010506)	0.401314	2.17314	0	0.000302501	0.088	112/224	35.48%	EEF1A1;TRIM38;PSAP;IFI16;SREBF1;STAT3;NUPR1;DRAM1;MAPT;ATP6V0A1;RUBCN;PIP4K2A;TRIM22;TRIM21;IL10RA;SOGA1;PTPN22;OPTN;TRIM14;PRKD1;PRKN;SREBF2;ATP6V0E1;FBXW7;PRKAA1;DAPK1;IFNG;VPS35;GSK3B;TREM2;EXOC1;SNX5;FLCN;DRAM2;RPTOR;ATG13;ATP6V1C1;ATP6V1A;GPR137B;MCL1;EP300;TRIM5;CDK5R1;ROCK1;GPR137;MTDH;SH3BP4;MTOR;ATP6V1H;VPS29;BAD;KLHL22;ATF6;CASP3;VPS26A;LAMP3;ABL2;RHEB;UBQLN1;SNX6;BCL2;PRKAB1;LRRK2;PIP4…
670	gsea	negative regulation of multicellular organismal process (GO:0051241)	0.405366	2.17251	0	0.000304989	0.088	83/192	35.24%	ALPK2;SRGN;IL15;GRN;GPNMB;LNPEP;ADIPOQ;TIMP1;PPP2CA;ARHGDIB;HDAC9;BTN2A2;PLCL1;SPX;ATP2B4;BMPR2;ZNF423;DOCK7;CALR;WWC2;ABHD6;ACVR2B;ATP2B1;RAB11FIP3;IFNGR1;IFNG;SLAMF8;GSK3B;FCGR2B;ROCK2;MAP2K6;RB1;EGFR;FLCN;HEY2;SPRED2;DUSP10;BRCA2;PFN2;PTEN;IP6K1;SPRED1;NRDC;IL1B;PTGER4;ROCK1;RPS6KA6;PTPRO;ADAM17;MDK;LRPAP1;WDR77;TLR4;SYT11;RHEB;IL18R1;WWC3;TLE3;SFMBT1;ROBO1;ARNTL;PTPRR;FOXC2;GDF15;PTCH1;RGCC;A…
671	gsea	positive regulation of myeloid cell differentiation (GO:0045639)	0.567258	2.17177	0	0.000310455	0.089	8/36	13.58%	STAT1;NCKAP1L;STAT3;MTURN;ETS1;PRKDC;STAT5B;MAPK11
672	gsea	regulation of muscle cell differentiation (GO:0051147)	0.580302	2.16868	0	0.000333783	0.096	14/33	16.92%	MEGF10;HDAC9;SPAG9;RBM4;MEF2A;ID2;CTNNB1;CDC42;MAPK12;PTBP1;MAPK11;TCF23;CDH2;ABL1
673	gsea	regulation of cell morphogenesis (GO:0022604)	0.58439	2.16825	0.00203666	0.000336208	0.096	12/31	17.10%	CD44;WTIP;MOV10;ZRANB1;ZMYM4;CFL1;EFNA5;SH3D19;MACF1;MYO9A;FMNL2;NTNG1
674	gsea	regulation of sodium ion transport (GO:0002028)	0.577049	2.16783	0	0.000338624	0.097	12/33	8.29%	ANK3;NKAIN3;DLG1;SLMAP;ATP2B4;ATP1A1;NOS1;P2RX7;SCN3B;CNKSR3;SPTBN4;WNK1
675	gsea	regulation of chemokine production (GO:0032642)	0.543187	2.16744	0	0.000338067	0.097	17/40	18.02%	CD74;AIF1;TLR2;PYCARD;LILRB4;TLR3;LGALS9;IFNG;IL7;TREM2;IL6R;ADAM17;ALOX15B;TLR4;SNAI2;TLR7;EIF2AK2
676	gsea	signal transduction in response to DNA damage (GO:0042770)	0.524892	2.16584	0	0.000340473	0.097	20/49	22.92%	MYO6;USP28;MAP3K20;TP53BP1;BATF;BID;BRIP1;CLOCK;CHEK2;CDC5L;FBXO6;MDM4;ABL1;ATM;GADD45A;TIPRL;CEP63;WNT1;DONSON;PAXIP1
677	gsea	establishment of protein localization to membrane (GO:0090150)	0.481364	2.16582	0	0.000339915	0.097	39/68	34.20%	PARD3;SDCBP;NCF1;ZDHHC11;GOLGA7B;BID;RTP4;EGFR;CHM;AFDN;ATG3;RAB11A;PIKFYVE;ZDHHC1;ICMT;VPS37B;ZDHHC21;RTP2;ZDHHC22;SEC63;RABGEF1;VPS37A;FRMPD1;ZDHHC12;COX18;RAB3GAP1;BRAF;ZDHHC6;RAB3IP;ZDHHC18;SYNE3;GORASP2;VPS37D;RTP1;ZDHHC9;ZDHHC19;AQP11;ZDHHC4;ZDHHC20
678	gsea	sarcomere organization (GO:0045214)	-0.603983	-2.16562	0.00204499	0.000234502	0.054	13/27	10.25%	TCAP;TPM1;TNNT3;TNNT1;MYOZ1;MYLK3;CSRP3;OBSCN;CASQ1;SIX4;TTN;SYNPO2L;CSRP2
679	gsea	mitochondrial transport (GO:0006839)	-0.495851	-2.16537	0	0.00023507	0.054	17/55	22.84%	SLC25A4;TOMM7;DNAJC19;FIS1;BNIP3;PPIF;TIMM13;OXA1L;TIMM8B;TIMM17B;TOMM5;TIMM44;STARD3;TOMM20;HSP90AA1;BCAP31;MFN2
680	gsea	organic substance transport (GO:0071702)	0.429071	2.16495	0	0.000351162	0.1	34/126	24.21%	TAP1;ABCA1;TAP2;HSP90B1;ABCA5;ABCA9;APOL2;CD3G;MYH9;ABCA10;ABCD2;ABCA6;SLCO2B1;ABCG1;CMTM6;PPT1;SCAMP2;GM2A;ABCA7;CENPF;CEP290;SLC22A11;SLC35F3;AQP9;ARRDC4;ABCA12;VAMP2;ABCA2;ARL6IP5;SLC6A2;SLC23A1;RAB7A;HIKESHI;DISP1
681	gsea	positive regulation of cellular amide metabolic process (GO:0034250)	0.476173	2.16443	0	0.000353534	0.101	37/80	23.71%	VIM;NIBAN1;CLU;SAMD4A;PRR16;ABCG1;CD28;ERBB2;IFNGR1;PLXNB2;IFNG;UPF3A;ROCK2;TNFRSF1A;EIF6;PICALM;RPS6KB1;SP1;DDX3X;SLC2A13;MTOR;PRKDC;THBS1;SMPD2;PRKCD;RPS27L;CASP3;FMR1;CPEB3;NPM1;ZCCHC4;YTHDF1;RBM3;ABCA2;PYM1;SOX4;NAT10
682	gsea	brain development (GO:0007420)	0.430187	2.16434	0	0.000352958	0.101	44/130	26.14%	SOX6;PBX3;MEIS2;PBX1;CXCR4;RAPGEF2;CDK5RAP2;NES;PTPN11;NF1;PAFAH1B1;NIPBL;PPT1;B3GNT5;SPATA5;PLXNB2;SPEF2;POU6F1;PTEN;AMIGO2;SCT;CDK5R1;CENPF;TGFBR2;FBXW11;TBC1D23;UGP2;ZFHX3;PAFAH1B3;CDH2;EPHA7;UBE3A;CHD8;RAB3GAP1;HAP1;SLC23A1;PROX1;PTCH1;BBS4;EOMES;TMX2;VPS51;PAX2;PCDH18
683	gsea	regulation of epithelial cell proliferation (GO:0050678)	0.459088	2.16355	0	0.000358256	0.102	25/88	14.84%	B2M;TGFB2;GRN;YAP1;NUPR1;MTSS1;FGF9;EPB41L4B;CDC73;CDK6;PRKD1;ERBB2;EGFR;DUSP10;RUNX3;NOD2;PRKDC;FGF7;ANGPT1;SGPP2;BAD;DEAF1;ZFP36L1;LIMS1;LAMC1
684	gsea	negative regulation of gene expression (GO:0010629)	0.389303	2.16354	0	0.000357673	0.102	129/300	28.32%	PARP14;PARP9;PATL2;RUNX1;SRGN;APOE;TGFB2;YAP1;GPNMB;BMPR1A;PTBP3;SLC24A3;STOX1;EIF4E2;SAMD4A;MAPT;HDAC9;BTN2A2;ATP2B4;MOV10;RBMS3;CCDC3;TNRC6B;MIF;CNOT9;PTPN22;CALR;CD3E;AEBP2;CD28;DNMT1;DCP2;ATP2B1;PRKN;RBM4;ZNF148;AGO1;CELF1;FBXW7;LGALS9;DICER1;TASOR;PRKAA1;DAPK1;PARP15;IFNG;SETDB2;ENC1;FCGR2B;ROCK2;PAIP2B;RB1;VHL;ADAM10;FLCN;HEY2;ID2;SUZ12;CCR1;PSEN1;PICALM;CNOT8;PPM1D;NOTCH2;SYNCRIP;TERF2;PTG…
685	gsea	glycogen metabolic process (GO:0005977)	-0.592063	-2.16321	0	0.000235622	0.055	11/27	14.31%	PPP1R3C;GBE1;PYGM;AGL;PHKG1;PRKAG2;PHKG2;PHKA2;NR1D1;PGM1;GYS1
686	gsea	positive regulation of transcription of Notch receptor target (GO:0007221)	0.712928	2.1624	0	0.000371728	0.105	3/17	1.72%	STAT1;MAML2;PBX1
687	gsea	phosphatidylinositol metabolic process (GO:0046488)	0.441581	2.16235	0	0.000374047	0.106	43/108	26.77%	PLEK;PLEKHA2;PLA2G2D;PIK3CG;PLA2G2A;INPP5D;PIP4K2A;PIP5K1A;PLA2G4C;PIK3CA;PLCG2;PIK3R5;MTMR2;PIK3R3;PTPN13;PIP4P2;PIP5K1C;PLCB2;PTEN;INPP5B;PLEKHA1;INPP5F;RAB14;PIKFYVE;PLA2G4A;LPGAT1;PLA2G4F;LCLAT1;PIP4K2B;SACM1L;OCRL;PI4K2B;FIG4;PIK3CD;ARF3;PIK3R2;CSF1R;MTMR9;MBOAT7;RAB5A;MTMR1;PLCB1;RUFY1
688	gsea	striated muscle tissue development (GO:0014706)	-0.550825	-2.16204	0	0.00023235	0.055	19/33	18.13%	MYLPF;MYOZ1;CSRP3;NDUFV2;ZBTB18;BMP5;PGM5;CAV1;MYL6B;SGCD;SIX4;MEF2C;SIX1;POPDC2;MYOG;MYF5;TBX2;MYL6;BVES
689	gsea	positive regulation of calcium ion transport into cytosol (GO:0010524)	0.593107	2.16098	0	0.000373442	0.106	10/28	12.93%	CXCL9;CXCL10;CXCL11;CAPN3;P2RX7;AKAP6;P2RX5;CD19;SNCA;THY1
690	gsea	positive regulation of cytoskeleton organization (GO:0051495)	0.469907	2.1595	0	0.000381577	0.109	29/75	19.79%	PLEK;SYNPO2;GPSM2;NCKAP1L;HCLS1;PFN1;NES;FER;PYCARD;P2RX7;FCHSD2;KATNBL1;HCK;PFN2;CTTN;CDC42EP3;BAIAP2L2;NCK2;CDC42;VASP;DYNC1H1;NUMA1;LIMK1;ABL1;PTK2B;PRKCE;ARF6;SPAG5;WDR1
691	gsea	regulation of presynapse assembly (GO:1905606)	0.699289	2.15783	0	0.000389059	0.112	6/16	12.55%	IL1RAPL1;PTPRD;VPS35;GPC6;SNCA;GPC4
692	gsea	regulation of presynapse organization (GO:0099174)	0.699289	2.15783	0	0.000389059	0.112	6/16	12.55%	IL1RAPL1;PTPRD;VPS35;GPC6;SNCA;GPC4
693	gsea	regulation of epithelial cell migration (GO:0010632)	0.531463	2.1574	0	0.000388433	0.112	20/48	13.84%	TGFB2;PFN1;BMPR2;CTSH;CLASP1;DOCK1;PLCG2;GLIPR2;PTK2;IFNG;DUSP10;PFN2;ENPP2;SASH1;PTN;CLASP2;CAPN7;RAB11A;MACF1;DOCK5
694	gsea	regulation of double-strand break repair (GO:2000779)	0.552425	2.15731	0	0.00038781	0.112	16/41	18.73%	ACTR2;UBR5;DEK;PPP4R2;PPP4C;PML;DDX11;RTEL1;RPA2;SETD2;SPIRE2;SLF2;SLF1;SPIDR;TRIP12;SHLD2
695	gsea	positive regulation of exocytosis (GO:0045921)	0.563954	2.15704	0	0.000387188	0.112	14/34	18.27%	SDCBP;CLASP1;CADPS2;SDC1;IFNG;STAM;EXPH5;CADPS;RAB27B;CLASP2;RAB27A;SNCA;ATP6AP1;SNF8
696	gsea	negative regulation of interleukin-6 production (GO:0032715)	0.590044	2.1558	0	0.000395223	0.114	15/28	20.71%	NCKAP1L;SLAMF1;TNFAIP3;PTPN22;LILRB4;CD200R1;PTPN6;SIRPA;CD200;TLR4;SYT11;IRAK3;GBA;BPI;ORM1
697	gsea	regulation of substrate adhesion-dependent cell spreading (GO:1900024)	0.535069	2.15554	0	0.000394592	0.114	17/47	16.92%	GBP1;S100A10;FLNA;DOCK1;CALR;EFNA5;PTK2;ITGB1BP1;ACTN4;MDK;CDC42;NEDD9;ARHGEF7;DOCK5;LIMS1;CRK;ABL1
698	gsea	iron ion transport (GO:0006826)	0.518627	2.15527	0	0.000393962	0.114	16/48	17.97%	FTH1;SLC40A1;ATP6V0A1;CLTC;CP;ATP6V0E1;LTF;SLC11A2;LMTK2;ATP6V1C1;ATP6V1A;IREB2;ARHGAP1;ATP6V1H;ATP6AP1;ATP6V1B2
699	gsea	positive regulation of epithelial to mesenchymal transition (GO:0010718)	0.548866	2.1551	0	0.000393335	0.114	18/41	22.98%	TGFB2;WWTR1;TGFB3;SDCBP;GCNT2;GLIPR2;LEF1;IL1B;SMAD2;TGFBR2;MTOR;CTNNB1;MDK;TIAM1;DAB2;JAG1;AXIN2;RGCC
700	gsea	negative regulation of cell migration (GO:0030336)	0.425694	2.15432	0	0.00039271	0.114	57/128	27.55%	CD74;BMPR1A;ADIPOQ;TIMP1;ARHGDIB;ZMYND8;CLASP1;PTPRK;CLIC4;CYP1B1;NF1;MCTP1;MIF;CALR;SRGAP2;DLG5;SCAI;SRGAP1;FLCN;DUSP10;AFDN;ITGB1BP1;PFN2;DPYSL3;PTEN;SRGAP2B;RECK;CLASP2;BST2;MITF;DUSP22;STK26;SRGAP3;RAP2C;GTPBP4;ALOX15B;RAP2B;ARID2;THY1;TCAF1;IGFBP3;SRGAP2C;ROBO1;LRP1;ADTRP;NGFR;PTPRR;JAG1;RAP2A;ARHGAP4;EPHA1;RAC1;SFRP1;NOG;SINHCAF;STK24;HYAL2
701	gsea	I-kappaB kinase/NF-kappaB signaling (GO:0007249)	0.494631	2.1539	0.00178253	0.000394948	0.115	26/61	19.25%	BIRC3;TLR2;TLR8;CD14;LY96;ERC1;RBCK1;TLR3;ROCK2;RIPK2;TANK;TNFRSF1A;TBK1;BCL10;ROCK1;TICAM2;CARD11;IRAK2;TRAF6;MAP3K7;TLR4;ZNF675;TLR7;NFKBIA;NFKBIL1;RIPK1
702	gsea	negative regulation of cysteine-type endopeptidase activity involved in apoptotic process (GO:0043154)	0.510487	2.15256	0	0.000405752	0.117	26/52	26.50%	MMP9;CD44;FNIP1;XIAP;RPS6KA3;USP47;ARL6IP1;DNAJB6;IFI6;RPS6KA1;MAP2K5;PAK2;YWHAE;DDX3X;NAIP;THBS1;SNCA;LAMP3;RFFL;NGFR;HGF;RAF1;PLAUR;MT3;PAX2;CARD16
703	gsea	regulation of protein insertion into mitochondrial membrane involved in apoptotic signaling pathway (GO:1900739)	0.607729	2.1519	0	0.000413015	0.12	15/26	23.04%	TP63;YWHAQ;YWHAZ;BID;YWHAE;YWHAB;CASP8;BAD;PPP3CC;BCL2;PMAIP1;TFDP2;YWHAH;GZMB;TP53BP2
704	gsea	positive regulation of protein insertion into mitochondrial membrane involved in apoptotic signaling pathway (GO:1900740)	0.607729	2.1519	0	0.000413015	0.12	15/26	23.04%	TP63;YWHAQ;YWHAZ;BID;YWHAE;YWHAB;CASP8;BAD;PPP3CC;BCL2;PMAIP1;TFDP2;YWHAH;GZMB;TP53BP2
705	gsea	regulation of signal transduction (GO:0009966)	0.40402	2.15122	0	0.000412364	0.12	75/191	26.72%	SP100;RUNX1;NCAM1;WWTR1;CLU;FYN;TCF7L1;RORA;ADIPOQ;PLCE1;OGT;TIMP1;PPP2CA;SLC8A3;TSPAN15;CD63;SIK2;MZB1;CD3E;ERBB3;PRKD1;GALNT11;SREBF2;RGS12;PRNP;UGCG;DTNBP1;TREM2;MDFIC;PLSCR1;ITGA3;RSPO3;ITGB1BP1;CD80;PPIA;ZDHHC17;SLC8A2;TRIM5;TULP3;IRAK2;NCK2;CDC42SE2;CD24;RGS11;CRK;HOMER1;IGFBP4;GRK6;ESR1;FOXL1;NUCKS1;LRRK2;MGLL;IGFBP3;FRMPD1;GIT1;NCLN;MAPK8IP2;SOCS5;WDR11;SIRT1;USP33;IGFBP1;PTCH1;CDKN2AIP;D…
706	gsea	regulation of peptidyl-threonine phosphorylation (GO:0010799)	0.54424	2.15103	0	0.000411714	0.12	9/38	9.42%	EGF;PARD3;MAPK1;STOX1;CHI3L1;RIPK2;SPRED2;RPTOR;SPRED1
707	gsea	vacuolar acidification (GO:0007035)	0.653579	2.15021	0	0.000413902	0.121	8/21	13.54%	GRN;DMXL2;ATP6V0A1;ATP6AP2;PPT1;ATP6V0E1;ATP6V1H;TMEM9
708	gsea	regulation of heterotypic cell-cell adhesion (GO:0034114)	0.649891	2.14851	0	0.000427405	0.124	10/21	14.93%	SKAP1;CD44;ADIPOQ;GCNT2;MAP2K5;WNK1;IL1B;THY1;IL1RN;LCK
709	gsea	embryo development ending in birth or egg hatching (GO:0009792)	0.708419	2.14813	0	0.000432387	0.126	4/15	8.70%	TGFB2;RICTOR;CELF1;UBR3
710	gsea	positive regulation of peptidyl-threonine phosphorylation (GO:0010800)	0.610727	2.14785	0	0.00043171	0.126	6/24	8.41%	EGF;MAPK1;STOX1;CHI3L1;RIPK2;RPTOR
711	gsea	cellular response to calcium ion (GO:0071277)	0.499087	2.14664	0	0.00043667	0.128	30/58	26.59%	RYR3;IQGAP1;CAMK2D;PKD2;CAPN3;ALOX5AP;CLIC4;PLCG2;CPNE7;PRKAA1;MEF2A;CPNE8;CARF;ADGRV1;TRPM2;SYT11;ADCY8;GPLD1;SYT17;KCNH1;CPNE3;SYT1;ECT2;LGMN;CPNE1;BRAF;ADD1;CPNE5;ITPKB;ADCY1
712	gsea	positive regulation of telomere maintenance via telomere lengthening (GO:1904358)	0.56513	2.14631	0	0.000435989	0.128	21/35	34.30%	MAPK1;HMBOX1;CCT8;HNRNPA2B1;TNKS;TNKS2;CTNNB1;CCT6A;NEK7;RTEL1;HNRNPA1;FBXO4;ATM;MAPK3;MAPKAPK5;MAP3K4;CCT5;CCT7;NAF1;AURKB;XRCC5
713	gsea	mitochondrial cytochrome c oxidase assembly (GO:0033617)	-0.635898	-2.1447	0	0.000293033	0.067	12/20	16.65%	COX17;OXA1L;SMIM20;PET117;TIMM21;PET100;COX16;COX20;COA8;COA3;FASTKD3;COA5
714	gsea	connective tissue development (GO:0061448)	0.547597	2.14398	0	0.000443735	0.131	11/35	19.93%	SOX6;ZBTB16;ARID5B;CD44;ZNF516;CHI3L1;SNORC;DDRGK1;CREB3L2;ATP7A;XBP1
715	gsea	proteasomal protein catabolic process (GO:0010498)	0.410401	2.14314	0	0.000445849	0.132	81/200	28.11%	PSMB9;PSMB8;UBE2G1;PSME2;NEDD4L;PSME1;RAD23B;IFI27;PSMB2;TBL1XR1;PSMD11;HECW2;RHBDD1;RBCK1;PRKN;ATE1;FBXW7;PSMD14;ENC1;RNF122;UBXN2A;PSMA6;NSFL1C;HUWE1;KCTD13;PSME4;CLOCK;NFE2L2;PPP2R5C;RBX1;FEM1B;PSMA5;SEL1L;PSMB1;FBXO45;PML;CTNNB1;PSMB7;BTRC;TOPORS;PSMA3;KLHL22;PSMD9;FBXW11;KCTD10;RFFL;PSMA2;PSMD13;UBE2W;FBXO44;PMAIP1;UCHL1;COP1;PSMD3;WWP2;AREL1;ARNTL;PSME3;ARRB2;HACE1;TBX21;ERLEC1;SIRT1;SKP2;D…
716	gsea	organelle organization (GO:0006996)	0.373219	2.14286	0	0.000445157	0.132	216/397	41.07%	APOE;CCL13;TMEM135;DST;MAST4;SYNE1;TMCC1;PLCE1;MYO18A;PKD2;WTIP;STRIP2;NRF1;VPS13C;MICAL3;EPS15;ABCD2;CLASP1;SH3KBP1;NPLOC4;ATL2;DPYSL2;ZRANB1;RAB30;TNFAIP3;PRPF40A;SORT1;CNN2;AFG1L;TFB1M;WDPCP;VAPA;ZFYVE16;OPTN;ARFGEF1;PRKD1;PRKN;ATP8B4;HPS3;CCL2;FGD4;ZMYM4;RAB31;NECTIN2;CECR2;CFL1;SEC16B;ABI2;CDC42BPB;BRWD1;TNIK;TMED3;COG3;ABCD4;FGD3;SIPA1L3;TBC1D20;PNPLA3;UBXN2A;NSFL1C;TMED6;SLC9A3R1;HUWE1;GOL…
717	gsea	defense response to Gram-negative bacterium (GO:0050829)	0.562263	2.14208	0	0.000447262	0.133	22/41	24.99%	LYZ;MPEG1;MR1;RNASE6;TNFRSF14;PYCARD;OPTN;LTF;TREM2;IL12B;IL23R;IL6R;LBP;GSDMD;CAMP;TLR4;RARRES2;BPI;HMGB2;SELP;RNASE7;IRGM
718	gsea	immune response-activating cell surface receptor signaling pathway (GO:0002429)	0.649283	2.13874	0	0.00047448	0.141	12/22	17.81%	FPR3;FCER1G;C3AR1;CR1;LYN;CMKLR1;CD19;MICB;SPG21;BCAR1;GPLD1;C5AR1
719	gsea	dopamine metabolic process (GO:0042417)	0.678508	2.13854	0.00217865	0.000476534	0.141	5/16	11.98%	TGFB2;MAOB;COMT;PRKN;SNCA
720	gsea	negative regulation of protein kinase activity (GO:0006469)	0.459275	2.1373	0	0.000484146	0.143	36/86	25.53%	PTPRC;SLC8A1;WWTR1;ADAR;SLC8A3;NF1;SH3BP5;PYCARD;LILRB4;PAK2;IFNG;DTNBP1;RB1;CDKN1A;DUSP10;ITGB1BP1;PPIA;SPRED1;SORL1;PTPRO;SNCA;PRKRIP1;GNAQ;THY1;CEP85;NPM1;ABL1;GADD45A;CAMK2N2;TRIB3;MVP;SRCIN1;PPM1E;EPHA1;CAV3;UBASH3B
721	gsea	extrinsic apoptotic signaling pathway (GO:0097191)	0.473932	2.13676	0	0.000494512	0.146	27/68	19.25%	TGFB2;JAK2;IFI27;TNFRSF1B;MLLT11;FAS;SORT1;P2RX7;ERBB3;TLR3;BID;IFNG;GSK3B;FASLG;CASP8;TNFRSF1A;MCL1;IL6R;DDX3X;BAD;CASP3;HIPK1;TNFRSF10A;BCL2;ITGAV;CD27;RIPK1
722	gsea	regulation of nucleic acid-templated transcription (GO:1903506)	0.374783	2.13676	0	0.000493752	0.146	155/397	28.50%	SSBP2;SOX6;WWTR1;ZNF682;AHR;TCF7L1;RORA;SOX13;STAT3;ZNF516;DENND4A;BTG1;WTIP;PPP2CA;RHOH;HCLS1;ZNF562;ZNF423;TRIM22;APBB2;FUS;ZNF727;JMJD1C;SRSF10;ATP1B4;ERC1;CALR;WWC2;ZNF217;DMTF1;ACVR2B;ZNF141;RNF6;ARNTL2;ZNF263;ZNF714;ZNF875;ZNF431;CCAR1;ZNF146;NCOA2;ZNF736;RB1;VHL;NAB1;SUPT3H;CEBPA;INSR;NFIL3;RUNX3;ZNF506;ZNF718;CLOCK;BRCA2;ACTN4;TCFL5;ZNF708;ZNF678;CHEK2;HP1BP3;ZNF85;EP300;MITF;MYB;RYBP;NSD…
723	gsea	spliceosomal complex assembly (GO:0000245)	0.527032	2.13555	0	0.000501302	0.148	18/45	24.29%	SRSF1;LUC7L;SETX;SRPK2;SRSF10;CELF1;SRPK1;GCFC2;CELF2;KHDC4;CELF6;RBM5;ZRSR2;LUC7L3;DDX39B;SRSF9;LUC7L2;TXNL4A
724	gsea	Golgi to plasma membrane transport (GO:0006893)	0.519866	2.13437	0	0.00051436	0.153	24/47	27.14%	ANK3;EXOC6B;OPTN;RAB31;EXOC1;COMMD1;GOLPH3;NSF;GCC2;CCDC22;PREPL;MACF1;GOLGA4;EXOC2;VAMP2;VAMP4;GOPC;ARFRP1;EXOC5;RABEP1;GGA3;GGA2;BBS1;STXBP6
725	gsea	positive regulation of reactive oxygen species metabolic process (GO:2000379)	0.536352	2.13353	0	0.000513572	0.153	17/44	19.25%	ITGB2;CYBA;TYROBP;SYK;MAPT;ITGAM;PLCG2;CLEC7A;CDKN1A;CBR1;RAB27A;TGFBR2;THBS1;PRKCD;TLR4;GADD45A;RIPK1
726	gsea	regulation of organelle assembly (GO:1902115)	0.494135	2.13215	0	0.000537599	0.16	37/68	27.31%	TBC1D5;CYLD;TBC1D8;TBC1D16;MSN;TBC1D24;STAM;TBC1D20;SDCCAG8;HCK;ATXN2;TBC1D22B;TBC1D15;TBC1D22A;SENP6;ATG3;USP6NL;PIKFYVE;EZR;CENPJ;IFT20;IFT88;NPM1;RABGAP1;TBC1D13;ATG5;DYNC2LI1;EVI5;GSN;TBC1D19;KIF9;RAB5A;TBC1D12;SPICE1;ALMS1;CDKL5;TBC1D10C
727	gsea	regulation of actin filament bundle assembly (GO:0032231)	0.609092	2.13088	0.00189753	0.000542284	0.161	17/25	28.14%	PLEK;SYNPO2;PFN1;SLC9A1;PRKN;ROCK2;PFN2;PTGER4;ROCK1;CDC42;LIMK1;ACTG1;WAS;ASAP3;RAC1;ALMS1;TSC1
728	gsea	heterotypic cell-cell adhesion (GO:0034113)	0.574035	2.13075	0.00236407	0.000544206	0.162	15/30	18.37%	ITGB2;CD2;ITGA4;VCAM1;JAM3;CD200R1;LILRB2;NINJ1;ITGA5;CD200;ITGB1;CD58;ITGAX;ITGAV;PARVA
729	gsea	regulation of endothelial cell migration (GO:0010594)	0.474888	2.12982	0	0.000546122	0.163	32/85	18.55%	EGF;SP100;APOE;GRN;PRKCA;RIN2;PIK3CG;BMPR2;ADAMTS9;NF1;CALR;PRKD1;DNAJA4;ETS1;PTK2;ROCK2;PTPRM;ITGB1BP1;PDCD6;NRP2;SASH1;PTN;THBS1;ANGPT1;PRCP;SCARB1;BCAR1;GPLD1;KRIT1;ABL1;PTK2B;PIK3CD
730	gsea	cellular response to alkaloid (GO:0071312)	0.678417	2.12973	0	0.000545292	0.163	11/16	22.11%	RYR3;SLC8A1;CASQ2;CASP7;CASP3;CACNA1S;BLM;SPIDR;GSTM2;TRPV1;RYR2
731	gsea	regulation of nitric oxide biosynthetic process (GO:0045428)	0.54524	2.12829	0	0.000552672	0.166	13/37	13.93%	CLU;JAK2;PKD2;DDAH1;ATP2B4;IFNG;CLEC7A;ROCK2;INSR;IL1B;SIRPA;TLR4;CD47
732	gsea	negative regulation of protein localization to nucleus (GO:1900181)	0.667332	2.1281	0.00189753	0.000551835	0.166	10/18	15.38%	ILRUN;OTUD7B;LILRB4;LATS1;GSK3B;MDFIC;FLCN;LATS2;MFHAS1;RAB23
733	gsea	negative regulation of macroautophagy (GO:0016242)	0.600981	2.12582	0	0.000556456	0.168	12/26	24.63%	FEZ2;NUPR1;SMG1;RUBCN;PIK3CA;CLEC16A;SEC22B;MTOR;LRRK2;TMEM39A;LZTS1;NRBP2
734	gsea	DNA geometric change (GO:0032392)	0.620169	2.12463	0.00183824	0.000566509	0.171	12/26	17.35%	ANXA1;ASCC3;HNRNPA2B1;RECQL;DNA2;DDX11;RTEL1;SUPV3L1;BLM;RECQL5;MCM9;DHX9
735	gsea	blood circulation (GO:0008015)	0.5104	2.12408	0	0.000571094	0.173	15/46	13.23%	STAT1;SCPEP1;CXCL10;MYOF;ACTC1;TBC1D8;C3AR1;ROCK2;SERPING1;ITGB1BP1;ROCK1;ACE;HTR7;GUCY1B1;OLR1
736	gsea	cellular response to growth factor stimulus (GO:0071363)	0.418917	2.12406	0	0.000570234	0.173	43/149	16.33%	EEF1A1;SOX6;SMAD9;IQGAP1;CCL5;BMPR1A;CD44;ANXA1;ANKRD1;GAREM1;SETX;RAPGEF2;MAPT;BMPR2;PTPN11;MT1G;NOS1;ACVR2B;PRKD1;ERBB2;CCL2;MAP2K5;BMPR1B;EGFR;KIDINS220;ITGB1BP1;APPL2;RPS6KB1;DUSP22;STMN2;TGFBR2;CTNNB1;STAT5B;ZFP36L1;LIMS1;CORO1B;ADAMTS7;BCAR1;SNAI2;EHD1;WNT10A;CPNE3;NTRK2
737	gsea	ERBB2 signaling pathway (GO:0038128)	0.566051	2.12401	0	0.000569376	0.173	13/32	16.19%	EGF;ERBIN;PRKCA;NRG2;SOS1;PIK3CA;ERBB3;ERBB2;EGFR;MATK;BTC;CPNE3;NRG1
738	gsea	regulation of plasma membrane bounded cell projection organization (GO:0120035)	0.600525	2.12357	0	0.000571229	0.174	12/27	18.74%	IL1RAPL1;ZNF804A;VPS35;GSK3B;TREM2;FCGR2B;PSEN1;PTEN;CCDC88A;HOMER1;NTNG1;NCS1
739	gsea	regulation of JNK cascade (GO:0046328)	0.442634	2.12306	0	0.000573076	0.175	43/102	22.96%	SDCBP;CCL19;NCF1;SLAMF1;EDA2R;CYLD;MAP4K4;TRAF5;PYCARD;TAOK3;ANKRD6;PRKN;MTURN;TAOK1;TNFRSF19;ZMYND11;RASGRP1;HIPK2;FCGR2B;EGFR;DUSP10;NOD2;IL1B;RASSF2;DUSP22;DACT1;TRAF6;SIRPA;MFHAS1;SH3RF2;TRAF3;TRAF1;ZNF675;PTK2B;GADD45A;CD27;RIPK1;TRAF4;PJA2;MAPK8IP2;RAP2A;MAP3K5;GPS2
740	gsea	negative regulation of NIK/NF-kappaB signaling (GO:1901223)	0.634399	2.12281	0	0.000577616	0.175	7/22	11.50%	TMSB4X;NMI;PPM1A;PPM1B;CYLD;DDX3X;IFI35
741	gsea	negative regulation of sequestering of calcium ion (GO:0051283)	0.609478	2.12269	0	0.000576753	0.175	8/25	14.93%	RYR3;PTPRC;PKD2;CCL19;PLCG2;ERO1A;TRPM2;LCK
742	gsea	positive regulation of organelle assembly (GO:1902117)	0.533227	2.1225	0	0.000575892	0.175	22/43	26.89%	LCP1;GPSM2;SDCBP;PIP4K2A;SDC1;RALB;CAPG;ARHGAP35;CNOT6;CCDC88A;DYNC1H1;NUMA1;CEP120;CNOT6L;PIP4K2B;G3BP2;SPAG5;RAB3GAP1;BBS4;LRSAM1;FSCN1;PLK4
743	gsea	protein-containing complex subunit organization (GO:0043933)	0.436377	2.12217	0	0.000580408	0.177	42/109	18.96%	CD74;JCHAIN;PARD3;YAP1;WIPF1;NCKAP1L;MNAT1;CD3G;TAPBP;CAPN3;FAS;TEAD1;CD3E;NAPG;SPG7;CD247;CAPG;SLC9A3R1;REPS2;CD2AP;KMT2A;KIFAP3;PPIH;PICALM;MITF;PML;WASL;PEX14;CAPZA1;IL2RB;KNTC1;SKAP2;TRAF1;LAMC1;VAMP2;MDM4;TPR;LPXN;PTK2B;APC;NUP98;TSPAN4
744	gsea	regulation of multicellular organismal development (GO:2000026)	0.593831	2.12035	0.00224719	0.000582227	0.178	14/26	19.15%	EHMT1;NIPBL;GBX1;INSR;PTN;RAB14;ALOX15B;TDG;KIAA1109;OAS2;CD24;KAT2A;TRIP12;MYSM1
745	gsea	spindle assembly (GO:0051225)	0.464621	2.11972	0	0.000592078	0.18	33/76	28.46%	MAPRE2;CLASP1;FLNA;MAPRE3;KIF2A;STAG2;MAPRE1;TNKS;GOLGA8B;OFD1;CHEK2;CLASP2;STARD9;RAB11A;ARHGEF10;NEK7;ZNF207;RHOA;RCC1;HAUS2;NUMA1;ABRAXAS1;LSM14A;KIFC1;STAG1;CSNK1D;CEP63;MAP9;INO80;NEK6;SPICE1;PIBF1;HAUS3
746	gsea	regulation of adenylate cyclase activity (GO:0045761)	0.640609	2.1195	0	0.0005912	0.18	7/21	12.33%	CAP2;GNAI2;NF1;CAP1;CCR2;GNAI3;ADGRV1
747	gsea	interleukin-1-mediated signaling pathway (GO:0070498)	0.45911	2.11946	0	0.000590324	0.18	44/92	26.72%	PSMB9;PSMB8;IL1R1;PSME2;PSME1;PSMB2;PSMD11;IRAK4;PSMD14;PSMA6;RIPK2;PSME4;NOD2;RBX1;IL1B;PSMA5;PSMB1;IRAK2;PSMB7;BTRC;PSMA3;TRAF6;NOD1;MAP3K7;IL1RN;PSMD9;FBXW11;MYD88;PSMA2;PSMD13;IRAK3;NFKBIA;PSMD3;MAPK3;NFKB1;PSME3;UBE2N;PSMD1;PSMC4;UBE2V1;PSMD4;PSMD2;TAB2;PLCB1
748	gsea	negative regulation of Wnt signaling pathway (GO:0030178)	0.408889	2.1191	0	0.000592118	0.18	68/181	26.92%	PSMB9;ALPK2;APOE;PSMB8;WWTR1;RNF213;DKK2;PSME2;SOX13;PSME1;NXN;TMEM131L;PSMB2;PSMD11;RBMS3;CYLD;UBAC2;ANKRD6;PRKN;VGLL4;LATS1;CCDC88C;GSK3B;PSMD14;STK4;PSMA6;SLC9A3R1;PSME4;RBX1;PSMA5;LATS2;PSMB1;PTPRO;MDK;PSMB7;PSMA3;DACT1;ZNRF3;PSMD9;TRABD2A;IGFBP4;SNAI2;PSMA2;DVL3;PSMD13;JADE1;TLE3;PSMD3;TLE4;TMEM64;PSME3;LRP1;GREM1;APC;DAB2;CHD8;FZD6;IGFBP1;PSMD1;AXIN2;PSMC4;PSMD4;AMFR;FZD4;GLI3;PSMD2;SFRP1;N…
749	gsea	negative regulation of canonical Wnt signaling pathway (GO:0090090)	0.419939	2.11907	0	0.000591243	0.18	62/157	26.92%	PSMB9;APOE;PSMB8;WWTR1;DKK2;PSME2;SOX13;PSME1;TMEM131L;PSMB2;PSMD11;RBMS3;CYLD;UBAC2;ANKRD6;PRKN;LATS1;CCDC88C;GSK3B;PSMD14;STK4;PSMA6;SLC9A3R1;PSME4;RBX1;PSMA5;LATS2;PSMB1;PTPRO;MDK;PSMB7;PSMA3;DACT1;ZNRF3;PSMD9;IGFBP4;SNAI2;PSMA2;DVL3;PSMD13;JADE1;TLE3;PSMD3;TLE4;TMEM64;PSME3;GREM1;APC;DAB2;CHD8;FZD6;IGFBP1;PSMD1;AXIN2;PSMC4;PSMD4;AMFR;FZD4;GLI3;PSMD2;SFRP1;NOG
750	gsea	regulation of cell killing (GO:0031341)	0.668984	2.11849	0	0.00059303	0.18	4/17	1.59%	ICAM1;TGFB2;CYBA;CFH
751	gsea	positive regulation of cellular protein localization (GO:1903829)	0.476506	2.11785	0	0.000605434	0.182	19/69	14.21%	PARP9;WWTR1;YAP1;TYROBP;FYN;DTX3L;MAPT;PYHIN1;PRKN;MAP1A;GAS8;PRKAA1;ABCA7;GSK3B;GPR137B;CCDC88A;DDRGK1;NUMA1;SYT11
752	gsea	regulation of cartilage development (GO:0061035)	0.666954	2.11782	0.00196078	0.000604544	0.182	9/18	18.80%	SOX6;ZBTB16;MBOAT2;BMPR2;TRPS1;BMPR1B;MDK;KAT2A;SCIN
753	gsea	modification-dependent protein catabolic process (GO:0019941)	0.413272	2.11705	0	0.000606304	0.183	87/195	28.23%	RNF213;UBE2G1;RNF150;NEDD4L;DTX3L;RNF217;UBE2L6;CHFR;CBL;PSMD11;FBXL4;TRIM25;RNF146;NUB1;RNF13;UBR4;NPLOC4;ANAPC10;ARIH1;UBA6;FBXW4;ARIH2;BIRC6;UBA1;RNF6;PRKN;RC3H1;FBXO8;UBE2E1;RNF114;PSMD14;ISG15;UBD;TRPC4AP;UBR3;RNF19B;RBX1;FBXL7;RNF125;RNF144A;FBXO45;CDC20;ANKIB1;CDC27;BTRC;TOPORS;RNF130;ZNRF3;ANAPC7;ANAPC4;PSMD9;CNOT4;KCTD10;UBQLN1;RFFL;PSMD13;CDC23;UBE4A;UBE2D2;PSMD3;AREL1;KCTD6;TRIP12;BUB1…
754	gsea	negative regulation of neuron death (GO:1901215)	0.447708	2.11493	0	0.000621277	0.188	41/90	28.27%	HLA-F;APOE;GRN;GPNMB;TGFB3;TNFRSF1B;SOD2;CSF1;RETREG1;ERBB3;PPT1;PRKN;CD200R1;CPEB4;CCL2;VPS35;GSK3B;INPP5A;SORL1;NAIP;MDK;SNCA;CD200;REST;SNX6;BCL2;BTBD10;NTRK2;LRRK2;LIG4;PTK2B;GBA;LGMN;VSTM2L;MT3;NRBP2;MSH2;CDK5;POU4F1;SLC30A10;PTPRZ1
755	gsea	regulation of lipid catabolic process (GO:0050994)	0.670348	2.11469	0	0.000623007	0.189	11/15	26.12%	APOC1;PRKAA1;IL1B;SCT;PDE3B;BSCL2;RARRES2;ABCB11;ADRA2A;TYSND1;CIDEA
756	gsea	positive regulation of collagen metabolic process (GO:0010714)	0.669256	2.11375	0	0.000632641	0.191	3/17	1.52%	VIM;RUNX1;TGFB3
757	gsea	positive regulation of collagen biosynthetic process (GO:0032967)	0.674	2.11193	0	0.000658038	0.198	3/16	1.52%	VIM;RUNX1;TGFB3
758	gsea	regulation of T cell differentiation (GO:0045580)	0.582867	2.1106	0	0.000664964	0.2	22/33	26.26%	RUNX1;CD2;CAMK4;RHOH;PRDM1;CCR2;CR1;ZNF683;IFNG;CRTAM;IL7;PRELID1;MDK;KAT2A;ZAP70;ABL1;XBP1;TBX21;TNFRSF18;IL2RA;CTLA4;FOXP3
759	gsea	phosphatidylinositol biosynthetic process (GO:0006661)	0.419357	2.11042	0	0.000669245	0.202	48/122	26.77%	FAM126A;SMG1;PLEKHA2;PIK3CG;INPP5D;PIP4K2A;PIP5K1A;PIK3CA;PLCG2;PIK3R5;MTMR2;PIK3R3;PTPN13;EFR3A;SOCS4;IP6K2;PIGU;PIP5K1C;PTEN;IP6K1;PLEKHA1;INPP5F;TTC7B;ITPKA;RAB14;PIKFYVE;PIGL;SOCS1;PIP4K2B;SOCS7;SACM1L;OCRL;PI4K2B;FIG4;PIK3CD;ARF3;FAM126B;SOCS5;PIK3R2;PIGN;DPM1;MTMR9;MBOAT7;RAB5A;PGAP2;MTMR1;ITPKB;RUFY1
760	gsea	myeloid cell development (GO:0061515)	0.655757	2.1104	0	0.000668273	0.202	4/19	1.82%	ANXA2;NCKAP1L;EVI2B;TLR2
761	gsea	positive regulation of signaling receptor activity (GO:2000273)	0.546812	2.11021	0	0.000669919	0.202	11/37	14.00%	EGF;JAK2;NCF1;CCR2;CCL2;FBXW7;AREG;IFNG;ADAM17;BTC;ITGB1
762	gsea	positive regulation of release of sequestered calcium ion into cytosol (GO:0051281)	0.575172	2.11002	0	0.000674175	0.203	11/31	12.93%	CXCL9;CXCL10;CXCL11;PKD2;CAPN3;AKAP6;GSTO1;CD19;SNCA;P2RY6;THY1
763	gsea	Notch signaling pathway (GO:0007219)	0.496767	2.10953	0	0.000673199	0.203	21/58	23.44%	STAT1;MAML2;DTX3L;PBX1;ZNF423;GALNT11;ADAM10;HEY2;PSEN1;EP300;NOTCH2;ADAM17;MDK;APH1A;SORBS2;SNAI2;GMDS;JAG1;HEYL;DLGAP5;PLXND1
764	gsea	positive regulation of erythrocyte differentiation (GO:0045648)	0.607288	2.10819	0	0.000680043	0.206	7/27	13.58%	STAT1;NCKAP1L;STAT3;ETS1;PRKDC;STAT5B;MAPK11
765	gsea	regulation of cell cycle phase transition (GO:1901987)	0.452483	2.10724	0	0.000681663	0.206	39/93	26.53%	PSMB9;PSMB8;PSME2;PSME1;PSMB2;PSMD11;ATP2B4;ANAPC10;FBXW7;UBE2E1;PSMD14;UBD;PSMA6;CDKN1A;PSME4;PSMA5;PSMB1;CDC20;CDC27;PSMB7;BTRC;PSMA3;ANAPC7;ANAPC4;PSMD9;PSMA2;PSMD13;CDC23;PSMD3;PSME3;BUB1B;DBF4;UBE2S;PSMD1;PSMC4;UBE2C;PSMD4;PSMD2;FBXO5
766	gsea	regulation of cell-substrate junction assembly (GO:0090109)	0.636529	2.1066	0	0.000685877	0.206	10/21	12.71%	SLC9A1;CLASP1;EFNA5;PTK2;ROCK2;SLK;ROCK1;PEAK1;MACF1;RHOA
767	gsea	protein K63-linked deubiquitination (GO:0070536)	0.572497	2.10442	0	0.000705644	0.212	12/31	23.99%	USP25;CYLD;OTUD7B;ZRANB1;TNFAIP3;PSMD14;UIMC1;STAMBPL1;ABRAXAS1;OTUD4;USP33;STAMBP
768	gsea	negative regulation of macrophage activation (GO:0043031)	0.674122	2.10337	0	0.000714993	0.215	8/15	20.47%	PTPRC;GRN;FCGR2B;CST7;CD200;SYT11;LDLR;BPI
769	gsea	negative regulation of protein polymerization (GO:0032272)	0.610316	2.10328	0	0.000713967	0.215	12/26	12.04%	SSH2;PFN1;TBCD;EML2;ARFGEF1;MAPRE1;DYRK1A;PFN2;STMN2;MAP2;SNCA;PRKCD
770	gsea	regulation of ubiquitin-dependent protein catabolic process (GO:2000058)	0.533273	2.10244	0	0.00071811	0.217	18/42	18.86%	LAPTM5;CLU;RAD23B;PYHIN1;NUB1;FBXW7;LATS1;PTK2;HIPK2;XPO1;COMMD1;GNA12;PTEN;CCDC22;PML;PTK2B;QRICH2;UBE3A
771	gsea	positive regulation of nervous system process (GO:0031646)	0.668998	2.10223	0	0.000717083	0.217	11/17	18.12%	PARD3;TNFRSF1B;DICER1;CST7;TENM4;ATPSCKMT;UNC13B;RIMS2;NLGN2;ITGAX;TPPP
772	gsea	negative regulation of cellular catabolic process (GO:0031330)	0.475118	2.09988	0	0.000734089	0.224	31/65	28.98%	CST3;APOC1;STAT3;NUPR1;TIMP1;RUBCN;PTPN3;IL10RA;PTPN22;MTMR2;TREM2;MCL1;ROCK1;SORL1;MTOR;KLHL22;GPLD1;ATRAID;BCL2;HP;WDR6;DAP;MET;LEP;HGF;MTMR9;MT3;TAB2;LEPR;FOXK2;IL10
773	gsea	negative regulation of cytoskeleton organization (GO:0051494)	0.583233	2.09621	0	0.000758762	0.232	10/29	12.04%	SSH2;LIMA1;PFN1;CLASP1;PIK3CA;ARFGEF1;PRKN;CORO1A;PFN2;PRKCD
774	gsea	lymphocyte proliferation (GO:0046651)	0.612091	2.09489	0	0.000773092	0.234	10/22	18.53%	PTPRC;PIK3CG;PPP3CB;CD79A;MSN;RASGRP1;TNFSF14;CD40LG;BCL2;CR2
775	gsea	dendritic spine organization (GO:0097061)	0.589454	2.09427	0	0.000771992	0.234	11/27	14.38%	DOCK10;FYN;MTMR2;PRNP;TREM2;ITGA3;INSR;PTEN;CDC42;WASL;DIP2A
776	gsea	actin nucleation (GO:0045010)	0.626202	2.09386	0.00368324	0.000773457	0.235	7/20	6.19%	IQGAP2;ARPC5;ACTR2;ARPC1B;ARPC2;ARPC3;ACTR3
777	gsea	regulation of JUN kinase activity (GO:0043506)	0.563775	2.09307	0	0.000777475	0.236	15/32	24.12%	PAK1;HIPK3;PDCD4;PTPN22;TAOK3;DUSP10;SASH1;DNAJA1;TRAF6;MAP3K7;ZNF675;DVL3;TNFRSF11A;MAP3K5;MAP3K4
778	gsea	phosphatidylinositol-mediated signaling (GO:0048015)	0.47756	2.092	0	0.000786589	0.24	23/69	15.43%	NYAP2;PLCE1;OGT;PIK3CG;PLCL1;NF1;PLCD4;PIK3CA;ERBB3;PIK3R5;ERBB2;LTK;PTAFR;EXOC1;PLCB2;PTEN;PLEKHA1;RPS6KB1;INPP5F;EZR;RHOA;ZFP36L1;KCNH1
779	gsea	regulation of cellular macromolecule biosynthetic process (GO:2000112)	0.367262	2.0904	0	0.000798228	0.244	171/435	28.50%	SSBP2;SOX6;WWTR1;ZNF682;AHR;TCF7L1;RORA;SOX13;STAT3;ZNF516;DENND4A;BTG1;WTIP;PPP2CA;RHOH;HCLS1;ZNF562;ZNF423;TRIM22;APBB2;FUS;ZNF727;JMJD1C;SRSF10;ATP1B4;ERC1;CALR;WWC2;ZNF217;DMTF1;ACVR2B;ZNF141;RNF6;ANKRD17;ARNTL2;PUM3;ZNF263;ZNF714;ZNF875;ZNF431;CCAR1;ZNF146;NCOA2;ZNF736;RB1;VHL;NAB1;SUPT3H;CEBPA;INSR;NFIL3;ATXN2;RUNX3;ZNF506;MTPN;ZNF718;CLOCK;BRCA2;TCFL5;ZNF708;ZNF678;CHEK2;HP1BP3;ESCO1;ZNF85…
780	gsea	actin filament-based transport (GO:0099515)	0.628838	2.0891	0	0.000809833	0.248	9/21	11.80%	SYNE2;MYO6;MYO1F;MYO5A;MYO1D;MYO1G;ACTN4;FNBP1L;WASL
781	gsea	tRNA modification (GO:0006400)	0.474864	2.0889	0.00179211	0.000808691	0.248	31/62	27.26%	CDKAL1;TARBP1;ANKRD16;NSUN6;NSUN2;PUS10;QTRT1;TRMT112;ADAT2;THADA;WDR6;PUS7;THUMPD3;TRMT61B;METTL6;MTO1;TYW3;TRMT1;ALKBH1;TRIT1;TYW1B;URM1;METTL1;PUS1;TRMT13;THUMPD2;ALKBH8;TRMT9B;TYW1;WDR4;TRMT12
782	gsea	positive regulation of protein localization to cell periphery (GO:1904377)	0.503614	2.08766	0	0.00082025	0.252	18/51	22.54%	GPSM2;DLG1;ATP2B4;EFCAB7;LGALS3;IFNG;TREM2;EGFR;ITGA3;EPB41L2;ITGB1;NUMA1;KIF5B;PRKCE;LRP1;ARF6;STAC;RHOG
783	gsea	nervous system development (GO:0007399)	0.361919	2.08516	0	0.000849527	0.261	140/388	28.60%	FEZ2;IGFN1;ST8SIA4;SOX6;WWTR1;YAP1;SPOCK1;ZBTB16;STAT3;DCLK1;PKD2;FN1;CXCR4;RPS6KA3;HDAC4;CDK5RAP2;NES;TEAD1;MARCKS;AHI1;DPYSL2;NF1;TMOD2;WDPCP;ERBB3;PPT1;APAF1;B3GNT5;ITM2B;PRKN;SREBF2;SPG7;EFNA5;CAPG;NINJ1;MBD5;SERPINI1;NPAS2;GMFB;NAB1;PDGFC;FARP1;DYRK1A;ADORA1;GDA;PTEN;AVIL;NDP;PTN;EP300;NOTCH2;RAB29;P2RX5;NRCAM;RPS6KA6;CNTFR;ATXN10;NAIP;MDK;RBM45;IGF2BP3;RNF103;ST8SIA2;ADGRV1;MTR;DACT1;KIRREL…
784	gsea	positive regulation of biomineral tissue development (GO:0070169)	0.53724	2.08457	0	0.000853398	0.263	14/39	15.29%	SLC8A1;BMPR1A;TGFB3;BMPR2;ANO6;P2RX7;ACVR2B;ATP2B1;BMPR1B;ISG15;PTN;TMEM119;ADGRV1;ATRAID
785	gsea	leukocyte tethering or rolling (GO:0050901)	0.645283	2.08417	0.00444444	0.000852201	0.263	7/17	14.00%	ITGA4;VCAM1;SELPLG;GOLPH3;ROCK1;GCNT1;ITGB1
786	gsea	sterol metabolic process (GO:0016125)	0.484741	2.08369	0	0.000861109	0.264	17/61	18.31%	ABCA1;LIPA;APOE;ABCA5;APOL2;CYP1B1;ABCG1;SOAT1;INSIG1;CYP39A1;INSIG2;CYP4V2;ARV1;SQLE;CYP7B1;LBR;GBA
787	gsea	lipid translocation (GO:0034204)	0.608225	2.0832	0	0.00086747	0.265	8/24	9.10%	ABCA1;ATP9A;ATP10D;ATP8B4;SLC66A2;ABCA7;ATP11C;ATP10A
788	gsea	NAD biosynthetic process (GO:0009435)	0.619791	2.08282	0	0.000873813	0.268	8/21	19.28%	PARP9;NNMT;KYNU;QPRT;NAXD;PARP10;NMNAT1;NADSYN1
789	gsea	purinergic nucleotide receptor signaling pathway (GO:0035590)	0.630449	2.08204	0.00218341	0.000890197	0.274	10/21	17.39%	C3;TXN;ANO6;PYCARD;P2RX7;CASP1;C3AR1;IL1B;NLRP3;MEFV
790	gsea	lamellipodium assembly (GO:0030032)	0.592949	2.08079	0	0.000901513	0.278	12/25	17.65%	ABLIM1;ARHGEF6;SPATA13;SRGAP2;P2RY12;GOLPH3;PTPRO;CCDC88A;ARHGEF7;ITGB1;ABLIM3;RHOD
791	gsea	oligodendrocyte differentiation (GO:0048709)	0.648036	2.08077	0	0.000900259	0.278	3/18	2.61%	SOX6;SOX13;SLC8A3
792	gsea	positive regulation of receptor internalization (GO:0002092)	0.644131	2.08034	0.00190114	0.000901513	0.278	9/19	18.57%	EGF;TBC1D5;AHI1;CD63;INSR;ANGPT1;FMR1;ARRB2;GREM1
793	gsea	regulation of developmental growth (GO:0048638)	0.586015	2.08033	0	0.000900262	0.278	14/28	19.47%	APOE;MUSK;GHR;NIPBL;LATS1;MBD5;GSK3B;INSR;CTTN;LATS2;NRCAM;STAT5B;ABL1;LEP
794	gsea	intrinsic apoptotic signaling pathway in response to DNA damage (GO:0008630)	0.50387	2.07896	0	0.000911502	0.282	25/50	26.71%	IFI16;TNFRSF1B;USP28;FNIP2;PYCARD;CRIP1;DYRK2;HIPK2;CHEK2;MCL1;EP300;PML;PRKDC;TOPORS;RPS27L;HIPK1;BCL2;ABL1;ATM;IKBKE;SIRT1;BCL2L1;BAX;MSH2;CIDEB
795	gsea	negative regulation of defense response (GO:0031348)	0.462554	2.07891	0	0.000910241	0.282	38/79	31.69%	APOE;AOAH;IFI16;NMI;ILRUN;RORA;ADIPOQ;PPM1B;TRIM21;TRAFD1;TNFAIP3;VPS35;TRAF3IP1;RB1;TNFRSF1A;SAA1;PTGER4;DHX58;PRKCD;SIRPA;METRNL;MFHAS1;IRAK3;NLRP3;MEFV;GBA;PPARG;OTULIN;CXCL17;GPS2;LYAR;FFAR4;MAPKBP1;IL10;ACOD1;SMPDL3B;APOA1;GATA3
796	gsea	amino acid transport (GO:0006865)	0.513021	2.07676	0	0.000936378	0.288	20/45	32.87%	SLC38A1;SLC38A6;SLC36A2;SLC38A4;SLC38A2;SLC16A10;SLC25A45;SLC36A1;SLC7A1;SH3BP4;SLC7A2;SLC1A5;SLC7A11;SLC25A44;SLC7A6;SLC7A14;SLC38A10;SLC38A5;SLC7A4;SLC38A9
797	gsea	calcium ion import into cytosol (GO:1902656)	0.707897	2.07641	0	0.000942547	0.289	8/15	14.18%	SLC8A1;SLC8A3;ATP2B4;CACNA2D1;TRPV2;SLC8A2;SLC24A2;TRPM2
798	gsea	response to molecule of bacterial origin (GO:0002237)	0.478735	2.07581	0	0.000958633	0.293	35/68	29.69%	ERBIN;JAK2;RPS6KA3;CD14;FER;LY96;TNFAIP3;NOS1;PTPN22;S100A9;LGALS9;FCGR2B;CD6;IL23R;IL1B;LBP;ADAM17;SNCA;S100A8;CD24;TLR4;IRAK3;IFNAR1;TNFRSF11A;C4B;SLPI;HMGB2;SELP;GGT5;TAB2;IL10;ACOD1;INAVA;IL12A;S100A14
799	gsea	termination of RNA polymerase II transcription (GO:0006369)	0.547981	2.07519	0	0.000967235	0.294	18/34	27.11%	SETX;SCAF8;PABPN1;MAZ;WDR33;PCF11;FIP1L1;LSM11;TTF2;CSTF3;ZNF473;CSTF2;PAPOLA;CPSF1;SYMPK;CPSF2;CSTF1;CPSF4
800	gsea	negative regulation of response to external stimulus (GO:0032102)	0.438878	2.07517	0	0.000965906	0.294	50/104	29.56%	APOE;AOAH;IFI16;NMI;ILRUN;RORA;ADIPOQ;PPM1B;TRIM21;TRAFD1;TNFAIP3;LTF;PTPRS;VPS35;TRAF3IP1;RB1;CASK;TNFRSF1A;PTEN;SAA1;INPP5F;PTGER4;CARD8;DHX58;PRKCD;SIRPA;METRNL;MFHAS1;CRK;IRAK3;NLRP3;MEFV;GBA;NFKBIL1;PPARG;OTULIN;RTN4RL1;CXCL17;GPS2;CD109;SIGIRR;CARD16;LYAR;FFAR4;LILRA2;MAPKBP1;CERS2;IL10;ACOD1;SMPDL3B
801	gsea	postsynaptic membrane organization (GO:0001941)	0.642434	2.07439	0	0.000969528	0.295	2/18	0.63%	APOE;MUSK
802	gsea	positive regulation of cellular biosynthetic process (GO:0031328)	0.397414	2.07299	0	0.000992899	0.3	73/170	33.75%	EGF;VIM;NIBAN1;NNMT;CCL5;CLU;SREBF1;PKD2;DDAH1;SAMD4A;CCL19;PRR16;CD28;GIPC1;ERBB2;ELOVL5;DYRK2;PLXNB2;IFNG;AKT2;UPF3A;CLEC7A;EGFR;INSR;STARD4;EIF6;IL1B;RPS6KB1;DNA2;SP1;DDX3X;MTOR;PRKDC;THBS1;SNCA;LPGAT1;RPS27L;FMR1;TLR4;CPEB3;CD244;SCARB1;GPLD1;NPM1;OPN3;ZCCHC4;YTHDF1;DHX9;RBM3;LDLR;ATP7A;PYM1;SIRT1;HGF;RGCC;SOX4;NAT10;SLC25A37;BRPF3;PTGS2;ARPP19;PPP1R3E;CTC1;AGXT2;APOA1;IRS1;LARP4;STN1;ABCB10;…
803	gsea	negative regulation of G0 to G1 transition (GO:0070317)	0.540749	2.07245	0	0.000996474	0.301	19/37	28.16%	EHMT1;APAF1;SUZ12;MAX;RYBP;YAF2;EPC1;CBX5;HLA-G;RBBP8;RRM2;UXT;PHC3;MGA;TFDP2;RNF2;CBX3;CDC7;RBBP4
804	gsea	negative regulation of cell motility (GO:2000146)	0.43076	2.07228	0	0.000997576	0.301	47/101	27.22%	CD74;ADIPOQ;ZMYND8;PTPRK;CLIC4;CYP1B1;NF1;MCTP1;MIF;SRGAP2;SPINT2;DLG5;SCAI;SRGAP1;FLCN;DUSP10;AFDN;DPYSL3;PTEN;SRGAP2B;RECK;BST2;MITF;DUSP22;STK26;SRGAP3;RAP2C;GTPBP4;ALOX15B;RAP2B;ARID2;THY1;CRK;CCDC125;TCAF1;SRGAP2C;ROBO1;NGFR;JAG1;WAS;RAP2A;ARHGAP4;EPHA1;SFRP1;NOG;SINHCAF;STK24
805	gsea	protein deacetylation (GO:0006476)	0.519031	2.07189	0	0.000996215	0.301	19/44	27.04%	MTA3;HDAC9;HDAC4;TBL1XR1;FLNA;TBL1Y;MIER1;TRERF1;MORF4L2;MIER2;SUDS3;RBM14;SIRT1;RCOR3;HDAC2;HDAC10;TBL1X;MIER3;BAZ2A
806	gsea	regulation of cytokine production involved in inflammatory response (GO:1900015)	0.529112	2.07142	0	0.00100223	0.304	20/40	19.47%	GBP5;STAT3;ABCD2;PDCD4;PYCARD;LILRB4;CLEC7A;TREM2;PLD4;CD6;APPL2;NOD2;IL17RA;CHID1;PLD3;SIRPA;TLR4;MYD88;MEFV;LEP
807	gsea	positive regulation of cell morphogenesis involved in differentiation (GO:0010770)	0.504712	2.07127	0	0.00100086	0.304	34/47	37.01%	IL1RAPL1;S100A10;CUX1;FLNA;DOCK1;CALR;PTPRD;MDK;PRKDC;CDC42;NEDD9;ARHGEF7;DOCK5;LIMS1;CRK;OBSL1;ABL1;CAPRIN2;RAC3;MYADM;SS18L1;RAC1;CAPRIN1;CDKL5;APOA1;CUL7;CDKL3;NRP1;SS18L2;CARMIL1;FERMT2;ILK;CASS4;TRIOBP
808	gsea	response to cAMP (GO:0051591)	0.552647	2.07071	0	0.00100195	0.305	9/34	14.17%	STAT1;AHR;PKD2;RAPGEF2;AKAP6;AQP9;EZR;ZFP36L1;RAP1B
809	gsea	positive regulation of lamellipodium organization (GO:1902745)	0.551382	2.07009	0	0.00100793	0.308	17/32	26.03%	ACTR2;PLCE1;ARPC2;PIK3CA;ACTR3;ABI2;ENPP2;AVIL;CDC42;RAC2;ARHGEF7;CORO1B;WNT1;CYFIP1;AKIRIN1;RAC1;FSCN1
810	gsea	negative regulation of G2/M transition of mitotic cell cycle (GO:0010972)	0.482897	2.07007	0	0.00100657	0.308	24/63	17.68%	PSMB9;PSMB8;PSME2;PSME1;CHFR;PSMB2;PSMD11;USP47;PSMD14;PSMA6;PSME4;RBX1;NABP1;FBXL7;PSMA5;PSMB1;INTS3;PSMB7;PSMA3;PSMD9;PSMA2;PSMD13;PSMD3;PSME3
811	gsea	regulation of erythrocyte differentiation (GO:0045646)	0.542067	2.06993	0.004158	0.00100764	0.309	10/36	13.84%	STAT1;NCKAP1L;STAT3;CDK6;ETS1;LYN;PRKDC;STAT5B;MAPK11;ZFP36L1
812	gsea	positive regulation of cellular component biogenesis (GO:0044089)	0.446325	2.06894	0	0.00101847	0.309	31/86	23.14%	PLEK;CLU;SYNPO2;PRKCA;SYK;FNIP1;SDCBP;FNIP2;PFN1;SDC1;LGALS3;BID;IFNG;GSK3B;STAM;CLEC7A;PFN2;EMILIN1;SLF2;AJUBA;TRABD2A;LIMK1;NRG1;SLF1;SPIDR;TPR;TPPP;SNF8;SUMO1;RGCC;RAB7A
813	gsea	regulation of transport (GO:0051049)	0.546304	2.0686	0.0021322	0.00102196	0.31	18/33	26.46%	ACTB;MYO6;PRKN;USP6;TRAT1;ICA1L;DNAJA1;TMEM102;RAB11A;SNCA;VAMP2;LRRK2;POFUT2;ARL6IP5;ACTG1;GAPVD1;CDK5;LEPR
814	gsea	glycolipid metabolic process (GO:0006664)	0.506907	2.06748	0	0.00102787	0.31	29/49	36.66%	PSAP;STS;B3GNT5;UGCG;GM2A;ASAH1;ST3GAL6;FUCA1;HEXA;ESYT3;SMPD2;HEXB;ESYT1;GALC;SUMF1;GBA;NEU4;ABCA2;ESYT2;B4GALNT1;GLB1;UGT8;GLTP;NEU1;SMPD3;SUMF2;CERK;SCCPDH;ST6GALNAC3
815	gsea	positive regulation of protein localization to nucleus (GO:1900182)	0.464776	2.06585	0	0.00105075	0.315	23/65	28.04%	PARP9;WWTR1;YAP1;DTX3L;UBR5;HCLS1;PYHIN1;FLNA;CCT8;EFCAB7;IFNG;PSEN1;CCT6A;PRKCD;TPR;ECT2;NGFR;PIK3R2;LARP7;LIMK2;CCT5;HYAL2;CCT7
816	gsea	regulation of cellular component size (GO:0032535)	0.547649	2.06583	0	0.00104934	0.315	18/30	27.06%	VAV3;NEB;MSN;SLC9A3R1;RPTOR;MTPN;PTEN;HP1BP3;PICALM;MTOR;EZR;VAV1;VAV2;PPP1R15A;RAP1GAP2;RAC1;RAB22A;RIN3
817	gsea	regulation of alternative mRNA splicing, via spliceosome (GO:0000381)	0.492452	2.06561	0	0.00104793	0.315	20/51	21.16%	RBM24;RBM4;CELF1;NSRP1;FAM172A;HNRNPU;CELF2;PTBP1;CELF6;RBM5;FMR1;REST;HNRNPA1;SRRM4;MBNL1;MBNL2;SMU1;RBM15;KHDRBS2;MAGOH
818	gsea	negative regulation of antigen receptor-mediated signaling pathway (GO:0050858)	0.611789	2.06378	0	0.00106586	0.318	11/24	12.93%	GBP1;LAPTM5;PTPN22;LILRB4;LGALS3;PRNP;FCGR2B;FCRL3;UBASH3A;EZR;THY1
819	gsea	protein-DNA complex assembly (GO:0065004)	0.430663	2.06359	0	0.00106444	0.318	44/114	26.21%	PSMB9;PSMB8;NAP1L1;PSME2;MNAT1;PSME1;RAD23B;PSMB2;PSMD11;RPA1;PSMD14;ORC1;PSMA6;PSME4;GTF2H2;RBX1;PSMA5;ANP32B;PSMB1;PSMB7;PSMA3;RPA2;PSMD9;BRD2;GTF2H1;NPM1;PSMA2;PSMD13;PSMD3;PSME3;GTF2H3;MCM4;GTF2H5;MCM6;HMGB2;SPTY2D1;PSMD1;PSMC4;PSMD4;NAP1L4;CDC6;ORC3;PSMD2;RSF1
820	gsea	negative regulation of Ras protein signal transduction (GO:0046580)	0.551017	2.06253	0	0.00106542	0.319	18/35	25.76%	ARHGAP24;TGFB2;FBP1;SCAI;ARHGAP35;FLCN;ITGA3;KCTD13;RIPOR2;SPRY3;ABL2;CCDC125;KCTD10;MAPKAP1;MET;STMN1;STAMBP;RASAL3
821	gsea	double-strand break repair (GO:0006302)	0.405665	2.06196	0	0.00107122	0.322	79/157	36.69%	PARP9;DTX3L;SETX;POLA1;TP53BP1;TENT4A;EYA3;RPA1;MMS22L;PSMD14;BRIP1;SAMHD1;UIMC1;RECQL;RAD52;BRCA2;CHEK2;NABP1;XRCC4;DNA2;SMARCAD1;RAD51B;BARD1;PRKDC;RPA2;ZSWIM7;UBE2V2;ABRAXAS1;TDP1;SMC5;NUCKS1;BLM;RBBP8;RECQL5;SPIDR;ZFYVE26;LIG4;ATM;MCM9;UBE2N;NSMCE2;APLF;GEN1;DCLRE1A;SUMO1;HMGB2;PAXIP1;HPF1;BAZ1B;XRCC6;PPP5C;PALB2;POLQ;REV3L;INO80;IFFO1;EME1;NBN;XRCC2;ACTR5;TDP2;RECQL4;NHEJ1;RAD21;APTX;POLN;SM…
822	gsea	positive regulation of response to DNA damage stimulus (GO:2001022)	0.4835	2.06118	0	0.00108422	0.327	23/54	26.89%	EYA4;ANKRD1;PLA2R1;EYA3;NPAS2;EGFR;SPRED2;UIMC1;SPRED1;NSMCE4A;PRKCD;FMR1;ABRAXAS1;BCLAF1;PMAIP1;ATM;DHX9;UBE2N;NACC2;SIRT1;CCAR2;FGF10;WRAP53
823	gsea	unsaturated fatty acid metabolic process (GO:0033559)	0.50319	2.06096	0	0.00108278	0.327	25/47	36.31%	SCD;CYP2J2;PLA2G4C;CYP1B1;ELOVL5;ELOVL1;ALOX15B;PLA2G4A;FAAH2;HSD17B4;MGLL;PTGR1;DEGS1;FADS1;GSTM2;GPX4;DAGLB;ALOX12B;ELOVL3;PTGS1;GSTP1;ALOX5;SCD5;PNPLA8;CYP4Z1
824	gsea	regulation of protein localization to cell surface (GO:2000008)	0.550584	2.06014	0	0.00108613	0.328	9/33	11.37%	EGF;TYROBP;NEDD4L;MAP1A;ABCA7;COMMD1;LEPROTL1;PICALM;CTNNB1
825	gsea	regulation of hydrolase activity (GO:0051336)	0.461092	2.05918	0	0.00108708	0.329	33/69	24.66%	ARHGAP15;VAV3;NF1;PAFAH1B1;NOS1;SIPA1L1;ARHGAP12;FGD4;CHN1;EFNA5;PTK2;PLXNB2;CAMK2A;FGD3;ITGB1BP1;TBC1D15;GPR137B;PLXNA2;TDG;RAPGEF6;FBXW11;RALBP1;SCARB2;CRK;VAV1;VAV2;RABGAP1;NTRK2;OCRL;RAB3GAP1;EPHB3;PLXND1;EPHA1
826	gsea	negative regulation of intrinsic apoptotic signaling pathway by p53 class mediator (GO:1902254)	0.67545	2.0589	0	0.00109042	0.331	4/16	5.17%	CD74;CD44;MIF;PRKN
827	gsea	glycoprotein catabolic process (GO:0006516)	0.644538	2.05839	0.00218341	0.00109614	0.332	12/17	26.08%	MMP12;ADAMTS9;EDEM1;MANBA;STT3B;FBXO17;FBXO27;FBXO6;FBXO44;NEU4;NGLY1;EDEM2
828	gsea	negative regulation of cell cycle G1/S phase transition (GO:1902807)	0.546964	2.05763	0	0.00110185	0.334	17/34	18.59%	GPNMB;DLG1;PKD2;CDKN2A;ZNF655;CDC73;CDK6;CCL2;WEE1;CDK2AP2;RB1;CDKN1A;PTEN;KANK2;DACT1;JADE1;APC
829	gsea	positive regulation of cell-matrix adhesion (GO:0001954)	0.518351	2.05716	0	0.0011123	0.336	21/41	28.14%	SKAP1;RIN2;S100A10;UTRN;PLEKHA2;MAP4K4;CSF1;CD3E;CDK6;GSK3B;ROCK1;EFEMP2;THY1;LIMS1;ABL1;PTK2B;CCL28;EPHA1;RAC1;SFRP1;TSC1
830	gsea	cell projection organization (GO:0030030)	0.566321	2.0565	0	0.00112273	0.336	18/29	27.47%	PLEK;NPHP1;NCKAP1L;RHOH;CAPG;P2RY12;CDC42;RAC2;ITGB1;QRICH2;PARVA;SCIN;RAC3;CYFIP1;RHOG;GSN;RAC1;PARVG
831	gsea	positive regulation of cyclin-dependent protein kinase activity (GO:1904031)	0.619873	2.05518	0.00209205	0.001145	0.339	13/20	23.80%	STOX1;PKD2;CCND2;CCND3;MAPRE3;EGFR;ADAM17;CCND1;CCNY;TTBK1;PROX1;RGCC;PKD1
832	gsea	regulation of DNA repair (GO:0006282)	0.510508	2.05514	0.00179533	0.0011435	0.339	22/44	26.89%	EYA4;UBR5;DEK;EYA3;NPAS2;EGFR;UIMC1;RAD52;PML;UBE2V2;POLH;ABRAXAS1;RADX;DHX9;TRIP12;UBE2N;SIRT1;AXIN2;UBE2V1;USP1;FGF10;WRAP53
833	gsea	regulation of protein localization to plasma membrane (GO:1903076)	0.45217	2.05498	0	0.001142	0.339	28/77	25.86%	GBP1;ACTB;DLG1;ATP2B4;CLTC;VAMP8;LGALS3;IFNG;TREM2;EGFR;ITGA3;PICALM;ITGB1;LRRC15;MMP14;ABI3;KIF5B;PRKCE;LRP1;DAB2;ARF6;PPP2R5A;STAC;BCL2L1;RHOG;STX8;PPFIA1;CDK5
834	gsea	negative regulation of signal transduction by p53 class mediator (GO:1901797)	0.6772	2.05459	0	0.00114523	0.34	7/17	15.50%	CD74;CD44;MIF;PRKN;DYRK1A;SNAI2;RFFL
835	gsea	positive regulation of cell projection organization (GO:0031346)	0.426672	2.05423	0	0.00114609	0.341	65/113	35.25%	APOE;IL1RAPL1;TOX;ZNF804A;CUX1;SETX;RAPGEF2;TIAM2;PRKD1;LTK;S100A9;PTPRD;RETREG3;ROR1;PLXNB2;MAP6;SERPINI1;ARHGAP35;CAMK1D;KIDINS220;LYN;DPYSL3;AVIL;PLXNA2;PTN;EP300;STMN2;ARHGDIA;MDK;RHOA;SCARB2;CBFA2T2;ABL2;DVL3;MARK2;NTRK2;OBSL1;ROBO1;PTK2B;TIAM1;CAPRIN2;CAMK2B;NGFR;FZD1;SS18L1;PTK7;ARSB;PLXND1;METRN;FZD4;RIT2;CHODL;RAP1A;CAPRIN1;CDKL5;ALKAL1;GPC2;DLG4;ROBO2;CUL7;CDKL3;PROM2;SS18L2;CARMIL1;TEN…
836	gsea	negative regulation of T cell receptor signaling pathway (GO:0050860)	0.652152	2.05352	0.00210084	0.00115403	0.344	9/18	12.93%	GBP1;LAPTM5;PTPN22;LILRB4;LGALS3;PRNP;UBASH3A;EZR;THY1
837	gsea	regulation of amyloid-beta formation (GO:1902003)	0.540728	2.05297	0	0.00115724	0.345	20/34	20.90%	APOE;CLU;RTN3;RTN1;ABCG1;PRNP;IFNGR1;ABCA7;IFNG;ROCK2;PICALM;SP1;ROCK1;SORL1;SLC2A13;CASP3;TMED10;NTRK2;ABCA2;HAP1
838	gsea	positive regulation of cellular component organization (GO:0051130)	0.426415	2.05185	0	0.00117926	0.349	43/107	26.12%	RUNX1;APOE;TGFB2;CLU;NEDD4L;SYK;TGFB3;FNIP1;FNIP2;CCL19;LGALS3;BID;IFNG;GSK3B;CLEC7A;TREM2;RB1;INSR;LMAN1;ATP10A;CDC20;SNCA;SLF2;TMED9;AJUBA;TRABD2A;TMEM30A;NRG1;SLF1;SPIDR;TPPP;LRP1;GBA;DAB2;CAMK2B;SURF4;SUMO1;CBLL1;PPP1R15A;ADD1;ADGRL1;BAX;DCTN1
839	gsea	regulation of striated muscle contraction (GO:0006942)	-0.580736	-2.05107	0	0.00103399	0.209	7/26	14.51%	TNNI1;MYL2;TNNT3;ATP1A2;PRKACA;MYL3;GRK2
840	gsea	protein localization to microtubule organizing center (GO:1905508)	0.665342	2.05028	0	0.00120593	0.355	12/16	28.29%	SNX10;PCM1;CCDC14;NEDD1;C2CD3;CEP83;SPAG5;CSNK1D;HOOK3;BBS4;PIBF1;DCTN2
841	gsea	regulation of exosomal secretion (GO:1903541)	0.631269	2.0502	0	0.00120436	0.355	6/19	6.82%	ATP9A;SDCBP;SDC1;PRKN;IFNG;STAM
842	gsea	import into nucleus (GO:0051170)	0.460032	2.05009	0	0.0012028	0.355	41/72	39.67%	SYK;STAT3;BACH2;E2F3;MMP12;TNPO1;APPL2;PPP1R10;FAM53A;HTATIP2;IPO8;NUP93;NUP214;HNRNPA1;NUP88;NUP188;TPR;GEMIN6;TNPO2;IPO9;PTTG1IP;NUP153;CSE1L;POM121C;HIKESHI;IPO4;NUP133;GEMIN2;GEMIN5;NUP107;TNPO3;HEATR3;SNUPN;NUP50;NXT2;GCKR;FAM53C;SMN1;KPNB1;GEMIN7;GEMIN4
843	gsea	regulation of G0 to G1 transition (GO:0070316)	0.523274	2.04998	0	0.00120124	0.355	21/39	32.11%	EHMT1;APAF1;SUZ12;MAX;RYBP;YAF2;EPC1;CBX5;HLA-G;RBBP8;RRM2;UXT;PHC3;MGA;TFDP2;RNF2;CBX3;CDC7;RBBP4;E2F6;CDKN2B
844	gsea	receptor clustering (GO:0043113)	0.569295	2.04965	0	0.00120436	0.357	9/27	12.93%	ITGB2;ITGA4;MUSK;DLG1;FLNA;ITGB1BP1;PTN;DLG2;THY1
845	gsea	regulation of actin polymerization or depolymerization (GO:0008064)	0.577246	2.04962	0	0.0012028	0.357	8/27	10.27%	COTL1;HCLS1;PFN1;LATS1;FCHSD2;ARHGAP35;PFN2;CTTN
846	gsea	regulation of gluconeogenesis (GO:0006111)	0.570575	2.04939	0	0.00120357	0.357	12/28	26.85%	NNMT;FBP1;ADIPOQ;CRY1;OGT;SOGA1;EP300;ERFE;SIK1;SIRT1;CLK2;ARPP19
847	gsea	maturation of LSU-rRNA (GO:0000470)	-0.561508	-2.04926	0.00222222	0.0010458	0.216	10/26	18.41%	RPL10A;RPL35;RPL7;RPL7A;RPF1;ZNHIT3;MRPL1;RRP15;NSA2;NHP2
848	gsea	phosphate-containing compound metabolic process (GO:0006796)	0.38558	2.04912	0	0.00120202	0.357	85/190	34.81%	PTPRC;PLAAT4;PAK1;FBP1;STAT3;PLCE1;ACYP2;PLA2G2D;PPM1A;PLPP1;DUSP16;PIK3CG;PLA2G2A;INPP5D;PIP4K2A;NUDT4;PLA2G4C;PPP3CB;PLCD4;PIK3CA;PLCG2;TAOK1;PTPRD;MINPP1;DUSP4;PAK2;PANK3;PPIP5K1;INPP5A;IP6K2;PLD4;DUSP10;PLCB2;PTEN;IP6K1;INPP5B;PFKL;PSPH;ITPKA;MTOR;ALOX15B;PLA2G4A;HDHD2;AGK;PLA2G4F;NADK;ISYNA1;INPP1;ACP2;LRRK2;PIP4K2B;OCRL;EPHA7;MAPK3;GFPT1;PIK3CD;PLPP3;GK5;TNFAIP8L3;PFKFB3;NUDT14;TNK2;PPIP5K2…
849	gsea	regulation of cell communication (GO:0010646)	0.530532	2.0485	0	0.00120047	0.357	13/35	22.11%	SLC8A1;CASQ2;CAMK2D;ANXA1;TYMP;UGCG;CDC42SE2;CRK;GRK6;MGLL;NCLN;ANK2;RYR2
850	gsea	regulation of interleukin-17 production (GO:0032660)	0.552857	2.04838	0	0.00120124	0.358	12/30	17.29%	IL15;NCKAP1L;SLAMF6;PRNP;IFNG;IL12B;IL23R;NOD2;IL21;TLR4;MYD88;LY9
851	gsea	neuromuscular synaptic transmission (GO:0007274)	0.67838	2.04806	0.00236407	0.00120434	0.359	5/15	6.61%	CHRNA1;DTNA;ERC1;FCHSD2;TBC1D24
852	gsea	positive regulation of interleukin-4 production (GO:0032753)	0.647693	2.04786	0	0.00120511	0.36	7/18	5.96%	HLA-E;SYK;CD86;FCER1G;CD28;IRF4;LGALS9
853	gsea	positive regulation of cell cycle (GO:0045787)	0.464049	2.04507	0	0.00124291	0.368	23/62	23.80%	TGFB2;PRKCA;MEIS2;NUPR1;PKD2;CCND2;CCND3;SRPK2;TRIM21;MAPRE3;CALR;ANKRD17;CCPG1;EGFR;RPS6KB1;CCDC57;ADAM17;CCND1;CCNY;LGMN;PROX1;RGCC;PKD1
854	gsea	regulation of protein serine/threonine kinase activity (GO:0071900)	0.424683	2.04498	0	0.00124131	0.368	54/108	35.06%	SLC8A1;ACTB;MNAT1;PPP2CA;CCND2;SLC8A3;CCND3;PYCARD;RALB;LTF;IFNG;HERC5;RB1;CDKN1A;CCNT2;RPTOR;SLC8A2;CDK5R1;DDX3X;GTPBP4;SNCA;CCND1;CDK12;RHOA;THY1;CCNG2;GTF2H1;BLM;ABL1;GADD45A;SNF8;TRIB3;CCNI;SIRT1;CSF1R;CDKN3;IRGM;CDC6;ETAA1;UVRAG;PKMYT1;SYAP1;CCNK;CALM2;TCL1A;CCNO;CCNI2;CCNA1;DUSP19;CDKN2B;CDK7;SLC27A1;CDC25A;SRC
855	gsea	mononuclear cell differentiation (GO:1903131)	0.597889	2.04481	0	0.00124203	0.368	11/23	22.90%	IKZF1;IFI16;MYH9;IRF8;MT1G;TREM2;LYN;TRPM2;PPARG;CSF1R;BATF3
856	gsea	protein localization to centrosome (GO:0071539)	0.641829	2.04468	0	0.00124044	0.368	13/18	28.29%	SNX10;PCM1;CCDC14;NEDD1;C2CD3;CEP83;SPAG5;NUDCD3;CSNK1D;HOOK3;BBS4;PIBF1;DCTN2
857	gsea	response to calcium ion (GO:0051592)	0.427809	2.04384	0	0.00125268	0.369	45/93	28.44%	RYR3;CASQ2;IQGAP1;CAMK2D;PKD2;CAPN3;ALOX5AP;CLIC4;PLCG2;CPNE7;TNNT2;PRKAA1;MEF2A;PDCD6;CPNE8;CARF;THBS1;ADGRV1;D2HGDH;TRPM2;SYT11;ADCY8;HOMER1;GPLD1;SYT17;KCNH1;CPNE3;SYT1;ECT2;ALG2;LGMN;PEF1;CPNE1;BRAF;RYR2;ADD1;ADAM9;CPNE5;ITPKB;ADCY1;AHCYL1;PPP3CA;SLC25A13;CPNE4;CALM2
858	gsea	negative regulation of protein tyrosine kinase activity (GO:0061099)	0.593296	2.04341	0.00246914	0.00125108	0.369	13/24	22.25%	PTPRC;CBL;ZGPAT;SH3BP5;CBLB;LILRB4;SOCS4;DUSP22;THY1;SNX6;SOCS5;MVP;SRCIN1
859	gsea	regulation of intracellular protein transport (GO:0033157)	0.552955	2.0419	0.00186567	0.00126327	0.373	11/32	16.83%	LCP1;ADIPOQ;IFI27;PCM1;UHMK1;GCC2;RAB29;CEP290;RUFY3;VAMP2;TPR
860	gsea	cell cycle G1/S phase transition (GO:0044843)	0.475274	2.03984	0	0.0012846	0.378	33/62	39.23%	MNAT1;E2F3;BCAT1;CDKN2A;CDK6;LATS1;CAMK2A;RB1;CDKN1A;MAX;RPS6KB1;LATS2;CCND1;RCC1;CACUL1;NASP;PIM2;DBF4;CDKN3;USP37;CDC7;CUL4B;EIF4E;CDK7;GPR132;CDC25A;CCNE1;EIF4EBP1;CDK4;PPP6C;POLE;CUL1;MYC
861	gsea	Golgi to endosome transport (GO:0006895)	0.666279	2.03961	0	0.00128755	0.38	6/16	12.47%	VPS13C;EPS15;SORT1;KIF16B;RAB14;WIPI1
862	gsea	regulation of macrophage chemotaxis (GO:0010758)	0.605897	2.03931	0	0.00129049	0.38	15/22	23.53%	CCL5;MAPK1;CSF1;MIF;PTK2;SLAMF8;CMKLR1;MDK;THBS1;MAPK3;PTK2B;RARRES2;CXCL17;CSF1R;AKIRIN1
863	gsea	negative regulation of cell cycle G2/M phase transition (GO:1902750)	0.497355	2.03917	0	0.00128885	0.38	27/54	26.70%	PSMB9;PSMB8;PSME2;PSME1;PSMB2;PSMD11;USP47;PSMD14;PSMA6;PSME4;RBX1;FBXL7;PSMA5;PSMB1;ATF5;PSMB7;PSMA3;PSMD9;PSMA2;PSMD13;PSMD3;PSME3;PSMD1;PSMC4;PSMD4;PSMD2;AVEN
864	gsea	lamellipodium organization (GO:0097581)	0.569364	2.03886	0	0.00128722	0.38	13/28	17.65%	ABLIM1;ARHGEF6;SNX1;SPATA13;P2RY12;GOLPH3;CTTN;PTPRO;CCDC88A;ARHGEF7;ITGB1;ABLIM3;RHOD
865	gsea	regulation of cellular senescence (GO:2000772)	0.567718	2.03847	0.00208333	0.00129699	0.382	16/29	28.10%	B2M;CDKN2A;CDK6;TERF2;HLA-G;ABI3;ARNTL;PNPT1;SIRT1;RBL1;NEK4;NEK6;FBXO5;CGAS;NUAK1;SLC30A10
866	gsea	negative regulation of G1/S transition of mitotic cell cycle (GO:2000134)	0.532055	2.03842	0	0.00129763	0.383	17/36	18.59%	GPNMB;DLG1;PKD2;CDKN2A;ZNF655;CDC73;CDK6;CCL2;WEE1;CDK2AP2;RB1;CDKN1A;PTEN;KANK2;DACT1;JADE1;APC
867	gsea	positive regulation of smooth muscle cell proliferation (GO:0048661)	0.500335	2.03739	0	0.00130736	0.388	12/45	12.37%	STAT1;CCL5;MMP9;BMPR1A;AIF1;ADAMTS1;FGF9;DNMT1;ID2;IL6R;THBS1;P2RY6
868	gsea	regulation of axonogenesis (GO:0050770)	0.502911	2.03721	0	0.00131026	0.388	27/47	25.50%	PAK1;TIAM2;SIPA1L1;CHN1;KIF13B;PAK2;PLXNB2;GSK3B;MAP6;ARHGAP35;PTEN;PLXNA2;ARHGDIA;RUFY3;RHOA;THY1;MARK2;NTRK2;CDH2;LRRC4C;ROBO1;TIAM1;NGFR;EPHB3;PLXND1;METRN;CHODL
869	gsea	regulation of vesicle-mediated transport (GO:0060627)	0.437264	2.03709	0	0.00131315	0.388	42/92	35.06%	PTPRC;ATP9A;MAPK1;SYK;ZFYVE16;RUFY2;USP6;RAB8B;HCK;NSF;PICALM;SEPTIN2;INPP5F;RAB11A;ARFGAP1;DNAJC13;ABL2;SCARB1;RIMS2;VAMP2;LRRK2;RAB5C;SYT1;ABL1;MAPK3;ITGAV;HAP1;STON2;RIT2;RAB5A;RUFY1;RAB13;RINT1;RAB33B;HIP1R;STX4;MBTPS1;CHMP3;NRP1;RAB3B;FGR;SRC
870	gsea	positive regulation of telomere maintenance via telomerase (GO:0032212)	0.543589	2.03681	0	0.00131603	0.39	19/32	34.30%	MAPK1;HMBOX1;CCT8;TNKS;TNKS2;CTNNB1;CCT6A;NEK7;HNRNPA1;FBXO4;ATM;MAPK3;MAPKAPK5;MAP3K4;CCT5;CCT7;NAF1;AURKB;XRCC5
871	gsea	monocarboxylic acid metabolic process (GO:0032787)	-0.402731	-2.03537	0	0.00125577	0.255	52/127	27.32%	CKM;GAMT;CKMT2;VDAC1;LPL;GOT2;ACOT11;PPARA;CYP26B1;SLC16A1;CKB;LDHA;SLC16A3;HOGA1;PDHA1;GRHPR;CD36;PC;ALKBH7;LDHC;PDHB;CPT1B;MCCC1;ALDH1A2;CROT;PDHX;CYP3A7;DLD;AKR1C1;IGF1;PCCB;HAGH;BSG;ACOT6;CYP3A4;ABAT;GPAT2;ACADSB;LDHB;VNN1;CYP4A11;MCCC2;CYP3A5;GNPAT;SLC6A8;GPAM;ACAA1;ACSM1;NAAA;PRODH2;CYP2C9;ADH1C
872	gsea	plasma membrane bounded cell projection organization (GO:0120036)	0.40849	2.03481	0	0.00135283	0.396	58/122	27.00%	APOE;PLEK;ATCAY;PKD2;RAPGEF2;GPRIN3;MAPT;LIMA1;DOCK7;WDPCP;VAPA;MICALL2;FRY;TBC1D24;GSK3B;DTNBP1;RB1;UHMK1;SLC9A3R1;PTPRM;LYN;BICDL1;KIFAP3;PLEKHA1;BLOC1S6;CTTN;CDK5R1;ROCK1;RAB11A;STMN2;LRP12;MAP2;ATXN10;FLRT3;TBC1D23;CORO1B;MANF;EHD1;CEP78;GBA;FRYL;RYK;CYFIP1;FAM161A;STMN1;CSF1R;UNC5A;PPP1R9B;IQCG;BLOC1S2;RAC1;CDK5;AGER;NRTN;POU4F1;TOR1A;GPRIN1;RAB13
873	gsea	regulation of ion transmembrane transport (GO:0034765)	0.550158	2.0329	0.0022779	0.00138051	0.399	7/31	8.36%	CASQ2;NEDD4L;ANO6;P2RX7;YWHAE;WNK1;AKAP6
874	gsea	regulation of stem cell proliferation (GO:0072091)	0.672382	2.0318	0	0.00140135	0.403	5/15	13.84%	PTPRC;YAP1;HNRNPU;ACE;ZFP36L1
875	gsea	establishment of protein localization to organelle (GO:0072594)	0.454025	2.03165	0	0.00140411	0.404	40/71	36.89%	CD68;SYK;STAT3;E2F3;MMP12;TNPO1;IL10RA;LAMP1;APPL2;PPP1R10;FAM53A;RAB11A;IPO8;NUP93;NUP214;LAMP3;LAMP5;NUP88;NUP188;TPR;TNPO2;IPO9;PTTG1IP;RYR2;NUP153;CSE1L;POM121C;HIKESHI;IPO4;LRSAM1;NUP133;NUP107;TNPO3;HEATR3;HK1;NUP50;NXT2;TSPAN10;GCKR;FAM53C
876	gsea	positive regulation of viral genome replication (GO:0045070)	0.565756	2.02965	0	0.00143837	0.412	13/29	17.70%	CCL5;PABPC1;ADAR;SRPK2;STAU1;CD28;SRPK1;TOP2A;PPIH;PPIA;DDX3X;HACD3;IFIT1
877	gsea	regulation of neuroinflammatory response (GO:0150077)	0.63534	2.02957	0	0.00143658	0.412	7/17	12.87%	MMP9;NUPR1;TNFRSF1B;CD200R1;TREM2;IL1B;CD200
878	gsea	positive regulation of proteolysis (GO:0045862)	0.481347	2.02778	0	0.00145499	0.416	26/54	25.46%	APOE;OGT;TNFRSF1B;CAPN3;CTSH;ASPH;RHBDD1;CTSC;IFNG;TANK;CASP8;NRDC;IL1B;CYFIP2;SH3D19;BTRC;MAPK12;BAD;FBXW11;PERP;GPLD1;GBA;ADAM9;HDAC2;ADRA2A;CCBE1
879	gsea	regulation of viral life cycle (GO:1903900)	0.60001	2.02697	0.00232019	0.00146664	0.418	11/23	18.19%	TRIM38;TRIM25;TRIM22;TRIM21;TRIM14;NECTIN2;PPIA;TRIM5;LAMP3;TRIM34;CD209
880	gsea	basement membrane organization (GO:0071711)	0.645617	2.02614	0	0.00148498	0.422	2/16	2.27%	CTSS;FLRT2
881	gsea	regulation of mRNA processing (GO:0050684)	0.54056	2.02597	0.0017452	0.00148313	0.422	22/35	27.30%	IWS1;SRPK2;SRSF10;PABPN1;SRPK1;ZFP36L1;CWC22;CDK11B;DHX9;PAPOLA;QKI;SLTM;SRSF3;KHDRBS2;METTL16;LARP7;RBM23;TIA1;RBM39;YTHDC1;CPSF4;AHCYL1
882	gsea	organonitrogen compound biosynthetic process (GO:1901566)	0.397499	2.02573	0	0.00148576	0.422	77/148	41.02%	PPM1L;APOE;SLC44A1;PRKD3;PLPP1;HACD1;PAM;SAMD8;CERS4;PLA2G4C;B4GALT5;SPTLC3;VAPA;LPIN2;PRKD1;ELOVL5;MGST1;SGMS1;PCYT1A;GOLPH3;GSTO1;SGPP1;ALDH3B1;LARGE1;ELOVL1;PLA2G4A;NFS1;GSTK1;SGPP2;LPCAT2;CHPT1;GCNT1;PHOSPHO1;ELOVL6;ACER3;HACD3;DEGS1;SLC44A2;MOCOS;PLPP3;HACD4;GSTM2;STARD7;NAGS;ALDH3A2;CDO1;TYW1B;FA2H;SLC44A4;SGMS2;TYW1;KDSR;CERS2;ELOVL3;APOA1;AKR1A1;DMD;DEGS2;CERS3;GSTP1;ELOVL7;GPAT4;SLC27A1;…
883	gsea	sodium ion homeostasis (GO:0055078)	0.628651	2.02476	0	0.00150847	0.425	6/20	7.28%	SLC8A1;NEDD4L;SLC9A1;ATP1A1;ATP1B3;TMPRSS3
884	gsea	pyroptosis (GO:0070269)	0.631652	2.02426	0.00250627	0.00151106	0.427	9/19	11.39%	CASP4;GZMA;CASP1;TREM2;CASP8;AIM2;GSDMD;NAIP;GSDMB
885	gsea	axonogenesis (GO:0007409)	0.372443	2.02415	0	0.00151143	0.428	103/226	38.93%	ANK3;FEZ2;PARD3;ENAH;ACTB;NCAM1;NEXN;PRKCA;SOS1;FYN;EMB;SHTN1;MAPK1;S100A6;CXCR4;PTPN11;SH3KBP1;DOCK7;B4GALT5;PPP3CB;SEMA4D;PIK3CA;SPTAN1;SLITRK4;MAP1A;EFNA5;PTK2;ARHGAP35;LMTK2;SPTBN4;SPG11;PTEN;NRP2;ZDHHC17;MYPN;NOTCH2;CDK5R1;NRCAM;PTPRO;SEMA4A;EZR;VASP;DOK2;DAB1;SPTB;SEMA3C;ATL1;NTNG1;NRXN3;EPHA7;MAPK3;KIF5B;ROBO1;DOK1;PIK3CD;RYK;FRS2;S100B;EFNA4;CYFIP1;USP9X;LAMA5;USP33;EPHB4;UNC5A;EPHB3;VSTM…
886	gsea	production of miRNAs involved in gene silencing by miRNA (GO:0035196)	0.568635	2.02347	0	0.00152512	0.431	11/29	15.59%	ADAR;SMAD1;AGO1;DICER1;HNRNPA2B1;PUS10;TUT4;SNIP1;SMAD2;PUM2;LIN28B
887	gsea	regulation of protein metabolic process (GO:0051246)	0.505937	2.02303	0.0019084	0.00152991	0.431	17/43	18.55%	APOE;NEDD4L;PM20D2;LILRB2;MAP2K5;ABCA7;VPS35;ROCK2;MTPN;CHEK2;ACE;TMEM9;TRAF3;LDLR;SNF8;GBA;FAM83D
888	gsea	regulation of programmed cell death (GO:0043067)	0.384568	2.02042	0	0.0015746	0.437	68/170	28.76%	STAT1;ALPK2;CXCL10;CLU;JAK2;IKZF3;CTSB;TP63;MALT1;BIRC3;FAS;ACTN1;CALR;CD3E;ZNF420;CASP1;APAF1;PRKN;BID;DAPK1;ASAH1;PRELID1;CHM;CIDEC;ACTN4;AMIGO2;SLK;STK26;ANP32B;KANK2;PTPN6;HTATIP2;IFT57;DFFA;TNFRSF10A;PERP;BCL6;BCAR1;ACER3;LRRK2;ABL1;PMAIP1;BNIP3L;IGFBP3;ATM;ANP32A;RIPK1;SIRT1;SKP2;RAF1;TP53BP2;LGALS1;TMEM219;BAX;DDX42;PAX2;FBXO10;CDK5;TP53I3;CIDEA;POU4F1;CIDEB;RTKN;RABGGTA;ALB;BIRC2;USP42;TN…
889	gsea	regulation of release of sequestered calcium ion into cytosol (GO:0051279)	0.495287	2.02031	0	0.00157488	0.438	14/49	12.93%	CXCL9;CASQ2;CXCL10;CAMK2D;CXCL11;CAPN3;NOS1;CLIC2;AKAP6;GSTO1;JPH1;CD19;SNCA;THY1
890	gsea	positive regulation of stress-activated protein kinase signaling cascade (GO:0070304)	0.634589	2.01869	0.00206186	0.00159507	0.439	10/18	22.99%	TGFB2;RNF13;TAOK3;TAOK1;LYN;NOD2;EIF2AK2;ARL6IP5;IL26;MID1
891	gsea	Golgi to plasma membrane protein transport (GO:0043001)	0.546641	2.01862	0	0.00159311	0.439	15/30	25.59%	ANK3;OPTN;RAB31;GOLPH3;NSF;GCC2;PREPL;MACF1;GOLGA4;VAMP2;VAMP4;ARFRP1;GGA3;GGA2;BBS1
892	gsea	positive regulation of lamellipodium assembly (GO:0010592)	0.585729	2.01825	0	0.00159779	0.44	14/24	26.03%	ACTR2;PLCE1;ARPC2;PIK3CA;ACTR3;ABI2;AVIL;CDC42;RAC2;WNT1;CYFIP1;AKIRIN1;RAC1;FSCN1
893	gsea	protein destabilization (GO:0031648)	0.536687	2.01782	0	0.00160906	0.442	19/34	24.99%	CAPN3;PYHIN1;CTSH;TRIM21;CDC73;PRKN;PRNP;CCDC88C;FBXL3;EP300;BTRC;SNCA;FBXW11;SERF2;SERF1A;SIRT1;GSN;GGA3;IRGM
894	gsea	peptidyl-lysine methylation (GO:0018022)	0.578714	2.01765	0	0.00160929	0.443	11/27	19.16%	EEF1AKMT2;SMYD2;EHMT1;SETD4;SMYD1;SETD7;TRMT112;ATPSCKMT;SETD2;SETD3;EEF1AKMT1
895	gsea	negative regulation of Rho protein signal transduction (GO:0035024)	0.642983	2.01715	0	0.00161613	0.444	11/18	22.02%	SCAI;ARHGAP35;FLCN;ITGA3;KCTD13;RIPOR2;ABL2;CCDC125;KCTD10;MET;STMN1
896	gsea	RNA phosphodiester bond hydrolysis (GO:0090501)	0.564905	2.01707	0	0.00161416	0.444	9/26	17.33%	XRN1;RNASE6;DICER1;RNASE1;ZC3H12C;PCF11;POP1;CSTF3;KHNYN
897	gsea	mRNA polyadenylation (GO:0006378)	0.591978	2.01558	0.0017762	0.00162995	0.449	15/25	23.15%	PABPC1;SCAF8;CDC73;WDR33;PCF11;FIP1L1;CSTF3;MTPAP;PAPOLA;CPSF1;SYMPK;LEO1;PNPT1;TUT1;CPSF2
898	gsea	RNA polyadenylation (GO:0043631)	0.591978	2.01558	0.0017762	0.00162995	0.449	15/25	23.15%	PABPC1;SCAF8;CDC73;WDR33;PCF11;FIP1L1;CSTF3;MTPAP;PAPOLA;CPSF1;SYMPK;LEO1;PNPT1;TUT1;CPSF2
899	gsea	negative regulation of organelle assembly (GO:1902116)	0.524102	2.01502	0	0.00163673	0.451	15/35	25.29%	FEZ2;YAP1;NUPR1;CDK5RAP2;SEC22B;ODF2L;KAT2A;LRRK2;RBM14;NBDY;TRIM37;MDM1;TMEM39A;CAV3;LIMK2
900	gsea	positive regulation of protein polymerization (GO:0032273)	0.45227	2.01501	0	0.00163474	0.451	35/65	32.76%	PAK1;NCKAP1L;CLIP1;MAPT;PFN1;CDK5RAP2;CLASP1;FER;PYCARD;FCHSD2;MAPRE1;HCK;PFN2;CTTN;CDK5R1;CDC42EP3;BAIAP2L2;NCK2;VASP;NUMA1;PTK2B;PRKCE;TPPP;MET;ARF6;SLAIN2;TTBK1;CAV3;RAC1;DCTN1;FCHSD1;CCL11;CCL26;OCLN;BAIAP2
901	gsea	phosphatidylethanolamine acyl-chain remodeling (GO:0036152)	0.610979	2.01416	0.00204918	0.00163713	0.452	8/22	13.56%	PLAAT4;PLA2G2D;MBOAT2;PLA2G2A;PLA2G4C;PLA2G4A;PLA2G4F;PLAAT2
902	gsea	regulation of DNA replication (GO:0006275)	0.479163	2.01393	0	0.00164169	0.452	26/50	32.99%	EGF;S100A11;PPP2CA;ANKRD17;EGFR;PDS5A;ESCO1;DNA2;GTPBP4;CCDC88A;ZBTB38;NUCKS1;BLM;DHX9;GMNC;CDC6;ORC3;TERF1;BRPF3;FBXO5;USP37;CTC1;RBBP6;OBI1;STN1;NPM2
903	gsea	ribosomal large subunit assembly (GO:0000027)	-0.581049	-2.01366	0	0.00163124	0.315	13/24	16.87%	RPL23A;RPL24;RPL3L;RPL6;RPL10;RPLP0;RPL5;NOP53;MRPL20;RRS1;NLE1;PPAN;RSL24D1
904	gsea	regulation of cellular biosynthetic process (GO:0031326)	0.546071	2.01366	0	0.00163971	0.452	10/31	13.93%	CCL5;C3;JAK2;ADIPOQ;TNFRSF1B;AVIL;EIF6;MITF;SIRPA;CD47
905	gsea	regulation of microtubule polymerization or depolymerization (GO:0031110)	0.575151	2.01262	0	0.00165078	0.456	15/28	25.73%	MAPRE2;MAPT;CLASP1;MAPRE3;MAP1A;MAPRE1;CLASP2;SKA2;STMN2;MAP2;ABL1;GAS2L2;STMN1;SKA3;CAMSAP3
906	gsea	cytoplasmic microtubule organization (GO:0031122)	0.479637	2.01171	0	0.00165965	0.459	25/54	26.12%	DST;DLG1;CLIP1;MAPT;CLASP1;PCM1;CCDC88C;SLK;RAB11A;CCDC88A;EZR;DYNC1H1;RHOA;KATNAL1;KATNA1;NUMA1;CLIP4;CEP126;TPPP;SLAIN2;HOOK3;LIMK2;CAMSAP3;CCDC88B;DCTN1
907	gsea	neutral amino acid transport (GO:0015804)	0.560773	2.01163	0.00208333	0.00165766	0.459	6/27	14.66%	SLC38A1;SLC38A6;SLC36A2;SLC38A2;SLC36A1;SLC1A5
908	gsea	regulation of cell cycle (GO:0051726)	0.356777	2.01144	0	0.00166216	0.461	136/281	39.23%	PTPRC;TGFB2;IQGAP1;TTC28;STAT3;IRF1;BIRC3;EVI2B;NUPR1;PKD2;SDCBP;XIAP;CDC14B;MAP3K20;PTPRK;APBB2;PDCD4;SRPK2;TRIM21;CYLD;CDKN2A;HPGD;MIF;CALR;CDK6;CDC14A;ANKRD17;CCPG1;IFNG;AKT2;HIPK2;MAP2K6;HBP1;RB1;UHMK1;ADAM10;CDKN1A;PPP2R3B;ID2;FBXL12;RUNX3;IL12B;SIPA1;FBXL3;EP300;NOTCH2;HNRNPU;PML;CENPF;DYNLT3;BARD1;SND1;ALOX15B;THBS1;NEK7;MAPK12;CCND1;PHACTR4;MX2;LIN54;TXLNG;ZBTB49;CDK11B;ABL1;WDR6;ATM;RPS6…
909	gsea	negative regulation of DNA biosynthetic process (GO:2000279)	0.542332	2.01129	0	0.00166233	0.461	10/31	13.82%	ADIPOQ;ANKRD1;XRN1;BMPR2;DCP2;CDKN1A;TERF2;HNRNPU;EXOSC10;HNRNPA1
910	gsea	response to steroid hormone (GO:0048545)	0.536345	2.01121	0.00199601	0.00166034	0.461	12/32	19.54%	TGFB2;YAP1;TGFB3;ATP1A1;CATSPER2;THBS1;TFPI;CATSPERG;UBE3A;CATSPER3;ABCA2;ADTRP
911	gsea	fatty acid derivative biosynthetic process (GO:1901570)	0.528961	2.01114	0	0.00166051	0.462	8/33	9.16%	SCD;ACACA;ALOX5AP;PAM;HPGD;PPT1;ACSS3;FASN
912	gsea	leukocyte adhesion to vascular endothelial cell (GO:0061756)	0.612233	2.01095	0.00668151	0.00166068	0.463	8/18	18.41%	ITGA4;VCAM1;SELPLG;GOLPH3;ROCK1;GCNT1;ITGB1;SLC39A8
913	gsea	ceramide metabolic process (GO:0006672)	0.492019	2.00904	0	0.00169532	0.474	33/52	36.66%	PPP2CA;PLPP1;SAMD8;CERS4;SPTLC3;ASAH1;SGMS1;ORMDL1;SMPD2;AGK;ABCA12;ACER3;DEGS1;GBA;PLPP3;ABCA2;FA2H;TLCD3B;SGMS2;CERS2;FUT3;ALOX12B;FUT7;ORMDL3;DEGS2;CERS3;PLA2G15;ORMDL2;CERK;ASAH2;SPTLC1;NSMAF;ST6GALNAC3
914	gsea	regulation of SMAD protein signal transduction (GO:0060390)	0.579106	2.00876	0	0.00169975	0.476	7/23	18.62%	WWTR1;JAK2;BMPR1A;TGFB3;NUP93;SH2B1;DAB2
915	gsea	establishment of mitotic spindle localization (GO:0040001)	0.565408	2.00853	0	0.00170202	0.477	9/27	14.11%	GPSM2;CDK5RAP2;CLASP1;PAFAH1B1;NSFL1C;CLASP2;FBXW11;ITGB1;NUMA1
916	gsea	cartilage development (GO:0051216)	0.492503	2.0067	0	0.00173434	0.481	12/47	15.65%	RUNX1;SOX6;ZBTB16;CD44;CHI3L1;SNORC;RUNX3;SNX19;WNT5B;DDRGK1;GPLD1;CREB3L2
917	gsea	negative regulation of viral life cycle (GO:1903901)	0.666423	2.00517	0	0.00176872	0.487	6/16	12.00%	CIITA;FCN1;PPIA;BST2;TRIM5;LY6E
918	gsea	negative regulation of tumor necrosis factor superfamily cytokine production (GO:1903556)	0.501458	2.00486	0	0.00177305	0.489	20/43	20.71%	ILRUN;ADIPOQ;SLAMF1;TNFAIP3;PTPN22;LTF;LGALS9;DICER1;LBP;PTPN6;CD274;SIRPA;TLR4;SYT11;MC1R;IRAK3;NFKBIL1;POMC;BPI;ORM1
919	gsea	positive regulation of translational initiation (GO:0045948)	0.626239	2.00474	0.00195695	0.00177522	0.49	10/18	23.97%	CCL5;HABP4;UHMK1;RPS6KB1;DDX3X;MTOR;RPS6KB2;YTHDF1;YTHDF2;LARP1
920	gsea	positive regulation of protein modification by small protein conjugation or removal (GO:1903322)	0.447188	2.00468	0	0.00177312	0.49	32/75	29.39%	LAPTM5;MALT1;BIRC3;CRY1;XIAP;HDAC4;DCUN1D1;PIAS1;FBXW7;UBA2;RIPK2;TANK;COMMD1;HUWE1;RWDD3;MYCBP2;BCL10;ANGPT1;TRAF6;UBQLN1;LRRK2;FBXO4;UBE3A;PTTG1IP;SAE1;PAXIP1;NDFIP1;FKBP1A;BIRC2;FANCI;DCUN1D3;INAVA
921	gsea	stem cell development (GO:0048864)	0.655935	2.00366	0.002079	0.00179236	0.491	8/15	19.43%	PTPRC;PDCD6;FAM172A;SNAI2;NRG1;CDH2;TCOF1;PEF1
922	gsea	regulation of cell cycle G2/M phase transition (GO:1902749)	0.43118	2.00204	0	0.00181581	0.493	48/82	40.35%	CDK5RAP2;TUBA1A;CLASP1;PCM1;PAFAH1B1;CKAP5;MAPRE1;SDCCAG8;YWHAE;CNTRL;CEP57;OFD1;NEDD1;ATF5;CENPF;CEP290;PRKAR2B;TUBB;DYNC1H1;CENPJ;HAUS2;ACTR1A;NPM1;DYNC1I2;CEP78;NINL;CEP70;CSNK1D;CEP63;DYRK3;DCTN1;PLK4;ALMS1;ODF2;DCTN2;HAUS3;KIF14;TUBB4B;DYNLL1;PCNT;CEP135;NDE1;HAUS4;KCNH5;CEP152;TUBB4A;HAUS5;TPX2
923	gsea	regulation of cell differentiation (GO:0045595)	0.394021	2.00128	0	0.00182644	0.497	55/142	22.96%	RUNX1;PRKCB;MEGF10;PPP2CA;MBOAT2;RPS6KA3;CDK5RAP2;CLASP1;ST7;NF1;CSF1;TRPS1;CDK6;LTK;RPS6KA1;LGALS3;BMPR1B;PTK2;VHL;HEY2;ID2;SUZ12;NSUN2;RUNX3;TCFL5;CLASP2;CDK5R1;TRIP4;ROCK1;ANP32B;CASZ1;MDK;ALOX15B;PTBP1;FGF8;KIAA1109;REST;CD24;ZFP36L1;ZFHX3;TAF8;BCL6;SPOCK2;SNAI2;TIAM1;EIF2AK2;FADS1;GREM1;APC;SCIN;SIK1;YWHAH;PURB;RAF1;GPS2
924	gsea	mitochondrial gene expression (GO:0140053)	-0.494553	-2.00108	0	0.0018881	0.35	15/40	10.16%	MRPL51;SLC25A33;MRPL12;NDUFA7;MRPS24;MRPS18A;MRPS34;MRPS7;MRPS18B;MRPS15;MRPL57;MRPL2;GFM2;MRPS12;PTCD3
925	gsea	negative regulation of proteolysis (GO:0045861)	0.52425	2.00099	0	0.00182641	0.497	9/36	10.51%	CST3;CSTB;TIMP1;PTPN3;TRIM21;CSTA;PRNP;CST7;ROCK1
926	gsea	ERK1 and ERK2 cascade (GO:0070371)	0.587304	2.00047	0	0.00183276	0.497	11/21	25.51%	EGF;MAPK1;CTSH;LGALS9;PTGER4;ZFP36L1;MAPK3;ITGAV;ZFP36L2;MT3;FGF10
927	gsea	regulation of bicellular tight junction assembly (GO:2000810)	0.612785	1.99973	0	0.00184757	0.5	6/18	15.20%	RUNX1;NPHP1;F11R;ROCK2;ROCK1;SNAI2
928	gsea	regulation of platelet activation (GO:0010543)	0.606465	1.99947	0	0.0018454	0.5	8/21	13.92%	APOE;PLEK;PRKCA;SYK;FCER1G;LYN;PLA2G4A;TLR4
929	gsea	cell junction assembly (GO:0034329)	0.414273	1.99925	0	0.00184958	0.501	49/97	40.84%	IGFN1;ACTB;TLN2;FN1;FLNA;PKP4;TLN1;FLCN;FARP1;PTEN;RAB29;NRCAM;CDHR3;CDC42;VASP;MYO9A;RHOA;KIRREL3;FLRT3;CAPZA1;LIMS1;SPOCK2;NLGN2;OBSL1;CDH2;SDK2;SDK1;RYK;ACTG1;PLXND1;CDK5;FSCN1;POU4F1;FBLIM1;CDH11;PKP2;ADGRL3;DNM3;FERMT2;CDH22;ARVCF;ILK;CDH8;TRPV4;CDH19;PCDHB6;ITGA6;PARD6B;TJP1
930	gsea	positive regulation of membrane protein ectodomain proteolysis (GO:0051044)	0.663289	1.99735	0	0.00188123	0.506	7/15	15.23%	APOE;TNFRSF1B;IFNG;NRDC;IL1B;SH3D19;GPLD1
931	gsea	regulation of cyclin-dependent protein serine/threonine kinase activity (GO:0000079)	0.436009	1.99683	0	0.0018917	0.508	39/80	32.11%	ACTB;MNAT1;PKD2;CCND2;CCND3;MAPRE3;CDKN2A;LATS1;HERC5;EGFR;CDKN1A;CCNT2;CEBPA;PTEN;CDK5R1;LATS2;GTPBP4;ADAM17;CCND1;CCNG2;GTF2H1;CCNY;BLM;GADD45A;APC;CCNI;PROX1;RGCC;CDKN3;PKD1;CDC6;PKMYT1;CCNK;CCNO;CCNI2;CCNA1;HEXIM2;CDK5RAP1;CDKN2B
932	gsea	regulation of glucose metabolic process (GO:0010906)	0.537928	1.99375	0.00192678	0.00195908	0.52	7/33	6.65%	FBP1;RORA;ADIPOQ;OGT;RUBCNL;PRKN;AKT2
933	gsea	neurogenesis (GO:0022008)	0.516806	1.99272	0.00220751	0.00196943	0.521	12/39	22.16%	TGFB2;SPOCK1;ANXA1;CXCR4;MAPT;CDK5RAP2;CDK6;CIT;TRAK2;RYK;HAP1;BTBD2
934	gsea	long-chain fatty acid metabolic process (GO:0001676)	0.438529	1.99241	0	0.00196923	0.521	39/74	36.31%	CYP2J2;PLA2G4C;CYP1B1;HPGD;ELOVL5;ACADL;ACSL3;PNPLA3;HACL1;ELOVL1;ALOX15B;PLA2G4A;FAAH2;HSD17B4;ELOVL6;MGLL;SLC27A4;FADS1;AIG1;LTA4H;SLC27A3;GSTM2;ADTRP;ACAD9;ACSL4;ACOT1;GPX4;CPT1A;CYP2E1;DAGLB;PTGS2;ALOX12B;ELOVL3;GSTP1;SLC27A2;ALOX5;ASAH2;PNPLA8;CYP4Z1
935	gsea	regulation of RIG-I signaling pathway (GO:0039535)	0.638097	1.99233	0.00361664	0.00197114	0.521	8/17	14.18%	DDX60;BIRC3;SEC14L1;NPLOC4;ANKRD17;RNF125;DHX58;PUM2
936	gsea	histone deacetylation (GO:0016575)	0.497496	1.99218	0	0.00197094	0.521	21/46	27.04%	MTA3;HDAC9;HDAC4;TBL1XR1;TBL1Y;MIER1;TRERF1;MORF4L2;ELK4;SMARCAD1;MIER2;REST;SUDS3;RBM14;SIRT1;RCOR3;HDAC2;HDAC10;TBL1X;MIER3;BAZ2A
937	gsea	protein sumoylation (GO:0016925)	0.473258	1.99062	0	0.0020022	0.528	36/52	39.81%	IFIH1;NUP160;PIAS1;UBA2;PIAS2;ZNF451;RANBP2;TOPORS;NUP93;NUP214;NUP88;BCL11A;NUP188;TPR;NSMCE2;RANGAP1;NUP98;SUMO1;SAE1;NUP153;POM121C;NUP42;RAE1;NUP133;NUP43;NUP205;NUP107;NUP50;NUP54;NUP58;NDC1;SEH1L;AAAS;TRPM4;NUP37;NUP35
938	gsea	negative regulation of microtubule polymerization or depolymerization (GO:0031111)	0.549345	1.98901	0	0.00202919	0.531	13/31	11.98%	TRIM54;CLASP1;TBCD;EML2;ARHGEF2;TTBK2;TAOK1;MAPRE1;DYRK1A;CLASP2;STMN2;MAP2;SNCA
939	gsea	DNA integrity checkpoint signaling (GO:0031570)	0.525848	1.98766	0	0.00206867	0.535	15/35	26.25%	USP28;MAP3K20;TP53BP1;BRIP1;CLOCK;CHEK2;DNA2;CDC5L;FBXO6;ATM;TIPRL;CEP63;DONSON;CDC6;NBN
940	gsea	regulation of keratinocyte differentiation (GO:0045616)	0.559289	1.98725	0	0.00207254	0.536	9/27	14.23%	RUNX1;PLAAT4;CTSK;ROCK2;SGPP1;ROCK1;ZFP36L1;NUMA1;ABCA12
941	gsea	negative regulation of small GTPase mediated signal transduction (GO:0051058)	0.609063	1.98587	0.00194932	0.00209936	0.541	7/20	13.44%	TGFB2;FBP1;ARHGAP25;CGNL1;ARHGAP12;CD2AP;SPRY3
942	gsea	positive regulation of biosynthetic process (GO:0009891)	0.532607	1.98527	0	0.00211152	0.544	13/37	19.29%	VIM;RUNX1;APOE;CCL5;CYBA;TGFB3;PLCG2;MTPN;RAB27A;MTOR;TLR4;CREB1;CREBL2
943	gsea	positive regulation of endothelial cell apoptotic process (GO:2000353)	0.638333	1.9842	0.00248756	0.00214239	0.549	11/16	24.42%	ITGA4;PDCD4;ANO6;CCL2;FASLG;THBS1;HLA-G;CD40LG;RGCC;CD160;CD40
944	gsea	establishment of protein localization to plasma membrane (GO:0061951)	0.508309	1.98389	0	0.00213992	0.549	19/36	27.34%	ANK3;OPTN;RAB31;GOLPH3;AFDN;NSF;GCC2;RILPL1;PREPL;MACF1;GOLGA4;VAMP2;VAMP4;ARFRP1;RAB7A;GGA3;GGA2;BBS1;GORASP2
945	gsea	negative regulation of phagocytosis (GO:0050765)	0.626429	1.98385	0	0.00213746	0.549	10/16	17.42%	DYSF;ADIPOQ;TLR2;PIP4P2;FCGR2B;PLSCR1;SIRPA;CD47;SYT11;CD300LF
946	gsea	positive regulation of lymphocyte chemotaxis (GO:0140131)	0.643207	1.98362	0	0.00214537	0.55	10/16	20.60%	CCL5;STK39;CCR2;CCL4;ADAM10;WNK1;ADAM17;CCL3;PTK2B;XCL2
947	gsea	regulation of peptidyl-serine phosphorylation (GO:0033135)	0.413813	1.98306	0	0.00216156	0.552	33/95	24.99%	PAK1;CD44;STOX1;FNIP1;FNIP2;TXN;HCLS1;ATP2B4;DOCK7;MIF;NOS1;CNOT9;PRKD1;LATS1;STK4;CNKSR3;EGFR;RIPK2;SPTBN4;RPTOR;PFN2;PTEN;TBK1;NSD1;RASSF2;NCK2;SNCA;CAPRIN2;CREBL2;OSM;BRAF;RAF1;IRGM
948	gsea	regulation of catabolic process (GO:0009894)	0.639664	1.98286	0	0.00216736	0.553	8/17	18.55%	NEDD4L;HPGD;CHEK2;TMEM9;ITGB1;RARRES2;SNF8;FAM83D
949	gsea	negative regulation of leukocyte cell-cell adhesion (GO:1903038)	0.624545	1.98277	0	0.00216694	0.553	6/17	8.29%	PAG1;LAPTM5;GPNMB;PTPN22;IL4I1;WNK1
950	gsea	organelle assembly (GO:0070925)	0.34642	1.9823	0	0.00218098	0.555	188/392	35.99%	ABLIM1;PATL2;MAPRE2;SNX10;ACTR2;CDC14B;CAPN3;MAPT;TTC39C;CFAP44;AHI1;PLA2G4C;FLNA;PRRC2C;ABCC4;STAM2;MAPRE3;PCM1;ARMC9;TMOD2;AMBRA1;CFAP70;POGZ;WDPCP;TTBK2;SEPTIN7;CDC14A;ATG14;GALNT11;RC3H1;CORO1A;ACTR3;RAB11FIP3;BIN2;RAB8B;STAM;MAPRE1;TRAF3IP1;TTC8;SCLT1;TCTN1;UBXN2A;EXOC1;NSFL1C;VPS36;TNKS;GOLGA8B;ATXN2;NEK1;ATG13;OFD1;AVIL;SEPTIN2;STARD9;DZIP1;CCDC57;ATG3;FNBP1L;DDX3X;RAB11A;CENPF;CEP290;SEPT…
951	gsea	negative regulation of cation channel activity (GO:2001258)	0.570154	1.98139	0	0.0022053	0.558	9/26	20.01%	CASQ2;MMP9;PKD2;CLIC2;GSTO1;FMR1;UBQLN1;GSTM2;GPR35
952	gsea	regulation of toll-like receptor 4 signaling pathway (GO:0034143)	0.581486	1.98131	0	0.00220278	0.558	11/23	13.00%	TNFAIP3;PTPN22;LTF;NINJ1;TREM2;LYN;APPL2;LBP;TICAM2;IFI35;MFHAS1
953	gsea	ion transport (GO:0006811)	0.410375	1.98106	0	0.00220438	0.56	42/104	33.02%	SLC8A1;SLC9A9;SLC24A3;SLC20A2;TMEM63C;ATP10D;SLC1A3;SLC36A2;SLC8A3;SLC9A1;ANO6;SLC1A2;SLC15A3;WNK1;SLC36A1;SLC12A4;ANO10;SLC9A8;SLC9A7;SLC8A2;PANX1;SLC24A2;SLC12A7;SLC9A5;PIEZO1;KCNN3;LASP1;PANX3;SLC9A2;SLC17A5;TRPC6;SLC25A18;ATP11B;PIEZO2;SLC4A1;SLC17A3;SLC9A3;SLC17A1;SLC12A5;SLC1A1;SLC8B1;AQP11
954	gsea	glycoprotein biosynthetic process (GO:0009101)	0.429701	1.98029	0	0.0022286	0.562	32/77	28.37%	ST8SIA4;ST8SIA1;CHST11;BMPR2;GCNT2;B4GALT5;CSGALNACT1;B3GALNT2;B3GNT5;ST6GALNAC2;BMPR1B;COG3;ST3GAL6;GOLPH3;FAM20B;COG7;SERP1;LARGE1;SERP2;ST8SIA2;GCNT1;FOXL1;B3GALT6;PMM2;ATP7A;B3GNT3;FUT10;B4GALT7;B3GNT7;B3GNT8;CHST8;CHST13
955	gsea	negative regulation of DNA recombination at telomere (GO:0048239)	-0.580147	-1.97934	0.00431965	0.00233797	0.421	7/20	9.32%	POLR2I;POLR2A;POLR2L;POLR2J;POLR2H;POLR2C;TERF2IP
956	gsea	regulation of DNA recombination at telomere (GO:0072695)	-0.580147	-1.97934	0.00431965	0.00233797	0.421	7/20	9.32%	POLR2I;POLR2A;POLR2L;POLR2J;POLR2H;POLR2C;TERF2IP
957	gsea	regulation of protein polymerization (GO:0032271)	0.522535	1.97924	0	0.00225276	0.568	15/34	27.23%	COTL1;MAPT;HCLS1;PFN1;MAPRE3;LATS1;FCHSD2;PFN2;CTTN;MAP2;ABL1;TPPP;TTBK1;CAMSAP3;FCHSD1
958	gsea	positive regulation of leukocyte adhesion to vascular endothelial cell (GO:1904996)	0.644942	1.97907	0	0.00225224	0.568	6/15	12.71%	ITGB2;NFAT5;ETS1;MDK;TRAF6;RHOA
959	gsea	actin filament bundle organization (GO:0061572)	0.512292	1.97903	0	0.00224968	0.568	13/33	26.03%	LCP1;AIF1;LIMA1;DPYSL3;BAIAP2L2;NEDD9;EZR;CORO1B;RFLNB;RHOD;AIF1L;ADD1;FSCN1
960	gsea	negative regulation of kinase activity (GO:0033673)	0.458371	1.97897	0	0.00224713	0.568	23/59	25.53%	PTPRC;WWTR1;MAPT;NF1;PAK2;DTNBP1;RB1;ITGB1BP1;PPIA;SPRED1;HNRNPU;SNCA;PRKRIP1;GNAQ;THY1;CEP85;CAMK2N2;TRIB3;PPP2R5A;PPM1E;EPHA1;CAV3;UBASH3B
961	gsea	cytoplasmic pattern recognition receptor signaling pathway (GO:0002753)	0.561475	1.97721	0.00187617	0.00228342	0.575	13/27	12.79%	DDX58;IFIH1;ALPK1;CYLD;TNFAIP3;MAP2K6;RIPK2;CASP8;NOD2;IRAK2;TRAF6;NOD1;MAP3K7
962	gsea	regulation of protein catabolic process (GO:0042176)	0.413509	1.97663	0	0.00230534	0.577	32/96	19.94%	EEF1A1;NEDD4L;FLNA;TNFAIP3;HECW2;ASB5;PRKN;ASB11;SEC22B;GSK3B;EGFR;HUWE1;CHEK2;NSF;BANP;SORL1;BARD1;DACT1;TMEM9;AZIN1;IRAK3;MDM4;STX5;WWP2;AREL1;TIPARP;SNF8;HACE1;FAM83D;APC;IDE;SF3B3
963	gsea	histone H3-K4 methylation (GO:0051568)	0.538605	1.9731	0	0.00238228	0.592	9/30	15.83%	KDM6A;OGT;KMT2C;WDR82;TET2;SETD4;KMT2A;DPY30;DYDC1
964	gsea	histone H4 acetylation (GO:0043967)	0.488783	1.9729	0	0.0023857	0.593	17/47	17.05%	OGT;KANSL1;MSL2;KANSL3;MEAF6;ING3;EP400;LEF1;MORF4L2;BRCA2;KMT2A;JADE3;EP300;EPC1;ING5;JADE1;CHD5
965	gsea	muscle cell differentiation (GO:0042692)	0.524791	1.97246	0	0.00238911	0.596	10/33	10.33%	SYNE1;RORA;MEGF10;NRAP;MRTFA;NEB;SPEG;NINJ1;HEY2;WNT5B
966	gsea	regulation of calcium ion transport (GO:0051924)	0.475037	1.97232	0	0.00239048	0.597	33/57	27.86%	EGF;CCL5;CD84;PKD2;HOMER2;CACNA2D1;NOS1;CCL4;ATP2B1;LILRB2;MYLK;CAMK2A;STIM2;CD4;CCR1;FCRL3;CTNNB1;CRACR2A;SARAF;HOMER1;BCL2;LILRA5;CCL3;CAMK2B;ANK2;TRPC6;CAV3;PLPP4;ADRA2A;GRAMD2A;LILRB1;LILRA2;ORAI1
967	gsea	regulation of autophagosome assembly (GO:2000785)	0.528729	1.97183	0	0.002402	0.598	15/33	25.10%	FEZ2;NUPR1;PIP4K2A;RALB;SEC22B;PIKFYVE;IFT20;IFT88;LRRK2;PIP4K2B;RAB3GAP1;TMEM39A;RAB5A;TBC1D12;LRSAM1
968	gsea	regulation of peptidase activity (GO:0052547)	0.606837	1.97171	0.00191205	0.00240133	0.598	9/19	11.93%	PSMB8;CST3;CSTB;CTSH;CSTA;CST7;NRDC;PSMA3;MAPK12
969	gsea	negative regulation of cell death (GO:0060548)	0.420529	1.97132	0	0.00240268	0.598	37/86	27.19%	HLA-F;CLU;GPNMB;FYN;TNFRSF1B;ADNP2;CSF1;SRGAP2;PRKD1;PRKN;CD200R1;VPS35;GSK3B;INPP5A;NPAS2;IMPACT;AMIGO2;SORL1;KANK2;LRPAP1;SNCA;CD200;BTBD10;LRRK2;BNIP3L;RAD18;GBA;ATG5;AGR3;SOX4;MT3;PACRG;PAX2;CDK5;POU4F1;SOX11;ALB
970	gsea	cardiac myofibril assembly (GO:0055003)	-0.639443	-1.97106	0.0021692	0.0025495	0.451	6/15	4.29%	MYL2;TCAP;MYLK3;CSRP3;PDGFRA;TTN
971	gsea	protein monoubiquitination (GO:0006513)	0.507993	1.96959	0	0.00243844	0.604	16/38	19.68%	DTX3L;TRIM25;TRIM21;CDC73;PRKN;UBE2E1;WAC;UBE2O;HUWE1;RBX1;TOPORS;KLHL22;UBE2W;FANCL;RAD18;LEO1
972	gsea	cellular response to organonitrogen compound (GO:0071417)	0.417727	1.96935	0	0.00243772	0.604	38/98	27.51%	RYR3;ACTB;HSP90B1;AHR;PKD2;RAPGEF2;P2RX7;CPEB4;CPEB1;P2RY12;P2RY11;AKAP6;RPTOR;GOLPH3;IMPACT;SH3BP4;HRH1;MTOR;CTNNB1;AQP9;P2RY6;EZR;CAPN2;ZFP36L1;RAP1B;TRPM2;CPEB3;XBP1;TRPV1;FOLR1;GABRG2;NSMF;LARP1;CTNNA1;RAP1A;HCN3;SFRP1;GLRA2
973	gsea	negative regulation of neuron projection development (GO:0010977)	0.458345	1.96865	0	0.00245518	0.609	23/55	24.10%	APOE;SPOCK1;DENND5A;ITM2C;PTPRS;STX1B;DPYSL3;PTEN;RAB29;STMN2;PTPRO;ARHGDIA;RUFY3;RHOA;THY1;BCL11A;CBFA2T2;MINAR1;NGFR;RTN4RL1;GFI1;MT3;HDAC2
974	gsea	glycogen catabolic process (GO:0005980)	-0.643994	-1.96839	0	0.00257861	0.459	5/15	7.35%	PYGM;AGL;PHKG1;PHKG2;PHKA2
975	gsea	negative regulation of cellular carbohydrate metabolic process (GO:0010677)	0.56355	1.96802	0.00238095	0.00246454	0.61	11/24	20.10%	PLEK;FBP1;ADIPOQ;CRY1;NUPR1;HDAC4;SOGA1;EP300;ERFE;GIT1;SIK1
976	gsea	regulation of cell cycle G1/S phase transition (GO:1902806)	0.519519	1.96761	0	0.0024779	0.613	17/33	25.78%	PSME2;PSME1;ATP2B4;CDC73;PLCG2;FBXW7;CDKN1A;ID2;APPL2;PTEN;PTPN6;DDRGK1;PSME3;FAM83D;PKD1;STXBP4;INO80
977	gsea	positive regulation of double-strand break repair (GO:2000781)	0.507908	1.96753	0	0.00247715	0.613	13/38	18.73%	PARP9;ACTR2;DTX3L;FUS;PRKDC;DDX11;ARID2;SHLD1;SPIRE2;SLF2;SLF1;SPIDR;SHLD2
978	gsea	glycosphingolipid metabolic process (GO:0006687)	0.491024	1.96732	0	0.00247841	0.614	28/43	34.24%	PSAP;ST8SIA1;STS;UGCG;GM2A;ASAH1;HEXA;ESYT3;LARGE1;SMPD2;HEXB;A4GALT;ESYT1;GALC;SUMF1;GBA;NEU4;ABCA2;ESYT2;B4GALNT1;GLB1;B4GALT6;UGT8;GLTP;NEU1;SMPD3;SUMF2;CERK
979	gsea	positive regulation of cyclin-dependent protein serine/threonine kinase activity (GO:0045737)	0.635037	1.96727	0	0.00247765	0.614	11/17	23.80%	PKD2;CCND2;CCND3;MAPRE3;EGFR;ADAM17;CCND1;CCNY;PROX1;RGCC;PKD1
980	gsea	mRNA 3'-end processing (GO:0031124)	0.440016	1.96724	0	0.0024749	0.614	34/77	27.30%	PABPC1;SRSF1;SCAF8;CDC73;PABPN1;WDR33;PCF11;CASC3;FIP1L1;LSM11;CPSF6;CSTF3;CHTOP;MTPAP;ZNF473;SRSF4;CSTF2;SRRM1;PAPOLA;CPSF1;SYMPK;SRSF3;LEO1;U2AF2;MAGOH;DDX39B;SRSF9;TUT1;ZC3H11A;CPSF2;CSTF1;RPRD1A;CPSF4;AHCYL1
981	gsea	amyloid-beta metabolic process (GO:0050435)	0.642443	1.96669	0.00383877	0.00248818	0.615	8/15	18.99%	ABCA7;DYRK1A;PSEN1;ACE;APH1A;MME;BACE2;IDE
982	gsea	pyrimidine nucleoside metabolic process (GO:0006213)	0.666241	1.96652	0	0.00248942	0.616	2/15	1.91%	DPYD;TYMP
983	gsea	respiratory chain complex IV assembly (GO:0008535)	-0.55751	-1.96632	0.00426439	0.00263675	0.469	16/23	24.58%	COX17;OXA1L;SMIM20;PET117;TIMM21;PET100;COX16;COX20;COA8;COA3;FASTKD3;COA5;COA6;COX10;COX14;SCO2
984	gsea	cognition (GO:0050890)	0.508699	1.96532	0	0.00250265	0.617	13/37	23.11%	HLA-DRA;NF1;NIPBL;TTC8;SLC8A2;RP9;TUSC3;SETD5;SOBP;C5AR1;GPR155;CYFIP1;BBS4
985	gsea	intrinsic apoptotic signaling pathway in response to DNA damage by p53 class mediator (GO:0042771)	0.593476	1.96496	0.00184502	0.00251385	0.621	9/21	13.45%	IFI16;USP28;PYCARD;DYRK2;HIPK2;EP300;PML;RPS27L;HIPK1
986	gsea	response to progesterone (GO:0032570)	0.590842	1.96383	0.00201613	0.00254498	0.627	9/20	18.88%	TGFB2;YAP1;TGFB3;TRERF1;CATSPER2;THBS1;CATSPERG;UBE3A;CATSPER3
987	gsea	negative regulation of cellular response to insulin stimulus (GO:1900077)	0.536877	1.96267	0	0.00257404	0.629	11/27	17.01%	PRKCB;PIP4K2A;TNS2;APPL2;IL1B;RPS6KB1;PTPRE;PRKCD;SOCS1;PIP4K2B;SLC27A4
988	gsea	DNA damage checkpoint signaling (GO:0000077)	0.541075	1.96209	0	0.00258513	0.631	12/29	21.43%	USP28;MAP3K20;TP53BP1;BRIP1;CLOCK;CHEK2;CDC5L;FBXO6;ATM;TIPRL;CEP63;DONSON
989	gsea	positive regulation of neurogenesis (GO:0050769)	0.437948	1.96201	0	0.00258427	0.631	38/68	36.33%	IL1RAPL1;NAP1L1;CUX1;TIAM2;PTPRD;PLXNB2;IFNG;MAP6;SMARCD3;PLXNA2;ARHGDIA;CTNNB1;RHOA;MME;NTRK2;OBSL1;LIG4;ROBO1;TIAM1;CAPRIN2;NGFR;SS18L1;NUMBL;PLXND1;METRN;CHODL;SOX11;CAPRIN1;CDKL5;FZD3;DCT;ROBO2;CUL7;CDKL3;SS18L2;SNW1;OPRM1;PLXNB1
990	gsea	positive regulation of cellular protein catabolic process (GO:1903364)	0.622339	1.96162	0.00182149	0.00258738	0.632	11/18	19.48%	APOE;VGLL4;CTSC;CD81;MSN;VPS35;DACT1;EZR;GBA;ABCA2;PTTG1IP
991	gsea	outflow tract septum morphogenesis (GO:0003148)	0.558637	1.96017	0.002331	0.00262619	0.637	10/24	20.64%	TGFB2;BMPR1A;BMPR2;NRP2;TGFBR2;FGF8;SEMA3C;ROBO1;PARVA;TBX20
992	gsea	DNA-dependent DNA replication (GO:0006261)	0.390083	1.95968	0	0.00263123	0.638	51/127	27.52%	PSMB9;PSMB8;PSME2;PSME1;PSMB2;PSMD11;SRPK2;MGME1;POLA1;HELB;RPA1;PSMD14;ORC1;PSMA6;RECQL;PSME4;PRIMPOL;DNA2;PSMA5;PSMB1;PSMB7;PSMA3;TOPBP1;RPA2;PSMD9;BAZ1A;PSMA2;PSMD13;RFC3;BLM;RECQL5;PSMD3;RFC2;PSME3;DBF4;GINS4;DDX21;MCM4;MCM6;PSMD1;PSMC4;PSMD4;SSBP1;POLA2;REV3L;CDC6;ORC3;PSMD2;TEFM;CDC7;RECQL4
993	gsea	positive regulation of cytokinesis (GO:0032467)	0.546255	1.95913	0	0.00264615	0.641	10/28	18.00%	CDC14B;SVIL;GIPC1;CDC14A;PKP4;CIT;CDC42;RHOA;ECT2;PRKCE
994	gsea	regulation of cell-substrate adhesion (GO:0010810)	0.494978	1.95869	0	0.00264721	0.641	17/41	25.27%	SPOCK1;JAK2;RSU1;GCNT2;TBCD;NF1;PTK2;PTPRO;NPNT;RAC2;RHOA;THY1;LIMS1;WNT1;MYADM;FZD4;RAC1
995	gsea	artery morphogenesis (GO:0048844)	0.5651	1.95751	0.0021322	0.00267393	0.645	8/26	8.02%	TGFB2;BMPR1A;PKD2;BMPR2;ADAMTS9;NF1;HPGD;HEY2
996	gsea	positive regulation of cell adhesion (GO:0045785)	0.433338	1.95738	0	0.002671	0.645	37/76	32.35%	TGFB2;CCL5;PRKCA;JAK2;NCKAP1L;MEGF10;SYK;RSU1;EPB41L4B;ERBB2;P2RY12;FLCN;IL12B;AFDN;SAA1;TMEM102;MDK;NPNT;SIRPG;CD47;LIMS1;ZFHX3;ATM;RHOD;ITGAV;FOXC2;RAC3;TNFRSF18;ADAM9;CXCL12;RAC1;PPP3CA;FUT3;IL12A;FUT7;STX4;TFE3
997	gsea	negative regulation of MAP kinase activity (GO:0043407)	0.484514	1.95729	0	0.00267005	0.645	18/46	18.31%	APOE;ADIPOQ;HIPK3;PDCD4;NF1;PTPN22;DUSP10;LYN;DNAJA1;IL1B;SORL1;PRKCD;SPRY3;ZNF675;SH2B3;IRAK3;UCHL1;GBA
998	gsea	peptidyl-lysine dimethylation (GO:0018027)	0.617132	1.95725	0	0.00266714	0.645	8/19	18.16%	EEF1AKMT2;SMYD2;EHMT1;SETD4;KMT2A;SETD7;SETD2;SETD3
999	gsea	cellular response to insulin stimulus (GO:0032869)	0.396701	1.95694	0	0.00266816	0.645	60/119	38.08%	SOS1;ADIPOQ;HDAC9;ATP6V0A1;FER;MYO5A;TBC1D4;SOGA1;LPIN2;ATP6V0E1;PIK3R3;RAB31;CPEB1;AKT2;RAB8B;GSK3B;CPEB2;INSR;ATP6V1C1;ATP6V1A;RPS6KB1;PRKDC;ATP6V1H;DENND4C;INSIG1;PDE3B;ZFP36L1;INSIG2;VAMP2;BCAR1;GPLD1;SLC27A4;ATP6AP1;ATP6V1B2;RARRES2;APC;IDE;XBP1;PPARG;TRIB3;PIK3R2;FOXC2;PKLR;C2CD5;RAB13;TCIRG1;FOXO1;SYAP1;IRS1;AP3S1;TRARG1;BAIAP2;PDPK1;ATP6V0A4;SLC27A1;ATP6V0C;CEACAM1;GRB7;IRS2;RAB8A
1000	gsea	protein localization to cell surface (GO:0034394)	0.544224	1.95661	0	0.00267508	0.646	15/28	25.51%	PTPRK;FLNA;FCN1;JAM3;PIGU;USP4;CTNNB1;FGF7;ANGPT1;ARF6;PRRT1;ANK2;GGA3;GGA2;FGF10
1001	gsea	regulation of cholesterol efflux (GO:0010874)	0.537112	1.95581	0.00203252	0.0026859	0.648	17/32	23.23%	APOE;ABCA5;ADIPOQ;TTC39B;EEPD1;SREBF2;ABCA7;TREM2;ABCA12;NFKBIA;LRP1;ABCA2;PPARG;SIRT1;PTCH1;GPS2;CES1
1002	gsea	histone modification (GO:0016570)	0.405453	1.95446	0	0.00272022	0.651	42/111	27.04%	MTA3;EYA4;HDAC9;HDAC4;TBL1XR1;TBL1Y;EHMT1;MIER1;TRERF1;CPA4;EYA3;MORF4L2;SUPT3H;HUWE1;PHF20L1;PRMT7;EP300;NSD1;NAA50;PRKCD;HLCS;MIER2;SUDS3;KAT2A;USP3;RBM14;UBE2N;SIRT1;NSD3;RCOR3;BRD8;BAZ1B;MT3;HDAC2;HDAC10;TBL1X;ATXN7;MIER3;USP21;UBE2A;USP16;BAZ2A
1003	gsea	inorganic cation import across plasma membrane (GO:0098659)	0.437476	1.95381	0	0.00272901	0.653	25/70	31.06%	SLC8A1;SLC9A9;SLC8A3;ATP2B4;SLC9A1;SLC39A10;CACNA2D1;ATP1A1;ATP1B3;TRPV2;SLC12A4;SLC9A7;SLC8A2;SLC24A2;SLC12A7;TRPM2;SLC9A5;SLC39A8;TRPV1;SLC9A2;SLC12A8;KCNH2;SLC9A3;SLC12A5;KCNJ4
1004	gsea	regulation of steroid metabolic process (GO:0019218)	0.591207	1.9537	0.00449438	0.00272605	0.653	6/20	6.52%	APOE;RORA;TTC39B;ABCG1;ACADL;ASAH1
1005	gsea	response to interferon-alpha (GO:0035455)	0.619421	1.9531	0.00453515	0.00274458	0.656	9/18	18.02%	ADAR;PYHIN1;IFNAR2;BST2;MX2;LAMP3;IFNAR1;TPR;EIF2AK2
1006	gsea	positive regulation of lymphocyte differentiation (GO:0045621)	0.621367	1.9514	0.00204082	0.00278454	0.658	10/18	19.93%	NCKAP1L;SYK;RHOH;IL7;MDK;PRKDC;ZAP70;MMP14;CD27;XBP1
1007	gsea	fatty-acyl-CoA biosynthetic process (GO:0046949)	0.526137	1.95132	0	0.00278153	0.658	12/29	22.54%	SCD;ACACA;HACD1;PPT1;ELOVL5;ACSL3;FASN;ELOVL1;ELOVL6;ACSF3;ACLY;ACSL4
1008	gsea	regulation of ERBB signaling pathway (GO:1901184)	0.642058	1.95101	0.00184843	0.00278632	0.658	6/16	7.69%	EGF;MVB12B;FER;ERBB2;IFI6;EGFR
1009	gsea	regulation of myeloid cell differentiation (GO:0045637)	0.451414	1.95059	0	0.00279693	0.659	30/61	28.44%	RUNX1;ZBTB16;PRKCB;MEIS2;KMT2C;MOV10;TNRC6B;CDC73;CDK6;AGO1;LGALS3;LYN;KMT2A;EIF6;EP300;DPY30;MYL9;THBS1;CNOT4;PTK2B;TNRC6A;RBM15;LEO1;PURB;L3MBTL1;KMT2E;ITGA2B;AGO4;CTR9;KMT2B
1010	gsea	histone H4-K16 acetylation (GO:0043984)	0.625305	1.94874	0.00353357	0.00284831	0.667	7/19	9.22%	OGT;KANSL1;MSL2;KANSL3;MEAF6;KMT2A;JADE3
1011	gsea	response to purine-containing compound (GO:0014074)	0.637617	1.9465	0	0.00288601	0.669	4/15	14.18%	STAT1;P2RX7;P2RY6;TRPM2
1012	gsea	homotypic cell-cell adhesion (GO:0034109)	0.502953	1.94452	0.00186567	0.00293525	0.674	23/41	25.87%	ACTB;PLEK;MEGF10;FN1;MYH9;PIK3CG;CLIC1;FLNA;ACTN1;XG;P2RY12;TLN1;PPIA;MYL9;RAP2B;TJP2;STXBP3;STXBP1;PLPP3;ACTG1;DSC2;UBASH3B;CD99
1013	gsea	cell morphogenesis involved in differentiation (GO:0000904)	0.435468	1.94425	0	0.00294759	0.676	37/70	36.02%	ITGA4;FN1;TBCD;FER;ACTN1;SRGAP2;MICALL2;ABI2;SIPA1L3;RB1;UNK;ANTXR1;RILPL1;PEAK1;RHOA;ARL13B;LAMC1;NTNG1;LPXN;ITGAV;PARVA;YTHDF2;LAMA5;SRCIN1;PROX1;EPHB3;EPHA1;RAC1;PARVG;KIF14;PXN;NRP1;NTN4;MEGF9;PKHD1;FERMT2;ILK
1014	gsea	sterol homeostasis (GO:0055092)	0.43077	1.94405	0	0.00294636	0.676	24/66	24.76%	ABCA1;APOE;ABCA5;RORA;TTC39B;NPC2;LIMA1;HDAC9;ABCG1;SOAT1;INSIG1;CYP39A1;CD24;SCARB1;EHD1;CYP7B1;LDLR;ABCA2;XBP1;SIRT1;CES1;LIPC;ABCB11;CAV3
1015	gsea	membrane protein ectodomain proteolysis (GO:0006509)	0.593083	1.94401	0	0.00294513	0.676	11/21	23.45%	MYH9;ERAP1;ADAM10;PSEN1;ADAM17;SPPL2A;APH1A;BACE2;SPPL2B;MMP7;ADAM9
1016	gsea	negative regulation of catabolic process (GO:0009895)	0.472231	1.94324	0.00215983	0.00296901	0.679	17/43	19.94%	CST3;FBP1;APOC1;NUPR1;HDAC4;FLNA;PRKAA1;EGFR;IL1B;BANP;PDE3B;AZIN1;IRAK3;MDM4;BSCL2;GIT1;SF3B3
1017	gsea	negative regulation of protein serine/threonine kinase activity (GO:0071901)	0.439172	1.94281	0.00194553	0.00298319	0.681	29/76	22.45%	APOE;SLC8A1;ADIPOQ;SLC8A3;CDKN2A;NF1;PYCARD;LATS1;RB1;CEBPA;LYN;PTEN;IL1B;LATS2;SORL1;PRKAR2B;PRKCD;PRKAR1A;PKIG;SPRY3;SH2B3;IRAK3;ABL1;UCHL1;GADD45A;GBA;APC;SIRT1;PRKAR2A
1018	gsea	positive regulation of autophagy (GO:0010508)	0.414073	1.94278	0	0.00298	0.681	36/85	24.99%	TRIM38;TRIM22;SESN3;TRIM21;SESN1;GNAI3;OPTN;TRIM14;PRKD1;PRKN;PRKAA1;DAPK1;IFNG;GSK3B;WAC;FLCN;TBK1;TRIM5;ROCK1;MTDH;SH3BP4;EIF2AK4;BAD;RUFY4;MAP3K7;ATF6;LRRK2;BNIP3L;MEFV;TRIM34;PIM2;TRIM8;MID2;SIRT1;LARP1;IRGM
1019	gsea	regulation of ruffle assembly (GO:1900027)	0.583689	1.94179	0	0.00300376	0.682	8/21	16.32%	ARHGAP24;PFN1;P2RY12;DEF8;PFN2;EPS8L2;PLEKHM1;ABI3
1020	gsea	copper ion homeostasis (GO:0055070)	0.630655	1.94105	0.00884956	0.00301978	0.685	9/16	23.96%	XIAP;SLC31A2;PRNP;COMMD1;CCDC22;SLC31A1;ATOX1;ATP7A;CUTC
1021	gsea	regulation of neuron apoptotic process (GO:0043523)	0.415232	1.94055	0	0.0030204	0.685	43/90	29.20%	APOE;TGFB2;GRN;TGFB3;NUPR1;SOD2;SRPK2;NF1;RETREG1;ERBB3;PPT1;PRKN;CPEB4;CCL2;PRNP;KCNB1;TREM2;CDK5R1;NAIP;CTNNB1;MDK;EGLN3;SNX6;BCL2;NTRK2;LIG4;CCL3;EPHA7;PTK2B;LGMN;VSTM2L;NSMF;MT3;NRBP2;BAX;FAIM2;MSH2;CDK5;POU4F1;SIGMAR1;SLC30A10;PTPRZ1;TFAP2A
1022	gsea	O-glycan processing (GO:0016266)	0.452544	1.94053	0	0.00301719	0.685	28/52	31.71%	GALNT2;B4GALT5;GALNT7;B3GNT5;C1GALT1;GALNT11;ST6GALNAC2;GALNT14;GXYLT2;GALNT15;MUC20;GALNT10;GALNT1;GALNT9;XXYLT1;GCNT1;ST6GAL1;GALNT6;GXYLT1;GALNT13;B3GNT3;B3GNT7;GALNT5;B3GNT8;MUC7;GALNT3;CHST4;MUC1
1023	gsea	negative regulation of amyloid precursor protein catabolic process (GO:1902992)	0.602435	1.94038	0.00192678	0.00301782	0.686	9/19	10.70%	APOE;CLU;RTN3;RTN1;PRNP;ABCA7;PICALM;ROCK1;SORL1
1024	gsea	intracellular steroid hormone receptor signaling pathway (GO:0030518)	0.501848	1.9399	0.00179856	0.0030261	0.686	10/38	18.86%	YAP1;UBR5;PLPP1;NR3C2;CALCOCO1;TRERF1;TRIP4;KDM3A;ESR1;UBE3A
1025	gsea	regulation of myelination (GO:0031641)	0.542793	1.93981	0	0.00302862	0.686	10/24	19.84%	PARD3;TYMP;TNFRSF1B;DICER1;CST7;TENM4;PTN;ITGAX;TPPP;TNFRSF21
1026	gsea	natural killer cell mediated cytotoxicity (GO:0042267)	0.629534	1.93878	0	0.00305216	0.689	16/19	32.04%	SLAMF7;KLRK1;CORO1A;ARL8B;TUBB;VAMP2;KIF5B;ULBP3;GZMB;MICA;VAMP7;LYST;RAET1G;KIR3DL1;ULBP2;TUBB4B
[truncated: 1,715 more rows]

## Sheet: Supplementary Table 8
X	Name	Term	ES	NES	NOM.p.val	FDR.q.val	FWER.p.val	Tag..	Gene..	Lead_genes
[truncated: 2,734 more rows]

## Sheet: Supplementary Table 9
X	Name	Term	ES	NES	NOM.p.val	FDR.q.val	FWER.p.val	Tag..	Gene..	Lead_genes
[truncated: 2,730 more rows]

[truncated: 6 more sheets: Supplementary Table 10, Supplementary Table 11, Supplementary Table 12, Supplementary Table 13, Supplementary Table 14, Supplementary Table 15]
